# Supplementary material for: Mitochondria dysfunction impairs Tribolium castaneum wing development during metamorphosis
Source: Commun Biol. 2022 Nov 15;5:1252. doi: 10.1038/s42003-022-04185-z (PMC9666433; doi:10.1038/s42003-022-04185-z)
Supplement: Supplementary file 3 — Supplementary Data 1 [file 42003_2022_4185_MOESM3_ESM.xlsx]

## Sheet: Deseq-24h
	baseMean	log2FoldChange	lfcSE	stat	pvalue	padj	protein-names
TC010423	150.978	-3.61731	0.29085	-12.4371	1.64443e-35	8.53703e-32	Cytochrome-P450-like-protein
TC012830	936.881	-3.3615	0.886639	-3.79128	0.000149873	0.00438347	Facilitated-trehalose-transporter-Tret1-2-homolog-like-Protein
TC032049	69.3425	-3.20948	0.75388	-4.25728	2.06929e-05	0.00114284	Uncharacterized-protein
TC034665	54.6758	-3.04768	0.729652	-4.1769	2.95514e-05	0.00145415	Uncharacterized-protein
TC007529	706.152	-2.86211	0.130711	-21.8964	2.80871e-106	2.91628e-102	Leucine-rich-PPR-motif-containing-protein,-mitochondrial-like-Protein
TC010067	312.437	-2.74225	0.973996	-2.81547	0.00487063	0.0416571	Odorant-binding-protein-C02
TC003963	109.857	-2.71355	0.66085	-4.10616	4.02296e-05	0.00181611	Uncharacterized-protein
TC034740	1724.41	-2.47221	0.764931	-3.23194	0.00122953	0.0172052	Apolipophorins-like-protein
TC005375	239.219	-2.4437	0.612023	-3.99283	6.52895e-05	0.00248315	Larval-serum-protein-2-like-Protein
TC015053	89.398	-2.429	0.526199	-4.61613	3.90954e-06	0.000344007	Uncharacterized-protein
TC004729	121.424	-2.42217	0.563882	-4.29553	1.74279e-05	0.00101091	Chaoptin-like-Protein
TC003378	52.4692	-2.41376	0.498374	-4.84328	1.27715e-06	0.000165758	Carboxylic-ester-hydrolase-(EC-3.1.1.-)
TC009644	301.249	-2.35485	0.518451	-4.54209	5.56991e-06	0.000438124	Protein-anon-37Cs-like-Protein
TC031413	320.293	-2.34632	0.380122	-6.17255	6.71992e-10	3.0336e-07	Putative-cytochrome-P450-6a13-like-Protein
TC016300	137.24	-2.3434	0.735852	-3.1846	0.00144952	0.0191724	Glutamate-receptor-1-like-Protein
TC009445	85.7503	-2.1669	0.759791	-2.85197	0.00434492	0.0388908	Major-heat-shock-70-kDa-protein-Ab-like-Protein
TC032680	16.6356	-2.15052	0.45547	-4.72154	2.34071e-06	0.000238271	Uncharacterized-protein
TC002193	295.769	-2.13304	0.525898	-4.05599	4.99218e-05	0.00206509	Serine-protease-H35
TC033540	1428.12	-2.11212	0.552712	-3.82137	0.000132714	0.00402915	Uncharacterized-protein
TC010496	351.981	-2.09335	0.446054	-4.69305	2.69163e-06	0.00025877	Glycine-cleavage-system-P-protein-(EC-1.4.4.2)
TC034360	29.9173	-2.07208	0.439585	-4.71372	2.4323e-06	0.000242833	Tetraspanin
TC033628	80.8982	-2.05903	0.539428	-3.81707	0.000135045	0.00406427	Uncharacterized-protein
TC015591	1669.27	-1.97329	0.425828	-4.63401	3.58644e-06	0.000323809	Inositol-oxygenase-like-Protein
TC011411	13685.2	-1.96784	0.577213	-3.40922	0.000651496	0.0110712	Odorant-binding-protein-C12
TC005951	6992.52	-1.96547	0.514803	-3.81792	0.000134584	0.00406216	DnaJ-homolog-subfamily-C-member-28-like-Protein
TC034878	60.1708	-1.96423	0.466856	-4.20735	2.58378e-05	0.00134811	Uncharacterized-protein
TC015373	21882.6	-1.95828	0.384216	-5.09682	3.454e-07	5.832e-05	Apolipophorin-III
TC009452	549.919	-1.95404	0.423977	-4.60885	4.04904e-06	0.000347447	Protein-anon-37Cs-like-Protein
TC033846	2480.85	-1.91089	0.533244	-3.58352	0.000338996	0.00734822	Beta-mannosidase-like-Protein
TC008730	3251.74	-1.90455	0.471431	-4.03994	5.34653e-05	0.00216341	Uncharacterized-protein
TC009486	3081.8	-1.88775	0.246148	-7.6692	1.73078e-14	2.56724e-11	Cathepsin-L
TC012177	13840.3	-1.87412	0.469945	-3.98796	6.66435e-05	0.00249826	Uncharacterized-protein
TC033596	146.596	-1.86546	0.604353	-3.0867	0.00202389	0.0236363	Putative-polyamine-oxidase-5-like-Protein
TC007858	1319.08	-1.85979	0.594344	-3.12915	0.00175311	0.0216439	Uncharacterized-protein
TC033616	528.825	-1.85751	0.408116	-4.55144	5.32804e-06	0.000425546	Uncharacterized-protein
TC012233	88.4642	-1.85211	0.544386	-3.40219	0.000668471	0.0113226	Facilitated-trehalose-transporter-Tret1-2-homolog-like-Protein
TC015746	55.3214	-1.8303	0.590778	-3.09811	0.00194756	0.0231368	Fasciclin-1-like-Protein
TC033033	17.2355	-1.81379	0.540833	-3.3537	0.000797382	0.0128182	Uncharacterized-protein
TC034739	13018.2	-1.81363	0.381178	-4.75795	1.95568e-06	0.000207202	Apolipophorins-like-protein
TC013326	567.639	-1.81196	0.515239	-3.51675	0.000436871	0.00859098	Serine-protease-P140
TC008357	1386.86	-1.79659	0.388398	-4.62565	3.73423e-06	0.000332193	Maltase-A1-like-Protein
TC032162	394.573	-1.79214	0.505065	-3.54833	0.000387679	0.00790639	Serine-protease-easter-like-Protein
TC033822	42887.7	-1.76915	0.363572	-4.86602	1.1387e-06	0.00014966	Lactase-phlorizin-hydrolase-like-Protein
TC001324	646.028	-1.75746	0.475374	-3.697	0.000218166	0.00573473	Lipid-storage-droplets-surface-binding-protein-1-like-Protein,Lipid-storage-droplets-surface-binding-protein-1-like-Protein
TC009580	2334.46	-1.75589	0.377729	-4.64855	3.34281e-06	0.000312399	Uncharacterized-protein,Peritrophic-matrix-protein-2-C,Uncharacterized-protein
TC010864	463.062	-1.7537	0.423108	-4.1448	3.40116e-05	0.00159073	Uncharacterized-protein
TC031416	907.95	-1.74972	0.442853	-3.95102	7.78204e-05	0.00275439	Uncharacterized-protein
TC004541	163.645	-1.74769	0.615161	-2.84103	0.0044968	0.0398057	Chaoptin-like-Protein
TC006240	1044.07	-1.73814	0.443497	-3.91916	8.88577e-05	0.00303279	Ribonuclease-UK114-like-Protein
TC006455	2946.24	-1.73559	0.450272	-3.85453	0.000115954	0.00360463	Alpha-mannosidase-(EC-3.2.1.-)
TC034185	536.613	-1.73362	0.363523	-4.76895	1.85193e-06	0.000200297	Uncharacterized-protein
TC014154	2881.95	-1.72833	0.591001	-2.92442	0.00345101	0.0336449	Inter-alpha-trypsin-inhibitor-heavy-chain-H4-like-Protein
TC034688	362.24	-1.71679	0.558118	-3.07603	0.00209777	0.0240761	Protein-NPC2-homolog-like-protein
TC003273	140.863	-1.71007	0.441107	-3.87677	0.000105853	0.00341314	Peritrophic-matrix-protein-5-A
TC001300	530.403	-1.70233	0.557432	-3.05388	0.00225903	0.0250861	Serine-protease-H28
TC001195	221.842	-1.69755	0.4707	-3.60644	0.000310427	0.00699167	Epoxide-hydrolase-4-like-Protein
TC008506	27911.1	-1.67225	0.429296	-3.89534	9.80597e-05	0.00322201	Uncharacterized-protein
TC015083	22.6327	-1.66311	0.570144	-2.917	0.0035342	0.0343043	Serine-protease-P151
TC004538	180.164	-1.65106	0.566253	-2.91576	0.0035482	0.0343043	Connectin-like-Protein
TC034827	301.56	-1.64072	0.46821	-3.50424	0.000457913	0.00892027	Dehydrogenase/reductase-SDR-family-protein-7-like
TC006342	14556	-1.6395	0.450932	-3.63581	0.000277109	0.00648022	Uncharacterized-protein
TC031025	84.5197	-1.63751	0.372395	-4.39724	1.09635e-05	0.000720467	Deoxynucleoside-kinase-like-Protein
TC034669	680.034	-1.63741	0.580279	-2.82176	0.00477608	0.0412562	Uncharacterized-protein
TC001698	792.068	-1.6304	0.456811	-3.5691	0.000358216	0.00758367	Lysosomal-Pro-X-carboxypeptidase-like-Protein
TC000665	1491.25	-1.62716	0.479532	-3.39322	0.00069077	0.0116056	Carboxypeptidase-(EC-3.4.16.-)
TC005436	280.528	-1.62669	0.458052	-3.55132	0.000383304	0.00783434	Putative-inorganic-phosphate-cotransporter-like-Protein
TC006515	249.601	-1.62611	0.369334	-4.40283	1.06849e-05	0.000706633	Larval-serum-protein-2-like-Protein
TC034175	304.472	-1.62207	0.344057	-4.71454	2.42257e-06	0.000242833	Kynurenine-formamidase-like-Protein
TC015210	147.855	-1.62085	0.410366	-3.94977	7.8226e-05	0.00275439	Leucine-rich-repeat-transmembrane-protein-FLRT2-like-Protein
TC032872	211.402	-1.6104	0.446195	-3.60918	0.000307167	0.00694841	Connectin-like-Protein
TC012228	166.92	-1.60982	0.26851	-5.99537	2.03025e-09	7.80744e-07	Facilitated-trehalose-transporter-Tret1-2-homolog-like-Protein
TC034285	100.234	-1.60426	0.524899	-3.05632	0.00224074	0.0249756	Uncharacterized-protein
TC008485	413.029	-1.60196	0.450332	-3.55728	0.000374719	0.00776545	Uncharacterized-protein
TC009643	199.35	-1.60015	0.429618	-3.72458	0.00019564	0.00533513	Protein-anon-37Cs-like-Protein
TC012503	2159.81	-1.59205	0.346279	-4.5976	4.27384e-06	0.000357865	Cytochrome-P450-like-protein
TC014361	137.59	-1.59193	0.547449	-2.9079	0.00363864	0.0346661	Cytochrome-P450-346B3
TC010552	5295.34	-1.58238	0.429751	-3.68208	0.000231341	0.00599006	Uncharacterized-protein
TC006026	20.6545	-1.58193	0.475069	-3.3299	0.000868778	0.013613	Serine-protease-P67
TC015372	2575.54	-1.58056	0.322221	-4.9052	9.33313e-07	0.000128412	Uncharacterized-protein
TC005795	12500.5	-1.58025	0.50838	-3.10841	0.00188096	0.0225259	Uncharacterized-protein
TC006445	29651.3	-1.57566	0.378222	-4.16597	3.10028e-05	0.00149722	Cytochrome-P450-9Z5
TC010931	72.8682	-1.57057	0.524997	-2.99158	0.00277539	0.0287881	Glucose-dehydrogenase-[FAD,-quinone]-like-Protein
TC006231	1057.39	-1.55819	0.41233	-3.77898	0.000157471	0.00456103	Cytochrome-b5-related-fatty-acid-desaturase-(Cytochrome-b5-related-protein-like-Protein)
TC005881	777.419	-1.55491	0.327044	-4.75445	1.98992e-06	0.000208701	Uncharacterized-protein
TC011039	386.791	-1.55112	0.421074	-3.68373	0.00022985	0.00596633	Sphingomyelin-phosphodiesterase-(EC-3.1.4.12)
TC011412	1262.97	-1.54942	0.346053	-4.47741	7.55526e-06	0.000541009	Odorant-binding-protein-C10
TC001340	12.5445	-1.54818	0.566473	-2.73301	0.00627577	0.0489199	Venom-acid-phosphatase-Acph-1-like-Protein
TC032904	2854.12	-1.5478	0.271295	-5.70522	1.16192e-08	3.35117e-06	Sphingomyelin-phosphodiesterase-(EC-3.1.4.12)
TC014116	106.361	-1.54715	0.502986	-3.07592	0.00209851	0.0240761	Leucine-rich-repeat-and-immunoglobulin-like-domain-containing-NOGO-receptor-interacting-protein-4
TC034636	905.224	-1.54531	0.444381	-3.47745	0.000506203	0.00950436	Uncharacterized-protein
TC007911	5432.4	-1.53902	0.469311	-3.27932	0.00104058	0.0154344	Glycine-N-methyltransferase-like-Protein
TC005321	61.4694	-1.5383	0.519076	-2.96353	0.00304132	0.0306881	Uncharacterized-protein
TC013278	104.889	-1.52496	0.381671	-3.99547	6.45665e-05	0.00248294	Serine-protease-H137
TC032868	703.945	-1.52408	0.467193	-3.26221	0.00110549	0.0161478	Uncharacterized-protein
TC002435	17498.7	-1.52107	0.486061	-3.12939	0.00175171	0.0216439	Uncharacterized-protein
TC014229	2095.59	-1.52023	0.528091	-2.87873	0.00399284	0.0369497	Trans-1,2-dihydrobenzene-1,2-diol-dehydrogenase-like-Protein
TC034772	283.454	-1.51444	0.494493	-3.0626	0.0021942	0.0246563	Protein-anon-37Cs-like-protein
TC032881	38.092	-1.50783	0.394914	-3.81812	0.000134472	0.00406216	Uncharacterized-protein
TC015479	166.946	-1.50739	0.365025	-4.12955	3.63467e-05	0.0016625	Serine-protease-inhibitor-I/II-like-Protein
TC012283	214.832	-1.50316	0.484131	-3.10485	0.00190373	0.0227462	UDP-glucuronosyltransferase-(EC-2.4.1.17)
TC015508	2960.8	-1.50283	0.435284	-3.45254	0.000555345	0.0100807	Uncharacterized-protein
TC007030	2107.33	-1.49818	0.298006	-5.02735	4.97317e-07	7.87043e-05	Sphingomyelin-phosphodiesterase-(EC-3.1.4.12)
TC007056	827.485	-1.4961	0.334871	-4.46768	7.9071e-06	0.000558499	UDP-glucuronosyltransferase-(EC-2.4.1.17)
TC005377	136620	-1.48659	0.381016	-3.90164	9.5544e-05	0.00317959	Larval-serum-protein-2-like-Protein
TC008514	4530.09	-1.48381	0.23346	-6.35573	2.07441e-10	1.19659e-07	Sarcosine-dehydrogenase,-mitochondrial-like-Protein
TC006456	9774.24	-1.47631	0.488991	-3.01909	0.00253535	0.0271948	Alpha-mannosidase-(EC-3.2.1.-),Alpha-mannosidase-(EC-3.2.1.-)
TC014032	427.712	-1.475	0.444871	-3.31557	0.00091456	0.0140472	Sodium/potassium-transporting-ATPase-subunit-beta-2-like-Protein
TC009641	2988.93	-1.47292	0.453111	-3.25068	0.0011513	0.0164654	Amine-oxidase-(EC-1.4.3.-)
TC000664	1301.25	-1.47288	0.36648	-4.01899	5.84487e-05	0.00233413	Carboxypeptidase-(EC-3.4.16.-)
TC000399	14.5307	-1.4724	0.4977	-2.95841	0.00309232	0.0310818	Protein-Malvolio-like-Protein
TC006297	60.4282	-1.47202	0.425052	-3.46315	0.0005339	0.00978136	Actin-42A-like-Protein
TC009072	2751.26	-1.469	0.364655	-4.02848	5.61386e-05	0.00225053	Phosphoenolpyruvate-carboxykinase-[GTP]-like-Protein,Phosphoenolpyruvate-carboxykinase-[GTP]-like-Protein
TC003729	169.911	-1.46643	0.357819	-4.09823	4.16321e-05	0.00185522	Uncharacterized-protein,Uncharacterized-protein
TC016203	1621.38	-1.46554	0.4106	-3.56927	0.000357974	0.00758367	Amidophosphoribosyltransferase-(ATase)-(EC-2.4.2.14)-(Glutamine-phosphoribosylpyrophosphate-amidotransferase)
TC011529	2922.02	-1.46486	0.401899	-3.64485	0.000267545	0.00646027	Gram-negative-bacteria-binding-protein-2
TC005089	91.7687	-1.44993	0.303192	-4.78222	1.73373e-06	0.000193563	Uncharacterized-protein
TC009772	515.184	-1.44978	0.397605	-3.64627	0.000266071	0.00646027	Adipokinetic-hormone-receptor-(Cardioacceleratory-peptide-receptor-like-Protein)
TC008358	10030	-1.442	0.42663	-3.37999	0.000724893	0.0119469	Maltase-A1-like-Protein
TC007219	1213.79	-1.42215	0.373259	-3.81008	0.00013892	0.00415344	Putative-oxidoreductase-YrbE-like-Protein
TC002954	1080.09	-1.41254	0.294788	-4.79173	1.65347e-06	0.000190659	Cathepsin-B
TC015070	2533.29	-1.40634	0.427362	-3.29075	0.000999196	0.0150576	Calcium-binding-mitochondrial-carrier-protein-Aralar1-like-Protein
TC006769	293634	-1.40263	0.374869	-3.74165	0.000182819	0.00507542	Larval-serum-protein-1-gamma-chain-like-Protein
TC000290	1840.39	-1.39516	0.399773	-3.48989	0.000483227	0.00924005	Uncharacterized-protein
TC012241	377.579	-1.393	0.472066	-2.95085	0.003169	0.0316687	Connectin-like-Protein
TC014314	1752.76	-1.39259	0.510659	-2.72704	0.00639055	0.0494803	Chaoptin-like-Protein
TC009692	474.539	-1.38475	0.492903	-2.80937	0.00496384	0.0421075	Esterase-P-like-Protein
TC013893	2193.72	-1.38287	0.403571	-3.42659	0.000611211	0.0107019	MFS-type-transporter-SLC18B1-like-Protein
TC014155	172.214	-1.38216	0.402502	-3.43393	0.000594908	0.0105408	Organic-cation-transporter-protein-like-Protein
TC012504	494.007	-1.37995	0.285439	-4.83449	1.33484e-06	0.000171107	Cytochrome-P450-like-protein
TC009435	1404.12	-1.37634	0.221159	-6.2233	4.86794e-10	2.38547e-07	Transmembrane-protein-214-B-like-Protein,Transmembrane-protein-214-B-like-Protein
TC012232	154.033	-1.36912	0.461106	-2.96922	0.0029856	0.0303619	Facilitated-trehalose-transporter-Tret1-2-homolog-like-Protein
TC002990	2381.14	-1.36774	0.352941	-3.87527	0.000106507	0.00341314	Ribose-phosphate-pyrophosphokinase-1-like-Protein
TC000688	6424.2	-1.36513	0.285439	-4.78255	1.73086e-06	0.000193563	Glycerol-3-phosphate-dehydrogenase-[NAD(+)]-(EC-1.1.1.8),Glycerol-3-phosphate-dehydrogenase-[NAD(+)]-(EC-1.1.1.8),Glycerol-3-phosphate-dehydrogenase-[NAD(+)]-(EC-1.1.1.8)
TC031427	9144.69	-1.36494	0.257645	-5.29776	1.17233e-07	2.25414e-05	Neutral-alpha-glucosidase-AB-like-Protein,Neutral-alpha-glucosidase-AB-like-Protein,Neutral-alpha-glucosidase-AB-like-Protein
TC031050	1479.77	-1.35315	0.415213	-3.25894	0.00111831	0.0162397	Uncharacterized-protein
TC000153	2309.44	-1.35244	0.351198	-3.85095	0.000117661	0.00363595	Cytochrome-P450-like-protein
TC015320	2403.87	-1.35217	0.32356	-4.17903	2.9275e-05	0.00144744	Cytochrome-P450-345D1
TC005376	383994	-1.35089	0.384186	-3.51623	0.000437723	0.00859144	Larval-serum-protein-2-like-Protein
TC008277	1885.33	-1.34976	0.451747	-2.98787	0.00280932	0.0290421	Uncharacterized-protein
TC006093	128.88	-1.34899	0.423789	-3.18316	0.00145678	0.0192439	Uncharacterized-protein
TC003379	213.05	-1.34817	0.466293	-2.89126	0.00383698	0.0359561	Liver-carboxylesterase-like-Protein
TC004121	5771.25	-1.34241	0.422806	-3.175	0.00149837	0.019594	Lipoyltransferase-1,-mitochondrial-like-Protein
TC031198	92.0471	-1.33659	0.383049	-3.48935	0.000484197	0.00924158	Transmembrane-protease-serine-9-like-Protein
TC009697	621.1	-1.33448	0.280977	-4.74944	2.03982e-06	0.000211795	Acetylcholinesterase-like-Protein
TC013661	1074.43	-1.33337	0.446291	-2.98768	0.00281107	0.0290421	Chitin-deacetylase-7
TC011653	110.327	-1.33028	0.408009	-3.26041	0.0011125	0.016178	Lysyl-oxidase-homolog-3-like-Protein
TC034615	885.125	-1.32544	0.386749	-3.42714	0.000609974	0.0106982	Metalloendopeptidase-(EC-3.4.24.-)
TC014196	504.623	-1.32428	0.418966	-3.16083	0.0015732	0.0202913	Small-conductance-calcium-activated-potassium-channel-protein-like-Protein
TC011413	251.385	-1.3213	0.484058	-2.72963	0.00634053	0.049292	Connectin-like-Protein
TC030629	859.777	-1.31636	0.376468	-3.4966	0.000471221	0.00912815	Hydroxyacid-oxidase-1-like-Protein
TC009477	249.636	-1.31496	0.400983	-3.27935	0.00104046	0.0154344	Uncharacterized-protein
TC011471	2148.27	-1.31057	0.410938	-3.18922	0.00142657	0.0189898	Acyl-CoA-Delta(11)-desaturase-like-Protein-(Z9-acyl-CoA-desaturase-A)
TC013683	1099.83	-1.30566	0.158423	-8.24164	1.69864e-16	2.93949e-13	60-kDa-heat-shock-protein,-mitochondrial-like-Protein
TC015110	534.893	-1.3008	0.409026	-3.18023	0.00147158	0.0193901	Serine-protease-P153
TC031273	114.976	-1.29665	0.439081	-2.95311	0.00314588	0.0314679	Uncharacterized-protein
TC032873	397.697	-1.29581	0.355322	-3.64687	0.000265449	0.00646027	Leucine-rich-repeat-transmembrane-neuronal-protein-1-like-Protein
TC007154	21.3286	-1.29504	0.444075	-2.91626	0.00354253	0.0343043	DNA-binding-protein-D-ETS-6-like-Protein
TC014033	467.942	-1.29052	0.333575	-3.86875	0.000109393	0.00345233	Sodium/potassium-transporting-ATPase-subunit-beta-2-like-Protein
TC010050	321.067	-1.28634	0.33273	-3.866	0.000110633	0.00347039	Zinc-finger-and-BTB-domain-containing-protein-14-like-Protein
TC007185	281.062	-1.27626	0.452183	-2.82244	0.00476591	0.041237	Lipase
TC005908	237.038	-1.27101	0.35981	-3.53246	0.000411713	0.00823664	Serine-protease-H64
TC001722	492.549	-1.26498	0.335744	-3.76769	0.000164767	0.00466152	Seven-up
TC008057	693.481	-1.25548	0.429166	-2.9254	0.00344018	0.0336025	Lipid-storage-droplets-surface-binding-protein-1-like-Protein
TC015179	393.713	-1.25104	0.414755	-3.01634	0.00255845	0.0273541	Spermidine-synthase-like-Protein
TC014320	31.4337	-1.25092	0.391838	-3.19245	0.0014107	0.0188268	Uncharacterized-protein
TC034906	690.231	-1.25037	0.304863	-4.10141	4.10639e-05	0.00183779	Kynurenine-formamidase-like-protein
TC031993	24.4656	-1.2497	0.370216	-3.37561	0.000736531	0.0121003	Uncharacterized-protein
TC003450	693.801	-1.24862	0.291518	-4.28317	1.84247e-05	0.00104121	Putative-serine-protease-K12H4.7-like-Protein
TC005476	166.289	-1.24576	0.270657	-4.60274	4.16974e-06	0.000351987	Uncharacterized-protein
TC030901	1404.5	-1.24473	0.333347	-3.73405	0.000188425	0.00517571	Protein-takeout-like-Protein
TC000272	1805.3	-1.23552	0.336096	-3.67608	0.000236841	0.00606798	3-oxoacyl-[acyl-carrier-protein]-reductase-FabG-like-Protein
TC032833	139.918	-1.22106	0.281336	-4.34024	1.42328e-05	0.000864205	Uncharacterized-protein
TC031184	94.5695	-1.21615	0.322195	-3.77457	0.000160284	0.0045973	Protein-turtle-homolog-A-like-Protein
TC015476	443.758	-1.21139	0.30481	-3.97424	7.06039e-05	0.00258127	Leucine-rich-repeat-containing-G-protein-coupled-receptor-5A-like-Protein
TC032179	3268.38	-1.20827	0.260207	-4.6435	3.42558e-06	0.000314759	Uncharacterized-protein
TC013537	41.7922	-1.20327	0.319174	-3.76995	0.000163283	0.0046576	Uncharacterized-protein
TC006386	1620.94	-1.20112	0.271218	-4.42861	9.48428e-06	0.000652154	PTB-domain-containing-adapter-protein-ced-6-like-Protein
TC012795	343.09	-1.19987	0.352943	-3.3996	0.000674837	0.0114118	Uncharacterized-protein
TC011981	1193.33	-1.19902	0.303438	-3.95144	7.76808e-05	0.00275439	Peroxisomal-multifunctional-enzyme-type-2-like-Protein
TC006100	3484.85	-1.19729	0.336867	-3.55419	0.000379146	0.00779539	D-arabinitol-dehydrogenase-1-like-Protein
TC032874	612.654	-1.1966	0.374936	-3.19148	0.00141544	0.0188659	Uncharacterized-protein
TC032542	1314.65	-1.19444	0.388953	-3.07091	0.00213409	0.0243044	Chaoptin-like-Protein
TC032823	375.694	-1.18552	0.349111	-3.39583	0.0006842	0.0115325	Leucine-rich-repeat-protein-soc-2-homolog-like-Protein
TC013917	5222.17	-1.18307	0.392479	-3.01434	0.00257536	0.0274256	Chitinase-like-protein-Idgf4-(Imaginal-disc-growth-factor-4)
TC014147	5368.59	-1.18128	0.404708	-2.91884	0.00351335	0.0341564	Chitin-deacetylase-8
TC004439	429.97	-1.17922	0.430627	-2.73837	0.0061745	0.0485313	Toll-like-protein
TC009703	1153.79	-1.17882	0.322308	-3.65743	0.000254756	0.00628298	Uncharacterized-protein
TC007956	349.176	-1.17831	0.390375	-3.0184	0.0025411	0.0272002	Uncharacterized-protein
TC014564	1937.35	-1.1741	0.308793	-3.80221	0.00014341	0.00422315	Adenosylhomocysteinase-(EC-3.3.1.1)
TC006336	739.116	-1.17376	0.413699	-2.83723	0.00455063	0.0400757	Uncharacterized-protein
TC005632	697.596	-1.16981	0.352214	-3.3213	0.000895982	0.0138625	Uncharacterized-protein,Uncharacterized-protein
TC007351	1868.33	-1.16767	0.369144	-3.16319	0.00156052	0.0201779	Spondin-1-like-Protein
TC003274	5355.13	-1.1666	0.336787	-3.46392	0.000532362	0.00978136	Peritrophic-matrix-protein-2-A
TC014493	692.266	-1.16557	0.316346	-3.68448	0.000229168	0.00596353	Uncharacterized-protein
TC034363	863.961	-1.16322	0.169373	-6.86778	6.52072e-12	6.15496e-09	Cytochrome-P450-4c3-like-Protein
TC002562	386.323	-1.16308	0.320159	-3.63281	0.000280352	0.00651005	UDP-glucuronosyltransferase-(EC-2.4.1.17)
TC012499	402.655	-1.15821	0.421923	-2.74508	0.00604954	0.0477544	Cytochrome-P450-like-protein
TC002955	3337.57	-1.15707	0.318359	-3.63447	0.00027855	0.00649048	Cathepsin-B
TC012495	204.024	-1.15657	0.300135	-3.8535	0.000116441	0.00360896	Cytochrome-P450-like-protein
TC000423	321.47	-1.15601	0.415569	-2.78176	0.00540648	0.0445166	Chaoptin-like-Protein
TC033347	2290.75	-1.15378	0.357109	-3.23089	0.00123407	0.0172454	Uncharacterized-protein
TC013082	3286.38	-1.15232	0.292906	-3.93408	8.35163e-05	0.00290017	C-terminal-binding-protein-like-Protein
TC008482	118.413	-1.15084	0.270557	-4.25359	2.10373e-05	0.00115572	Uncharacterized-protein
TC001339	2784.15	-1.14436	0.314461	-3.63911	0.000273577	0.00648022	Venom-acid-phosphatase-Acph-1-like-Protein
TC033516	687.022	-1.14056	0.24089	-4.73478	2.19296e-06	0.000225441	ATP-binding-cassette-sub-family-A-member-3-like-Protein,ATP-binding-cassette-sub-family-A-member-3-like-Protein
TC034541	4550.93	-1.13923	0.376698	-3.02426	0.00249243	0.0269012	Uncharacterized-protein
TC003377	582.389	-1.1352	0.330869	-3.43096	0.000601457	0.0105667	Uncharacterized-protein
TC011888	189.168	-1.13267	0.346994	-3.26423	0.00109763	0.0160971	Uncharacterized-protein
TC002767	168.519	-1.13089	0.356252	-3.1744	0.00150145	0.0196095	Serine-protease-P38
TC015919	22.3562	-1.12646	0.406606	-2.7704	0.00559878	0.0455939	Uncharacterized-protein
TC009334	46188.2	-1.12601	0.392031	-2.87223	0.0040758	0.0373843	Uncharacterized-protein
TC000152	258.223	-1.11433	0.375919	-2.96429	0.00303383	0.0306721	Cytochrome-P450-345A1
TC034678	2072.5	-1.11066	0.359288	-3.09129	0.00199292	0.0234781	Leukocyte-elastase-inhibitor-like-protein
TC034133	1348.8	-1.10858	0.330559	-3.35366	0.000797513	0.0128182	Alaserpin-like-Protein
TC034222	623.301	-1.10798	0.214256	-5.17127	2.32507e-07	4.3893e-05	Facilitated-trehalose-transporter-Tret1-2-homolog-like-Protein
TC004386	660.015	-1.10596	0.306589	-3.60731	0.000309386	0.00698338	2-oxoisovalerate-dehydrogenase-subunit-alpha-(EC-1.2.4.4)-(Branched-chain-alpha-keto-acid-dehydrogenase-E1-component-alpha-chain)
TC008149	245.02	-1.09985	0.354441	-3.10304	0.00191543	0.0228597	Proton-coupled-amino-acid-transporter-4-like-Protein
TC033769	755.802	-1.09893	0.284635	-3.86086	0.000112989	0.00353363	Uncharacterized-protein
TC034058	2809.91	-1.09536	0.346827	-3.15824	0.00158726	0.0203212	Uncharacterized-protein
TC012520	1710.94	-1.09247	0.380861	-2.86842	0.00412522	0.037706	Uncharacterized-protein
TC014348	2638.88	-1.09087	0.395701	-2.7568	0.00583698	0.046629	Beta-galactosidase-1-like-protein-3
TC034342	69.8276	-1.09046	0.345542	-3.1558	0.00160058	0.0203413	Uncharacterized-protein,Uncharacterized-protein
TC011722	412.347	-1.08799	0.268513	-4.0519	5.08027e-05	0.00208492	WW-domain-containing-oxidoreductase-like-Protein
TC006441	355.217	-1.08681	0.332251	-3.27106	0.00107146	0.0158025	Cytochrome-P450-9Z1
TC002924	2033.62	-1.08405	0.372018	-2.91398	0.00356848	0.0344666	Glucosamine-6-phosphate-isomerase-(EC-3.5.99.6)-(Glucosamine-6-phosphate-deaminase)
TC030983	608.571	-1.07957	0.339691	-3.17809	0.00148248	0.0194843	DNA-ligase-(EC-3.4.21.-)-(EC-6.5.1.1)
TC004437	3343.83	-1.07573	0.348503	-3.08672	0.00202379	0.0236363	Bifunctional-purine-biosynthesis-protein-PURH-like-Protein
TC009198	642.899	-1.07566	0.373027	-2.8836	0.00393157	0.036677	L-asparaginase-like-Protein
TC015246	19.8021	-1.06843	0.352671	-3.02954	0.00244923	0.0265176	Uncharacterized-protein
TC031291	58.949	-1.063	0.268911	-3.95298	7.71849e-05	0.00275399	Uncharacterized-protein
TC033918	624.845	-1.05944	0.18549	-5.71159	1.11926e-08	3.32037e-06	Niemann-Pick-C1-protein-like-Protein
TC004273	285.854	-1.05676	0.309668	-3.41255	0.000643574	0.0109905	UDP-glucuronosyltransferase-(EC-2.4.1.17)
TC006803	1909.5	-1.05587	0.236715	-4.46053	8.17581e-06	0.000573578	Globin-like-Protein
TC015242	110.2	-1.05552	0.349124	-3.02334	0.00250003	0.0269552	Uncharacterized-protein
TC006530	2541.4	-1.05392	0.297621	-3.54115	0.000398383	0.00807892	Pyruvate-kinase-(EC-2.7.1.40),Pyruvate-kinase-(EC-2.7.1.40)
TC032506	615.301	-1.05329	0.294985	-3.57067	0.000356065	0.00757587	Carboxypeptidase-(EC-3.4.16.-)
TC004676	14527.8	-1.0509	0.320804	-3.27583	0.00105353	0.0155601	Uncharacterized-protein
TC004989	9724.43	-1.04989	0.276408	-3.79833	0.000145676	0.00427274	Lysosomal-aspartic-protease-like-Protein
TC011196	156.161	-1.0494	0.362822	-2.89234	0.00382388	0.0358981	Myrosinase-1-like-Protein
TC007035	821.284	-1.04881	0.264922	-3.95895	7.52789e-05	0.00269525	Insulin-like-peptide
TC010938	1483.43	-1.04528	0.299113	-3.4946	0.000474766	0.009141	Serine-protease-H119
TC030892	732.75	-1.04123	0.332715	-3.1295	0.00175106	0.0216439	Protein-slit-like-Protein
TC034169	635.751	-1.03699	0.323872	-3.20185	0.00136548	0.0183888	Uncharacterized-protein
TC034406	37.5112	-1.03513	0.344383	-3.00575	0.0026493	0.0278418	Uncharacterized-protein
TC001175	20.342	-1.03193	0.360326	-2.86388	0.0041848	0.0378681	Cytosol-aminopeptidase-like-Protein
TC003914	2343.66	-1.03133	0.30407	-3.39176	0.000694452	0.0116464	Purine-nucleoside-phosphorylase-(EC-2.4.2.1)-(Inosine-guanosine-phosphorylase)
TC003178	462.649	-1.02511	0.283161	-3.62025	0.000294315	0.00676079	Adenosine-deaminase-CECR1-A-like-Protein
TC006466	1088.18	-1.02447	0.324796	-3.15419	0.00160943	0.0204287	Adenylosuccinate-lyase-(ASL)-(EC-4.3.2.2)-(Adenylosuccinase)
TC012498	482.189	-1.0227	0.351772	-2.90728	0.00364586	0.0346975	Cytochrome-P450-like-protein
TC005370	699.076	-1.01978	0.363974	-2.80179	0.00508192	0.0424941	Bifunctional-methylenetetrahydrofolate-dehydrogenase/cyclohydrolase,-mitochondrial-like-Protein
TC032113	165607	-1.01254	0.330529	-3.06341	0.00218832	0.0246169	Alpha-amylase-(EC-3.2.1.1)
TC034279	165.621	-1.01143	0.241694	-4.18478	2.8544e-05	0.00143175	Uncharacterized-protein
TC013525	2216.68	-1.00895	0.271633	-3.71437	0.000203707	0.00549373	Uncharacterized-protein
TC031524	906.866	-1.00828	0.181638	-5.55107	2.8392e-08	7.1901e-06	Delta(24)-sterol-reductase-like-Protein
TC015429	2663.94	-1.00519	0.218986	-4.59023	4.42767e-06	0.000364861	Adiponectin-receptor-protein-like-Protein
TC008276	974.931	-1.00279	0.263187	-3.81019	0.000138859	0.00415344	Putative-family-31-glucosidase-KIAA1161-like-Protein
TC004789	11206	-1.00276	0.291921	-3.43503	0.000592493	0.010534	Transketolase-like-protein-2
TC010405	740.687	-0.998589	0.273957	-3.64506	0.000267328	0.00646027	Serpent
TC000289	15027.7	-0.998442	0.346719	-2.87968	0.00398075	0.0369296	Uncharacterized-protein
TC032323	189.279	-0.998249	0.296225	-3.3699	0.000751957	0.0122954	Glutathione-S-transferase-1-1-like-Protein
TC006439	126.673	-0.99761	0.277102	-3.60015	0.000318032	0.00708611	Uncharacterized-protein
TC008028	471.759	-0.990596	0.299035	-3.31264	0.000924189	0.0141115	Tryptophan-2,3-dioxygenase-(TDO)-(EC-1.13.11.11)-(Tryptamin-2,3-dioxygenase)-(Tryptophan-oxygenase)-(TO)-(TRPO)-(Tryptophan-pyrrolase)-(Tryptophanase)
TC015224	485.065	-0.989644	0.361447	-2.73801	0.00618121	0.0485473	Serpin-peptidase-inhibitor-31
TC032954	68.6629	-0.982992	0.351815	-2.79406	0.00520507	0.04327	Uncharacterized-protein
TC033575	322.086	-0.982608	0.224415	-4.37854	1.19477e-05	0.000775331	Uncharacterized-protein
TC011169	178.479	-0.978349	0.309765	-3.15836	0.00158658	0.0203212	Neutral-ceramidase-like-Protein
TC032344	40.2014	-0.974022	0.270387	-3.60233	0.000315381	0.00706868	Uncharacterized-protein
TC033118	1756.02	-0.969018	0.355096	-2.72889	0.00635486	0.049292	Uncharacterized-protein
TC015993	3302.77	-0.967654	0.315298	-3.06901	0.00214766	0.02434	Serine-hydroxymethyltransferase-(EC-2.1.2.1)
TC032048	203.102	-0.967256	0.269756	-3.58567	0.00033622	0.00733739	Leucine-rich-repeat-containing-protein-15-like-Protein
TC000151	316.156	-0.967186	0.337769	-2.86345	0.00419055	0.0378681	Cytochrome-P450-345B1
TC002688	309.308	-0.966494	0.23145	-4.17582	2.96909e-05	0.00145415	D-2-hydroxyglutarate-dehydrogenase,-mitochondrial-like-Protein
TC009321	642.054	-0.965733	0.224041	-4.31052	1.62872e-05	0.000966341	Uncharacterized-protein
TC033098	1351.4	-0.964311	0.322688	-2.98838	0.00280465	0.0290336	Uncharacterized-protein
TC033461	339.052	-0.961058	0.281462	-3.41452	0.000638952	0.0109296	Alpha-tocopherol-transfer-protein-like
TC002774	242.044	-0.960907	0.243967	-3.93868	8.19325e-05	0.00285472	Protein-sidekick-like-Protein
TC014389	788.313	-0.960222	0.340453	-2.82042	0.00479607	0.0413258	Dopamine-N-acetyltransferase-like-Protein
TC011857	778.526	-0.956635	0.350571	-2.72879	0.00635674	0.049292	Serine--pyruvate-aminotransferase-(EC-2.6.1.44)-(EC-2.6.1.51)-(Alanine--glyoxylate-aminotransferase)
TC032730	4370.08	-0.955978	0.132554	-7.21196	5.51512e-13	6.36261e-10	Pyruvate-carboxylase-(EC-6.4.1.1)
TC009698	819.17	-0.955557	0.293889	-3.25142	0.0011483	0.0164609	Esterase-6-like-Protein
TC033633	3805.13	-0.954829	0.252739	-3.77793	0.00015814	0.00456103	Cystathionine-beta-synthase-(EC-4.2.1.22)
TC003498	87.6561	-0.95466	0.259902	-3.67316	0.000239573	0.00611177	Mpv17-like-protein
TC032862	404.265	-0.954417	0.343236	-2.78064	0.00542521	0.0445648	Uncharacterized-protein
TC005413	850.599	-0.944884	0.288302	-3.27741	0.00104766	0.0154955	Beta-glucuronidase-like-Protein
TC013376	2141.46	-0.941921	0.252558	-3.72953	0.000191838	0.00525555	Homocysteine-S-methyltransferase-2-like-Protein
TC032051	588.941	-0.941832	0.321926	-2.92562	0.00343771	0.0336025	Chaoptin-like-Protein
TC007374	172.584	-0.939977	0.337705	-2.78343	0.00537876	0.0443235	Succinate-dehydrogenase-[ubiquinone]-flavoprotein-subunit,-mitochondrial-(EC-1.3.5.1)
TC015478	460.866	-0.938607	0.290674	-3.22907	0.00124192	0.0172853	Uncharacterized-protein
TC002464	1828.79	-0.938556	0.16426	-5.71383	1.10463e-08	3.32037e-06	Alpha-mannosidase-(EC-3.2.1.-)
TC013738	750.437	-0.929736	0.134693	-6.90266	5.10389e-12	5.29937e-09	Solute-carrier-family-35-member-B1-homolog-like-Protein
TC033094	987.839	-0.927425	0.315653	-2.93812	0.00330211	0.0326842	Uncharacterized-protein
TC007848	1620.92	-0.927355	0.287728	-3.22303	0.00126843	0.0175368	Phosphoribosylformylglycinamidine-synthase-like-Protein
TC007208	944.355	-0.924954	0.290107	-3.18832	0.00143103	0.0190126	Phosphoserine-phosphatase-like-Protein
TC015580	1887.87	-0.92253	0.283493	-3.25415	0.00113731	0.0163782	Serine-protease-P161
TC030889	1555.68	-0.919605	0.186287	-4.9365	7.95374e-07	0.000117977	Facilitated-trehalose-transporter-Tret1-1-like-Protein
TC004028	759.101	-0.917383	0.278838	-3.29002	0.00100179	0.0150592	Uncharacterized-protein
TC034640	71.1358	-0.916796	0.32432	-2.82682	0.00470122	0.0409503	Caspase-like-protein-(Fragment)
TC000170	391.929	-0.915931	0.311962	-2.93603	0.00332437	0.0328108	Beta-galactosidase-(EC-3.2.1.23)
TC006099	198.453	-0.913477	0.274481	-3.32801	0.00087468	0.013613	D-arabinitol-dehydrogenase-1-like-Protein
TC005603	645.333	-0.912422	0.311467	-2.92943	0.00339581	0.0334206	Microsomal-triglyceride-transfer-protein-large-subunit-like-Protein
TC002470	435.96	-0.906822	0.200031	-4.5334	5.80407e-06	0.000448044	Sulfhydryl-oxidase-(EC-1.8.3.2)
TC010035	667.31	-0.903545	0.277429	-3.25685	0.00112654	0.0163136	Glucosylceramidase-(EC-3.2.1.45)
TC033254	9471.15	-0.899406	0.299807	-2.99995	0.00270027	0.0282173	Uncharacterized-protein
TC033224	75.516	-0.893805	0.219669	-4.06888	4.72393e-05	0.00200198	Kinesin-like-protein,Kinesin-like-protein
TC003523	10417	-0.892038	0.185975	-4.79655	1.61421e-06	0.000190382	Protein-disulfide-isomerase-(EC-5.3.4.1)
TC012854	691.006	-0.886909	0.253946	-3.49251	0.000478504	0.00918356	Calcium-binding-mitochondrial-carrier-protein-Aralar1-like-Protein
TC004877	673.469	-0.885188	0.323393	-2.73719	0.00619664	0.048595	Alcohol-dehydrogenase-[NADP(+)]-A-like-Protein
TC007882	1274.48	-0.88468	0.201774	-4.38451	1.16248e-05	0.000759124	Tyrosine-protein-phosphatase-Lar-like-Protein
TC032766	1098.47	-0.880642	0.246258	-3.5761	0.000348763	0.00745104	Uncharacterized-protein
TC003347	627.48	-0.880122	0.222112	-3.96251	7.41655e-05	0.00266457	Glutathione-S-transferase-D3-like-Protein
TC012285	1980.96	-0.879988	0.135497	-6.49454	8.32848e-11	5.08674e-08	Uncharacterized-protein
TC032955	1214.54	-0.876545	0.0995044	-8.80911	1.26138e-18	2.61938e-15	Uncharacterized-protein
TC013553	253.966	-0.876429	0.249315	-3.51535	0.000439167	0.00860002	Hunchback,Hunchback
TC009724	2840.84	-0.872894	0.271902	-3.21033	0.00132582	0.0179947	Vitellogenin-2-like-Protein
TC031480	85.9638	-0.871559	0.268485	-3.24621	0.00116951	0.0165937	Mitochondrial-import-inner-membrane-translocase-subunit-Tim10B-like-Protein
TC033468	501.711	-0.868787	0.296233	-2.93278	0.00335943	0.0331253	Uncharacterized-protein
TC000403	1289.53	-0.863816	0.265901	-3.24863	0.0011596	0.0165614	Branched-chain-amino-acid-aminotransferase-(EC-2.6.1.42)
TC014293	486.868	-0.861391	0.204979	-4.20234	2.64166e-05	0.00135784	S-formylglutathione-hydrolase-(EC-3.1.2.12)
TC004878	3682.16	-0.859789	0.204743	-4.19937	2.67665e-05	0.00136904	Aldose-reductase-like-Protein
TC008872	2123	-0.858222	0.158066	-5.42951	5.65102e-08	1.20528e-05	Trifunctional-enzyme-subunit-beta,-mitochondrial-like-Protein
TC004625	2271.6	-0.856627	0.274663	-3.11883	0.00181572	0.0221016	Very-long-chain-fatty-acid--CoA-ligase-bubblegum-like-Protein
TC011064	539.424	-0.85445	0.274127	-3.11698	0.00182712	0.022214	Innexin
TC008202	3209.86	-0.853404	0.285458	-2.98959	0.00279349	0.0289469	Protein-NPC2-homolog-like-Protein
TC033428	155.222	-0.850852	0.255257	-3.33331	0.000858193	0.0135214	Uncharacterized-protein
TC034153	451.376	-0.844549	0.163899	-5.15285	2.56555e-07	4.67336e-05	Uncharacterized-protein
TC010923	1648.56	-0.842873	0.298691	-2.82189	0.00477415	0.0412562	Peptide-methionine-(R)-S-oxide-reductase-(EC-1.8.4.12),Peptide-methionine-(R)-S-oxide-reductase-(EC-1.8.4.12)
TC012500	1622.45	-0.842759	0.250685	-3.36182	0.0007743	0.0125227	Cytochrome-P450-like-protein
TC015522	2267.79	-0.841915	0.272333	-3.09149	0.00199156	0.0234781	Aminomethyltransferase-(EC-2.1.2.10)-(Glycine-cleavage-system-T-protein)
TC032459	197.135	-0.839197	0.259951	-3.22829	0.00124531	0.0173093	Uncharacterized-protein
TC002585	5284.81	-0.837783	0.284781	-2.94185	0.00326262	0.0323904	Glutamine--fructose-6-phosphate-aminotransferase-[isomerizing]-2-like-Protein,Glutamine--fructose-6-phosphate-aminotransferase-[isomerizing]-2-like-Protein
TC010557	4169.9	-0.837744	0.127685	-6.56104	5.3435e-11	3.57311e-08	Protein-transport-protein-Sec61-subunit-alpha-isoform-2-like-Protein
TC015635	977.184	-0.837196	0.299221	-2.79792	0.00514331	0.0428596	Putative-amino-acid-permease-F13H10.3-like-Protein,Putative-amino-acid-permease-F13H10.3-like-Protein,Putative-amino-acid-permease-F13H10.3-like-Protein
TC004605	528.079	-0.836915	0.26254	-3.18776	0.00143377	0.0190126	Transmembrane-protein-205-like-Protein
TC034599	3750.15	-0.835539	0.268209	-3.11525	0.0018379	0.0222307	Chymotrypsin-like-protein
TC003529	3909.31	-0.833799	0.0906161	-9.20144	3.53174e-20	9.16752e-17	Translocon-associated-protein-subunit-alpha-like-Protein
TC010593	4793.04	-0.833044	0.285655	-2.91626	0.00354251	0.0343043	C-1-tetrahydrofolate-synthase,-cytoplasmic-like-Protein
TC003797	1483.32	-0.830534	0.255164	-3.2549	0.00113431	0.0163589	Multidrug-resistance-protein-homolog-49-like-Protein
TC000711	321.557	-0.830138	0.292019	-2.84275	0.00447256	0.0396572	2-oxoisovalerate-dehydrogenase-subunit-beta,-mitochondrial-like-Protein
TC001179	474.4	-0.829489	0.203789	-4.07033	4.69469e-05	0.00200198	D-aspartate-oxidase-like-Protein
TC002721	788.046	-0.827333	0.275945	-2.99818	0.00271596	0.0282846	Cytochrome-P450-like-protein
TC003656	547.68	-0.824711	0.206867	-3.98668	6.70055e-05	0.00249826	Acyl-CoA-Delta(11)-desaturase-like-Protein-(Delta-12-desaturase)
TC033919	1306.48	-0.820106	0.262723	-3.12157	0.00179892	0.0219744	Carboxylic-ester-hydrolase-(EC-3.1.1.-)
TC003806	371.603	-0.813672	0.274736	-2.96165	0.00305999	0.0308165	Protein-turtle-like-Protein
TC033847	707.868	-0.807326	0.159782	-5.05266	4.3569e-07	7.18058e-05	Beta-mannosidase-like-Protein
TC013057	270.222	-0.80619	0.236344	-3.4111	0.000647024	0.0110313	Arginase-(EC-3.5.3.1)
TC014209	386.473	-0.806069	0.258722	-3.11558	0.00183583	0.0222307	Dihydrolipoamide-acetyltransferase-component-of-pyruvate-dehydrogenase-complex-(EC-2.3.1.-)
TC007957	8605.73	-0.805145	0.292326	-2.75427	0.0058823	0.0467298	Uncharacterized-protein
TC004619	1227.89	-0.803485	0.278112	-2.88907	0.00386387	0.0361103	1,4-alpha-glucan-branching-enzyme-like-Protein
TC006303	792.847	-0.801772	0.229709	-3.49039	0.000482324	0.0092398	Lysosomal-Pro-X-carboxypeptidase-like-Protein
TC003155	702.393	-0.799645	0.181163	-4.41396	1.01495e-05	0.0006843	Uncharacterized-protein
TC014153	5174.76	-0.798369	0.26938	-2.96373	0.00303939	0.0306881	Inter-alpha-trypsin-inhibitor-heavy-chain-H4-like-Protein
TC001715	1071.6	-0.793176	0.211704	-3.74663	0.000179226	0.00498902	Uncharacterized-protein
TC012252	460.124	-0.791488	0.164622	-4.80792	1.52507e-06	0.000186292	Sphingosine-1-phosphate-phosphatase-1-like-Protein
TC034881	411.201	-0.787627	0.273939	-2.87519	0.0040378	0.0371671	Uncharacterized-protein
TC005860	1043.66	-0.787201	0.214988	-3.66161	0.000250638	0.00625572	L-xylulose-reductase-like-Protein
TC005352	1842.33	-0.785848	0.131499	-5.97609	2.28552e-09	8.4752e-07	Cytochrome-P450-9D4
TC008615	446.418	-0.785466	0.236522	-3.32091	0.000897258	0.0138625	Carbohydrate-sulfotransferase-(EC-2.8.2.-)
TC000365	1751.35	-0.785095	0.246768	-3.18151	0.0014651	0.0193292	Acetyl-CoA-acetyltransferase,-mitochondrial-like-Protein
TC009495	4658.08	-0.78428	0.133711	-5.8655	4.47773e-09	1.49975e-06	Hydroxysteroid-(17-beta)-dehydrogenase-4
TC003439	2171.84	-0.783239	0.207578	-3.77322	0.000161153	0.0046095	Epoxide-hydrolase-(EC-3.3.2.9)
TC004117	3052.49	-0.783165	0.193873	-4.03957	5.35486e-05	0.00216341	Translocon-associated-protein-subunit-delta-like-Protein
TC013081	1759.34	-0.782908	0.141957	-5.5151	3.48591e-08	8.41725e-06	10-kDa-heat-shock-protein,-mitochondrial-like-Protein
TC004950	648.441	-0.77915	0.194631	-4.00321	6.24893e-05	0.00242996	Aldose-reductase-like-Protein
TC032850	51.9342	-0.775931	0.254709	-3.04635	0.00231641	0.0255593	Uncharacterized-protein
TC016087	142.872	-0.774882	0.228487	-3.39136	0.000695478	0.0116464	Ras-GTPase-activating-protein-1-like-Protein
TC003143	928.994	-0.770201	0.248593	-3.09824	0.00194671	0.0231368	Putative-glycerol-kinase-3-like-Protein
TC014278	360.268	-0.76998	0.230346	-3.34271	0.000829637	0.0131916	Aquaporin-like-Protein
TC002174	723.632	-0.769916	0.231336	-3.32813	0.000874307	0.013613	Probable-methylthioribulose-1-phosphate-dehydratase-(MTRu-1-P-dehydratase)-(EC-4.2.1.109)
TC004850	162.266	-0.769663	0.163773	-4.69959	2.6069e-06	0.000255353	Glutamate-receptor-ionotropic,-kainate-2-like-Protein
TC034120	450.517	-0.76869	0.221272	-3.47395	0.00051285	0.00955819	Uncharacterized-protein
TC011231	236.604	-0.768256	0.211275	-3.63629	0.000276591	0.00648022	Cytochrome-P450-314A1
TC015312	363.238	-0.7675	0.197677	-3.8826	0.000103347	0.0033533	Microtubule-associated-proteins-1A/1B-light-chain-3C-like-Protein
TC008778	1981.87	-0.767033	0.27807	-2.75842	0.00580813	0.0465884	Beta-hexosaminidase-(EC-3.2.1.52)
TC008256	1392.68	-0.766799	0.220342	-3.48005	0.000501328	0.00946416	Electron-transfer-flavoprotein-ubiquinone-oxidoreductase,-mitochondrial-like-Protein
TC015170	4488.47	-0.766436	0.23024	-3.32887	0.000872004	0.013613	Lambda-crystallin-like-Protein
TC001570	3212.07	-0.761092	0.112821	-6.74604	1.51933e-11	1.3146e-08	Translocating-chain-associated-membrane-protein-1-like-Protein
TC005597	1512.76	-0.760242	0.240686	-3.15864	0.00158507	0.0203212	Dihydrolipoamide-acetyltransferase-component-of-pyruvate-dehydrogenase-complex-(EC-2.3.1.-)
TC033557	636.769	-0.759529	0.266838	-2.8464	0.00442163	0.0394205	Uncharacterized-protein
TC003335	91.983	-0.759503	0.205105	-3.70299	0.000213071	0.00564367	TP53-regulating-kinase-like-Protein
TC000699	3990.76	-0.757332	0.2593	-2.92068	0.00349269	0.0339874	Putative-C-5-sterol-desaturase-like-Protein,Putative-C-5-sterol-desaturase-like-Protein
TC008516	401.633	-0.751327	0.170322	-4.41121	1.02794e-05	0.000688586	Lamin-B-receptor-like-Protein,Lamin-B-receptor-like-Protein
TC010369	121.94	-0.750818	0.187978	-3.99418	6.49176e-05	0.00248315	ADP-ribosylation-factor-3-like-Protein
TC003250	80.5145	-0.750593	0.179138	-4.19002	2.78933e-05	0.0014059	UDP-sugar-transporter-UST74c-like-Protein
TC014125	1473.67	-0.746022	0.182248	-4.09346	4.24991e-05	0.00187774	Cytochrome-P450-like-protein
TC005474	568.625	-0.740973	0.136449	-5.4304	5.62267e-08	1.20528e-05	Broad-complex-core-protein-isoforms-1/2/3/4/5-like-Protein-(Broad-complex-isoform-Z5),Broad-complex-core-protein-isoforms-1/2/3/4/5-like-Protein
TC013464	3774.72	-0.738866	0.214401	-3.44619	0.00056856	0.0102667	Protein-real-time-like-Protein
TC000184	1980.12	-0.734433	0.252297	-2.91099	0.00360286	0.0346375	Mitochondrial-pyruvate-carrier
TC012484	9085.83	-0.733825	0.159379	-4.60429	4.1387e-06	0.000351987	Vigilin-like-Protein
TC000960	3315.31	-0.732573	0.24104	-3.03922	0.00237189	0.025937	Aldehyde-dehydrogenase,-mitochondrial-like-Protein
TC001674	66.4282	-0.730116	0.241569	-3.02239	0.00250785	0.0269607	SH3-domain-binding-protein-5-homolog-like-Protein
TC010849	507.288	-0.729993	0.163347	-4.46899	7.85913e-06	0.000558499	Mono-[ADP-ribose]-polymerase-PARP16-like-Protein
TC015907	924.419	-0.727785	0.160306	-4.53997	5.62628e-06	0.00043923	Delta(24)-sterol-reductase-like-Protein
TC007305	514.415	-0.726855	0.109494	-6.6383	3.17323e-11	2.53443e-08	Anoctamin,Anoctamin
TC002652	2308.6	-0.726699	0.120381	-6.03664	1.57353e-09	6.28384e-07	Protein-shuttle-craft-like-Protein
TC033620	51.7986	-0.726614	0.237596	-3.05819	0.00222679	0.0249146	Cleavage-and-polyadenylation-specificity-factor-73-like-Protein
TC003436	1298.15	-0.726507	0.187587	-3.87292	0.000107541	0.00343568	Epoxide-hydrolase-(EC-3.3.2.9)
TC008714	691.754	-0.725143	0.208263	-3.48186	0.000497941	0.00945177	Flavin-containing-monooxygenase-(EC-1.-.-.-)
TC015532	1874.28	-0.724841	0.257424	-2.81574	0.00486645	0.0416557	Carboxypeptidase-A,Carboxypeptidase-A,Carboxypeptidase-A
TC005387	1162.23	-0.722974	0.232387	-3.11107	0.00186408	0.0223754	Cytochrome-P450-9W1
TC000161	1747.41	-0.720638	0.114603	-6.28812	3.21335e-10	1.66821e-07	Surfeit-locus-protein-4-homolog-like-Protein
TC034694	225.052	-0.716166	0.25915	-2.76352	0.00571816	0.0461318	Uncharacterized-protein
TC032324	1474.38	-0.714314	0.222333	-3.21281	0.00131444	0.0179106	Glutathione-S-transferase-1-1-like-Protein
TC011159	1235.79	-0.712097	0.157797	-4.51274	6.39968e-06	0.000479829	Pyruvate-dehydrogenase-E1-component-subunit-beta,-mitochondrial-like-Protein
TC012501	552.122	-0.711878	0.173544	-4.102	4.09594e-05	0.00183779	Cytochrome-P450-like-protein
TC013240	168.718	-0.711509	0.148122	-4.80352	1.559e-06	0.000188222	Mitochondrial-intermembrane-space-import-and-assembly-protein-40-B-like-Protein
TC012581	189.514	-0.706151	0.230989	-3.05708	0.00223507	0.0249535	Caspase-Nc-like-Protein
TC005180	309.324	-0.704602	0.138286	-5.09527	3.48246e-07	5.832e-05	Protein-rolling-stone-like-Protein
TC007784	513.578	-0.700363	0.164366	-4.26099	2.03523e-05	0.00113004	Nose-resistant-to-fluoxetine-protein-6-like-Protein,Nose-resistant-to-fluoxetine-protein-6-like-Protein,Nose-resistant-to-fluoxetine-protein-6-like-Protein
TC000823	42.5789	-0.698916	0.252738	-2.76538	0.00568569	0.0459694	Putative-cysteine--tRNA-ligase,-mitochondrial-like-Protein
TC004842	1955.19	-0.697634	0.221405	-3.15093	0.00162749	0.02059	Delta-1-pyrroline-5-carboxylate-synthase-[Includes:-Glutamate-5-kinase-(GK)-(EC-2.7.2.11)-(Gamma-glutamyl-kinase);-Gamma-glutamyl-phosphate-reductase-(GPR)-(EC-1.2.1.41)-(Glutamate-5-semialdehyde-dehydrogenase)-(Glutamyl-gamma-semialdehyde-dehydrogenase)]
TC010448	2010.06	-0.696369	0.24184	-2.87946	0.00398354	0.0369296	6-phosphogluconate-dehydrogenase,-decarboxylating-(EC-1.1.1.44)
TC034834	3847.04	-0.695251	0.225302	-3.08586	0.00202965	0.023652	Trifunctional-purine-biosynthetic-protein-adenosine-3-[Includes:-Phosphoribosylamine--glycine-ligase-(EC-6.3.4.13)-(Glycinamide-ribonucleotide-synthetase)-(GARS)-(Phosphoribosylglycinamide-synthetase);-Phosphoribosylformylglycinamidine-cyclo-ligase-(EC-6.3.3.1)-(AIR-synthase)-(AIRS)-(Phosphoribosyl-aminoimidazole-synthetase);-Phosphoribosylglycinamide-formyltransferase-(EC-2.1.2.2)-(5'-phosphorib…
TC034323	902.829	-0.694528	0.189268	-3.66954	0.000242985	0.0061836	Uncharacterized-protein-(Fragment)
TC009593	894.846	-0.692438	0.178918	-3.87015	0.000108771	0.00344845	Long-chain-fatty-acid-transport-protein-4-like-Protein
TC030576	638.811	-0.692036	0.192507	-3.59485	0.000324573	0.00717031	Putative-medium-chain-specific-acyl-CoA-dehydrogenase,-mitochondrial-like-Protein
TC032859	195.484	-0.691922	0.227163	-3.04592	0.0023197	0.0255684	LYR-motif-containing-protein-5-like-Protein
TC000476	13122.2	-0.691004	0.210466	-3.28321	0.00102633	0.0152907	Ferritin-(EC-1.16.3.1)
TC034176	428.2	-0.689208	0.201521	-3.42003	0.000626134	0.0108352	Glutaminyl-peptide-cyclotransferase-like-protein,Glutaminyl-peptide-cyclotransferase-like-protein
TC004425	5277.08	-0.688462	0.160013	-4.30253	1.68857e-05	0.000990532	Heat-shock-70-kDa-protein-cognate-3-like-Protein
TC013491	968.979	-0.68539	0.157392	-4.35467	1.33269e-05	0.00082365	DnaJ-homolog-subfamily-B-member-11-like-Protein
TC012925	455.633	-0.685122	0.250576	-2.73419	0.00625346	0.0488052	1,2-dihydroxy-3-keto-5-methylthiopentene-dioxygenase-(EC-1.13.11.54)-(Acireductone-dioxygenase-(Fe(2+)-requiring))-(ARD)-(Fe-ARD)
TC002960	1236.75	-0.684775	0.121459	-5.63791	1.72124e-08	4.70307e-06	Motile-sperm-domain-containing-protein-2-like-Protein
TC011254	931.273	-0.684437	0.207853	-3.29289	0.000991637	0.0149871	Glutarate-semialdehyde-dehydrogenase-DavD-like-Protein
TC012563	1688.61	-0.679121	0.234142	-2.90047	0.00372609	0.0353103	Cystathionine-gamma-lyase-like-Protein
TC000459	2188.32	-0.677749	0.223311	-3.035	0.00240534	0.0261789	Uncharacterized-protein
TC013370	136.241	-0.676714	0.191139	-3.54043	0.000399477	0.00808532	Activating-signal-cointegrator-1-complex-subunit-1-like-Protein
TC007874	171.424	-0.675336	0.177552	-3.80359	0.000142614	0.00422315	Bestrophin-homolog
TC030577	90.2002	-0.6732	0.173707	-3.87549	0.000106412	0.00341314	Forkhead-box-protein-I1c-like-Protein,Forkhead-box-protein-I1c-like-Protein
TC006008	1047.13	-0.671202	0.197757	-3.39408	0.000688598	0.0115879	Uncharacterized-protein
TC008732	759.971	-0.670712	0.131362	-5.10581	3.29378e-07	5.69988e-05	Putative-2-oxoglutarate-dehydrogenase-E1-component-DHKTD1-homolog,-mitochondrial-like-Protein
TC010109	291.824	-0.670387	0.243076	-2.75794	0.00581671	0.046601	Flavin-containing-monooxygenase-(EC-1.-.-.-)
TC034188	2135.56	-0.66935	0.225486	-2.96848	0.00299278	0.0303754	Uncharacterized-protein,Uncharacterized-protein
TC008177	4684.57	-0.669227	0.180333	-3.71106	0.000206389	0.00551659	Malate-dehydrogenase-(EC-1.1.1.37)
TC013193	2264.49	-0.667305	0.148166	-4.50377	6.6759e-06	0.00048986	Carboxylic-ester-hydrolase-(EC-3.1.1.-)
TC006215	924.989	-0.667102	0.244783	-2.72528	0.00642466	0.0497074	Glutathione-S-transferase-D6-like-Protein
TC005928	3058.16	-0.666687	0.239086	-2.78849	0.00529545	0.0438569	Enoyl-CoA-hydratase,-mitochondrial-like-Protein
TC000376	46.1779	-0.666249	0.241545	-2.75828	0.00581065	0.0465884	Uncharacterized-protein
TC001375	485.859	-0.663799	0.235502	-2.81866	0.00482253	0.0414274	Uncharacterized-protein
TC013019	1677.21	-0.661779	0.166394	-3.97718	6.97376e-05	0.00256765	Aspartate-aminotransferase-(EC-2.6.1.1)
TC003417	1047.97	-0.66132	0.20258	-3.26449	0.0010966	0.0160971	D-aspartate-oxidase-like-Protein
TC010636	725.823	-0.659833	0.214602	-3.07468	0.00210731	0.0241237	Acyl-coenzyme-A-oxidase
TC005879	1312.24	-0.659105	0.131134	-5.0262	5.00288e-07	7.87043e-05	Galactokinase-like-Protein
TC033551	1350.68	-0.658509	0.195036	-3.37634	0.000734576	0.0120873	Uncharacterized-protein,Uncharacterized-protein
TC030640	676.559	-0.656919	0.158066	-4.15598	3.23903e-05	0.00153771	Persulfide-dioxygenase-ETHE1,-mitochondrial-like-Protein
TC014998	10495.7	-0.652748	0.144649	-4.51262	6.4032e-06	0.000479829	Fructose-bisphosphate-aldolase-(EC-4.1.2.13)
TC003121	9349.62	-0.652682	0.147042	-4.43876	9.04783e-06	0.000626291	Stress-associated-endoplasmic-reticulum-protein-2-like-Protein
TC010676	1559.65	-0.651755	0.232753	-2.8002	0.00510709	0.0426604	Ester-hydrolase-C11orf54-homolog-like-Protein
TC012754	7109.84	-0.649691	0.183302	-3.54437	0.000393555	0.00799664	Enolase-like-Protein
TC013490	171.519	-0.649451	0.183605	-3.53721	0.000404378	0.00812119	Diamine-acetyltransferase-2-like-Protein
TC011912	1923.72	-0.649178	0.234769	-2.76518	0.00568917	0.0459694	Sideroflexin
TC032578	139.999	-0.649152	0.192584	-3.37074	0.000749657	0.0122771	Putative-galactose-1-phosphate-uridylyltransferase-like-Protein
TC015785	805.063	-0.647323	0.186307	-3.4745	0.000511798	0.00955755	Mesencephalic-astrocyte-derived-neurotrophic-factor-homolog-like-Protein
TC033459	426.992	-0.639585	0.200811	-3.18501	0.00144748	0.0191699	Uncharacterized-protein
TC000334	732.131	-0.639055	0.184423	-3.46516	0.000529923	0.00975566	Potassium-channel-subfamily-K-member-1-like-Protein
TC011438	916.118	-0.636441	0.194101	-3.27892	0.00104204	0.0154344	Ribulose-phosphate-3-epimerase-(EC-5.1.3.1)
TC010120	978.91	-0.636339	0.195727	-3.25115	0.00114939	0.0164609	Putative-methylcrotonoyl-CoA-carboxylase-beta-chain,-mitochondrial-like-Protein
TC008729	3083.54	-0.631763	0.149653	-4.22153	2.42645e-05	0.00129708	3-ketoacyl-CoA-thiolase,-mitochondrial-like-Protein
TC015333	3567.78	-0.630881	0.176197	-3.58055	0.000342874	0.00737854	ATP-binding-cassette-sub-family-D-member-2-like-Protein
TC009875	539.097	-0.623776	0.130106	-4.79437	1.6319e-06	0.000190382	Putative-gamma-glutamylcyclotransferase-CG2811-like-Protein
TC014297	121.032	-0.619629	0.192507	-3.21873	0.00128759	0.017684	PQ-loop-repeat-containing-protein-1-like-Protein
TC004566	2245.91	-0.617942	0.099389	-6.2174	5.05445e-10	2.38547e-07	Inorganic-pyrophosphatase-like-Protein
TC031337	287.616	-0.616571	0.182159	-3.38479	0.000712316	0.0118336	Protein-kish
TC011353	200.565	-0.612476	0.115466	-5.30441	1.13039e-07	2.21451e-05	Nogo-B-receptor-like-Protein
TC007393	482.5	-0.611151	0.102499	-5.96253	2.48365e-09	8.89233e-07	5'-nucleotidase-(EC-3.1.3.5)
TC012131	817.356	-0.611128	0.169055	-3.61496	0.000300398	0.00685501	Xanthine-dehydrogenase-like-Protein
TC002547	1269.51	-0.609492	0.165404	-3.68488	0.000228809	0.00596353	Putative-medium-chain-specific-acyl-CoA-dehydrogenase,-mitochondrial-like-Protein
TC031579	4505.89	-0.608999	0.152511	-3.99314	6.52044e-05	0.00248315	Plastin-2-like-Protein,Plastin-2-like-Protein
TC010063	127.237	-0.607823	0.152447	-3.9871	6.68845e-05	0.00249826	Odorant-binding-protein-10
TC003426	843.895	-0.606559	0.13349	-4.54387	5.52315e-06	0.000437763	Mitochondrial-import-receptor-subunit-TOM40-homolog-1-like-Protein
TC009598	2434.62	-0.60553	0.166109	-3.64539	0.000266986	0.00646027	Putative-UDP-glucose-4-epimerase-like-Protein,Putative-UDP-glucose-4-epimerase-like-Protein
TC030464	2848.89	-0.605118	0.180338	-3.35546	0.000792322	0.0127833	Sterol-carrier-protein-x
TC003549	345.81	-0.603127	0.214827	-2.8075	0.00499274	0.0422491	Pyrroline-5-carboxylate-reductase-(EC-1.5.1.2)
TC012134	1964.84	-0.600279	0.204997	-2.92824	0.00340887	0.0334224	Glycerol-3-phosphate-acyltransferase-1,-mitochondrial-like-Protein
TC006554	305.807	-0.599647	0.205028	-2.92471	0.00344779	0.0336449	Methylglutaconyl-CoA-hydratase,-mitochondrial-like-Protein
TC032772	443.473	-0.599575	0.184998	-3.24097	0.00119122	0.01683	Polyprenol-reductase-like-Protein,Polyprenol-reductase-like-Protein
TC005166	909.69	-0.599387	0.139865	-4.28548	1.82343e-05	0.00104026	Succinate--CoA-ligase-[GDP-forming]-subunit-beta,-mitochondrial-(EC-6.2.1.4)-(GTP-specific-succinyl-CoA-synthetase-subunit-beta)-(G-SCS)-(GTPSCS)-(Succinyl-CoA-synthetase-beta-G-chain)-(SCS-betaG)
TC009499	574.74	-0.598423	0.168197	-3.55788	0.000373857	0.00776545	Protein-canopy-homolog-1-like-Protein
TC005725	7707.51	-0.597735	0.0598	-9.99556	1.59377e-23	5.51603e-20	Aconitate-hydratase,-mitochondrial-(Aconitase)-(EC-4.2.1.-)
TC003233	2935.06	-0.596897	0.211713	-2.81937	0.00481177	0.0413923	Glutathione-S-transferase-S1-like-Protein
TC001027	5154.23	-0.596797	0.163106	-3.65896	0.000253242	0.00627544	Cytochrome-b5-like-Protein
TC001743	6034.98	-0.590429	0.146421	-4.0324	5.52098e-05	0.00222187	Leucine-rich-repeat-containing-protein-15-like-Protein
TC002697	248.462	-0.588673	0.209636	-2.80807	0.004984	0.042244	Protein-melted-like-Protein,Protein-melted-like-Protein
TC011207	1411.95	-0.588472	0.147626	-3.98623	6.71303e-05	0.00249826	3-hydroxyisobutyryl-CoA-hydrolase,-mitochondrial-(EC-3.1.2.4)-(3-hydroxyisobutyryl-coenzyme-A-hydrolase)
TC002083	1663.94	-0.587652	0.163316	-3.59826	0.000320355	0.00712258	Cytosolic-purine-5'-nucleotidase-like-Protein
TC005104	676.583	-0.587636	0.20914	-2.80977	0.0049577	0.0420898	Uncharacterized-protein
TC005615	1392.28	-0.584061	0.16056	-3.63764	0.000275142	0.00648022	Congested-like-trachea-protein
TC009192	356.914	-0.583323	0.107389	-5.43188	5.57619e-08	1.20528e-05	Molybdopterin-synthase-catalytic-subunit-(EC-2.8.1.12)-(Molybdenum-cofactor-synthesis-protein-2-large-subunit)-(Molybdenum-cofactor-synthesis-protein-2B)-(MOCS2B)
TC016323	1441.32	-0.581872	0.145808	-3.99068	6.58842e-05	0.00249662	Glutamate--cysteine-ligase-like-Protein
TC005313	803.827	-0.581554	0.0802307	-7.24852	4.21338e-13	5.46844e-10	Fidgetin-like-protein-1
TC031641	846.837	-0.581403	0.141905	-4.09713	4.18309e-05	0.00185611	Fat-body-protein-2-like-Protein
TC007930	409.388	-0.581247	0.210534	-2.76083	0.00576551	0.0463697	Uncharacterized-protein
TC003997	225.765	-0.580866	0.163067	-3.56213	0.00036786	0.00770298	HIG1-domain-family-member-1A,-mitochondrial-like-Protein
TC004964	2821.68	-0.576618	0.171328	-3.36559	0.000763812	0.0123723	Mitochondrial-pyruvate-carrier
TC010953	468.064	-0.575981	0.178511	-3.22659	0.00125274	0.0173835	Vitamin-K-dependent-gamma-carboxylase-like-Protein
TC030731	891.725	-0.571394	0.106767	-5.35177	8.70964e-08	1.73908e-05	Calcium-binding-mitochondrial-carrier-protein-Aralar1-like-Protein
TC014680	2623.81	-0.566117	0.152526	-3.71161	0.000205949	0.00551659	Trifunctional-enzyme-subunit-alpha,-mitochondrial-like-Protein
TC000972	1657.98	-0.563201	0.200604	-2.80753	0.00499233	0.0422491	Methylmalonic-aciduria-and-homocystinuria-type-D-homolog,-mitochondrial-like-Protein
TC000686	816.103	-0.560618	0.190926	-2.93631	0.00332141	0.0328108	Putative-pseudouridine-5'-monophosphatase-like-Protein
TC003864	582.647	-0.560185	0.113999	-4.91396	8.92528e-07	0.000125576	Transmembrane-protein-208-like-Protein
TC007206	1626.51	-0.559168	0.108214	-5.16723	2.37593e-07	4.40523e-05	Tumor-suppressor-candidate-3-like-Protein
TC008707	2265.26	-0.557659	0.108701	-5.1302	2.89433e-07	5.09353e-05	Electron-transfer-flavoprotein-subunit-beta-like-Protein
TC034167	2066.85	-0.55733	0.158027	-3.52681	0.000420604	0.00835711	Extracellular-serine/threonine-protein-kinase-FAM20C-like-Protein
TC006020	48.0951	-0.554276	0.200375	-2.76619	0.00567161	0.0459347	Meckel-syndrome-type-1-protein-like-Protein
TC033265	493.615	-0.55423	0.190502	-2.90932	0.00362222	0.0346459	Putative-oligosaccharyltransferase-complex-subunit-CG9662-like-Protein
TC013726	1116.91	-0.554162	0.115182	-4.8112	1.50027e-06	0.000185444	Mannose-P-dolichol-utilization-defect-1-protein-homolog-like-Protein
TC000779	471.972	-0.553854	0.102231	-5.41769	6.03746e-08	1.25374e-05	DnaJ-homolog-subfamily-C-member-25-homolog-like-Protein
TC009819	1588.95	-0.552594	0.126786	-4.35849	1.3096e-05	0.000819132	UTP--glucose-1-phosphate-uridylyltransferase-(EC-2.7.7.9)
TC033718	1318.59	-0.550958	0.123878	-4.44757	8.68473e-06	0.000605191	Glutamate--cysteine-ligase-regulatory-subunit-like-Protein
TC005981	403.049	-0.549547	0.148086	-3.71099	0.000206447	0.00551659	ADP,ATP-carrier-protein-like-Protein
TC005644	1978.82	-0.548705	0.162149	-3.38394	0.000714524	0.0118513	Adenosine-kinase-like-Protein
TC010847	3290.81	-0.546387	0.134539	-4.06116	4.88285e-05	0.00205258	Phosphoglycerate-mutase-(EC-5.4.2.11)-(EC-5.4.2.4)
TC012185	2236.12	-0.545664	0.151908	-3.59206	0.000328078	0.00721701	Heat-shock-protein-83-like-Protein-(Heat-shock-protein-90)
TC002987	1291.73	-0.544096	0.0826592	-6.58241	4.62898e-11	3.43305e-08	Leucine-rich-repeat-containing-protein-59-like-Protein
TC000058	1609.9	-0.543931	0.15825	-3.43716	0.000587854	0.010487	Thioredoxin
TC030670	165.822	-0.543487	0.187997	-2.89093	0.00384107	0.035962	UPF0483-protein-CG5412-like-Protein,UPF0483-protein-CG5412-like-Protein
TC006170	18513	-0.54095	0.181614	-2.97856	0.00289603	0.0296543	Glyceraldehyde-3-phosphate-dehydrogenase-(EC-1.2.1.12)
TC001941	1297.93	-0.539673	0.191313	-2.82089	0.00478906	0.0412997	High-affinity-cationic-amino-acid-transporter-1-like-Protein,High-affinity-cationic-amino-acid-transporter-1-like-Protein
TC007854	125.209	-0.539663	0.178441	-3.02433	0.00249185	0.0269012	UDP-N-acetylglucosamine--dolichyl-phosphate-N-acetylglucosaminephosphotransferase-like-Protein,UDP-N-acetylglucosamine--dolichyl-phosphate-N-acetylglucosaminephosphotransferase-like-Protein
TC006326	638.641	-0.539152	0.155688	-3.46302	0.000534145	0.00978136	Multiple-inositol-polyphosphate-phosphatase-1-like-Protein,Multiple-inositol-polyphosphate-phosphatase-1-like-Protein,Multiple-inositol-polyphosphate-phosphatase-1-like-Protein
TC003878	831.815	-0.538287	0.180505	-2.98212	0.00286262	0.0294283	Delta(3,5)-Delta(2,4)-dienoyl-CoA-isomerase,-mitochondrial-like-Protein
TC010778	2467.77	-0.537691	0.121764	-4.41584	1.00618e-05	0.00068282	Uncharacterized-protein
TC008565	630.449	-0.536411	0.118887	-4.51194	6.4236e-06	0.000479829	Uncharacterized-protein
TC033105	2171.11	-0.536402	0.167843	-3.19585	0.00139419	0.0186786	Fibronectin-type-III-domain-containing-protein-3a-like-Protein,Fibronectin-type-III-domain-containing-protein-3a-like-Protein
TC012278	11792.4	-0.536213	0.123334	-4.34765	1.37601e-05	0.000845393	Calreticulin-like-Protein
TC007940	1177.86	-0.535965	0.127426	-4.20608	2.59835e-05	0.00134893	L-2-hydroxyglutarate-dehydrogenase,-mitochondrial-like-Protein
TC002948	3009.05	-0.534773	0.166577	-3.21038	0.00132561	0.0179947	Pyruvate-dehydrogenase-E1-component-subunit-alpha-(EC-1.2.4.1)
TC014695	373.608	-0.534363	0.0938551	-5.69349	1.24466e-08	3.49278e-06	ATPase-family-AAA-domain-containing-protein-3-like-Protein
TC011057	1339.1	-0.533609	0.124128	-4.29886	1.71677e-05	0.00100142	1-acyl-sn-glycerol-3-phosphate-acyltransferase-(EC-2.3.1.51)
TC002601	10932.5	-0.532296	0.13668	-3.89447	9.84148e-05	0.00322347	Glutamine-synthetase-(EC-6.3.1.2)
TC014909	1483.77	-0.532292	0.168538	-3.1583	0.00158695	0.0203212	Lactase-phlorizin-hydrolase-like-Protein
TC001756	2151.12	-0.531886	0.130672	-4.0704	4.69319e-05	0.00200198	Translocon-associated-protein-subunit-beta-(TRAP-beta)-(Signal-sequence-receptor-subunit-beta)
TC004703	2214.11	-0.528763	0.113789	-4.64689	3.3698e-06	0.000312399	Electron-transfer-flavoprotein-subunit-alpha,-mitochondrial-like-Protein
TC030784	1028.57	-0.527748	0.168192	-3.13777	0.00170236	0.0211937	D-2-hydroxyglutarate-dehydrogenase,-mitochondrial-like-Protein,D-2-hydroxyglutarate-dehydrogenase,-mitochondrial-like-Protein
TC013119	1378.44	-0.527299	0.109473	-4.81669	1.45957e-06	0.000182587	Signal-peptidase-complex-subunit-2-like-Protein
TC015660	1188.61	-0.524634	0.116809	-4.49138	7.07647e-06	0.000513811	Protein-l(2)37Cc-like-Protein,Protein-l(2)37Cc-like-Protein
TC010678	1339.95	-0.523691	0.143312	-3.65419	0.000257991	0.00634768	Dolichyl-diphosphooligosaccharide--protein-glycosyltransferase-48-kDa-subunit-(Oligosaccharyl-transferase-48-kDa-subunit)
TC008130	416.275	-0.523676	0.11251	-4.6545	3.24764e-06	0.000306548	Mitochondrial-import-inner-membrane-translocase-subunit-TIM44
TC014904	1004.24	-0.521751	0.152383	-3.42395	0.00061718	0.0107285	Protein-Malvolio-like-Protein
TC009648	1178.21	-0.521515	0.179239	-2.90961	0.00361881	0.0346459	Luciferin-4-monooxygenase-like-Protein
TC032870	912.464	-0.521462	0.170644	-3.05585	0.00224427	0.0249756	Uncharacterized-protein-(Fragment)
TC016315	180.221	-0.519421	0.141837	-3.66209	0.000250165	0.00625572	Phosphatidylserine-synthase-1-like-Protein
TC013543	893.37	-0.519281	0.164378	-3.15906	0.00158279	0.0203212	Methylcrotonoyl-CoA-carboxylase-subunit-alpha,-mitochondrial-like-Protein
TC001091	263.574	-0.516968	0.153517	-3.36751	0.000758509	0.0123249	Transmembrane-emp24-domain-containing-protein-5-like-Protein
TC010796	4097.63	-0.51676	0.182896	-2.82543	0.0047217	0.0410555	Syndecan
TC011679	1593.1	-0.516616	0.118238	-4.36929	1.24651e-05	0.00079742	Sugar-transporter-SWEET
TC008953	965.654	-0.515349	0.152055	-3.38922	0.000700908	0.0116814	Hexosyltransferase-(EC-2.4.1.-),Hexosyltransferase-(EC-2.4.1.-),Hexosyltransferase-(EC-2.4.1.-)
TC033271	649.302	-0.508897	0.144324	-3.52608	0.000421759	0.00835711	Asparagine-synthetase-[glutamine-hydrolyzing]-like-Protein
TC004634	1520.09	-0.508358	0.147575	-3.44474	0.000571604	0.0103038	Putative-medium-chain-specific-acyl-CoA-dehydrogenase,-mitochondrial-like-Protein
TC012896	434.229	-0.507203	0.13395	-3.7865	0.000152782	0.00445601	Uncharacterized-protein
TC033781	795.451	-0.505629	0.0897932	-5.63104	1.79124e-08	4.75018e-06	Uncharacterized-protein
TC032224	855.027	-0.50543	0.178054	-2.83864	0.00453063	0.0400013	Uncharacterized-protein
TC003642	471.982	-0.505231	0.173747	-2.90785	0.00363922	0.0346661	Solute-carrier-family-35-member-C2-like-Protein
TC004724	1026.57	-0.504457	0.110307	-4.57319	4.80358e-06	0.000392721	Adenylate-kinase-(EC-2.7.4.3)-(ATP-AMP-transphosphorylase)-(ATP:AMP-phosphotransferase)-(Adenylate-kinase-cytosolic-and-mitochondrial)-(Adenylate-monophosphate-kinase)
TC013598	4968.28	-0.503814	0.151992	-3.31474	0.000917293	0.0140476	Protein-disulfide-isomerase-(EC-5.3.4.1)
TC001577	1808.25	-0.502599	0.176037	-2.85507	0.00430267	0.0386125	Autophagy-related-protein-13
TC000047	554.453	-0.501438	0.110908	-4.52119	6.14927e-06	0.000469469	Mitochondrial-import-inner-membrane-translocase-subunit-Tim23-like-Protein
TC033403	294.472	-0.499576	0.177621	-2.81259	0.0049145	0.0418599	Gamma-secretase-subunit-pen-2-like-Protein
TC033627	302.527	-0.499423	0.163658	-3.05163	0.00227606	0.0251943	Uncharacterized-protein
TC002992	1123.08	-0.498562	0.16939	-2.94329	0.00324749	0.0323285	Epoxide-hydrolase-(EC-3.3.2.9)
TC014175	1425.26	-0.496738	0.10424	-4.76533	1.88542e-06	0.000201818	Multiple-coagulation-factor-deficiency-protein-2-homolog-like-Protein
TC004639	970.687	-0.496615	0.145385	-3.41587	0.00063578	0.010903	Calcium-binding-mitochondrial-carrier-protein-Aralar1-like-Protein
TC004962	1435.38	-0.496332	0.16548	-2.99935	0.00270552	0.0282248	Isocitrate-dehydrogenase-[NAD]-subunit,-mitochondrial
TC007628	1352.21	-0.495718	0.147125	-3.36937	0.000753396	0.0122995	Patatin-like-phospholipase-domain-containing-protein-2
TC007100	186.102	-0.495254	0.167073	-2.9643	0.00303368	0.0306721	4-coumarate--CoA-ligase-like-5
TC015540	2181.89	-0.492817	0.130778	-3.76834	0.000164337	0.00466152	Phosphoglycerate-kinase-(EC-2.7.2.3)
TC010364	5048.38	-0.492657	0.141547	-3.48051	0.000500452	0.00946416	Dihydropyrimidine-dehydrogenase-[NADP(+)]-like-Protein
TC016093	359.956	-0.492093	0.177471	-2.7728	0.00555755	0.0454005	U3-small-nucleolar-ribonucleoprotein-IMP3-like-Protein
TC008647	153.571	-0.489451	0.15399	-3.17845	0.00148064	0.0194843	Uncharacterized-protein
TC014245	2281.56	-0.487446	0.130536	-3.73419	0.000188323	0.00517571	Acyl-coenzyme-A-oxidase
TC007560	668.264	-0.486791	0.0841752	-5.78307	7.33511e-09	2.30789e-06	Phosphoglycolate-phosphatase-like-Protein
TC034611	210.9	-0.48642	0.116292	-4.18273	2.88024e-05	0.00143777	Small-integral-membrane-protein-4-like-protein
TC002222	203.545	-0.485255	0.149793	-3.23951	0.00119736	0.0168915	Coiled-coil-domain-containing-protein-115-like-Protein
TC009540	2079.58	-0.484717	0.0988449	-4.90381	9.39935e-07	0.000128412	Protein-ERGIC-53-like-Protein
TC003117	1781.75	-0.480091	0.147849	-3.24718	0.00116555	0.0165937	Dehydrogenase/reductase-SDR-family-member-4-like-Protein
TC005303	1046.97	-0.478409	0.104985	-4.55692	5.19104e-06	0.000421082	ER-lumen-protein-retaining-receptor
TC032854	619.3	-0.477821	0.139251	-3.43136	0.000600558	0.0105667	Uncharacterized-protein
TC000487	2235.5	-0.476218	0.105755	-4.50302	6.69942e-06	0.00048986	Heat-shock-70-kDa-protein-cognate-5-like-Protein
TC003901	496.814	-0.476193	0.156467	-3.04342	0.00233906	0.0256999	Transmembrane-protein-120-homolog-like-Protein
TC004370	543.037	-0.474621	0.169403	-2.80172	0.00508309	0.0424941	Ethanolamine-kinase-like-Protein
TC010426	1713.39	-0.473386	0.121979	-3.88089	0.000104074	0.00336636	Dolichyl-diphosphooligosaccharide--protein-glycosyltransferase-subunit-2-like-Protein
TC000771	474.194	-0.472901	0.157643	-2.99983	0.00270134	0.0282173	NADH-dehydrogenase-[ubiquinone]-1-alpha-subcomplex-assembly-factor-5-like-Protein
TC008097	602.611	-0.472502	0.133713	-3.53371	0.000409777	0.00821373	Uncharacterized-protein
TC032050	189.628	-0.471733	0.146505	-3.21991	0.00128229	0.0176579	Chaoptin-like-Protein
TC015911	526.767	-0.471207	0.144239	-3.26686	0.00108749	0.0160161	Uncharacterized-protein
TC015659	972.681	-0.470757	0.124663	-3.77623	0.000159221	0.00457949	Mannose-1-phosphate-guanyltransferase-beta-like-Protein
TC007395	938.67	-0.470446	0.0860971	-5.46413	4.65176e-08	1.07332e-05	Mannose-6-phosphate-isomerase-(EC-5.3.1.8)
TC007680	148.095	-0.469954	0.170269	-2.76007	0.00577885	0.046441	Congested-like-trachea-protein
TC004510	1252.85	-0.46979	0.0778125	-6.03747	1.56551e-09	6.28384e-07	Aldose-reductase-like-Protein
TC008016	1997.24	-0.469433	0.138768	-3.38286	0.000717348	0.0118632	Ectonucleoside-triphosphate-diphosphohydrolase-5-like-Protein
TC010872	498.011	-0.468694	0.119609	-3.91854	8.90881e-05	0.00303279	5'-nucleotidase-domain-containing-protein-1-like-Protein
TC000739	693.137	-0.464162	0.123863	-3.74737	0.000178699	0.00498902	Sorting-nexin-12-like-Protein
TC005854	2040.21	-0.462926	0.135515	-3.41605	0.000635371	0.010903	alpha-1,2-Mannosidase-(EC-3.2.1.-)
TC004723	1121.09	-0.462612	0.142512	-3.24613	0.00116985	0.0165937	Protein-disulfide-isomerase-A6-like-Protein
TC009468	1194.01	-0.461855	0.111133	-4.15586	3.24062e-05	0.00153771	[Pyruvate-dehydrogenase-(Acetyl-transferring)]-kinase,-mitochondrial-like-Protein
TC002588	247.333	-0.461527	0.110571	-4.17403	2.99259e-05	0.00145878	Ubiquitin-conjugating-enzyme-E2-J1-like-Protein
TC002441	3200.38	-0.460985	0.130731	-3.52621	0.000421552	0.00835711	Peptidylprolyl-isomerase-(EC-5.2.1.8)
TC005102	323.47	-0.460258	0.146061	-3.15113	0.00162638	0.02059	Uncharacterized-protein
TC003524	1083.55	-0.458036	0.124889	-3.66755	0.000244887	0.00618516	Enoyl-CoA-delta-isomerase-1,-mitochondrial-like-Protein
TC006354	1822.87	-0.457787	0.103974	-4.40291	1.06809e-05	0.000706633	Androgen-induced-gene-1-protein-like-Protein
TC009183	2751.47	-0.457555	0.0752707	-6.0788	1.21087e-09	5.23853e-07	Dolichyl-diphosphooligosaccharide--protein-glycosyltransferase-subunit-STT3B-like-Protein
TC007853	385.134	-0.457281	0.126029	-3.62837	0.000285217	0.0065809	Putative-serine-hydrolase-like-Protein
TC013737	452.838	-0.455297	0.153148	-2.97292	0.00294983	0.030097	Transmembrane-protein-198-like-Protein
TC001566	451.994	-0.454482	0.151199	-3.00586	0.00264832	0.0278418	Cleft-lip-and-palate-transmembrane-protein-1-like-protein
TC014247	283.286	-0.45355	0.115775	-3.9175	8.94707e-05	0.00303586	DnaJ-homolog-subfamily-C-member-11-like-Protein
TC006412	575.82	-0.448301	0.0772825	-5.80081	6.59955e-09	2.14135e-06	Uncharacterized-protein
TC033192	497.5	-0.446234	0.153877	-2.89994	0.00373234	0.0353103	cGMP-dependent-protein-kinase,-isozyme-1-like-Protein
TC000179	1039.42	-0.444249	0.144107	-3.08278	0.00205079	0.0237762	Signal-peptidase-complex-catalytic-subunit-SEC11-(EC-3.4.21.89)
TC001040	403.394	-0.44412	0.155076	-2.86388	0.00418482	0.0378681	Calcium-binding-mitochondrial-carrier-protein-Aralar1-like-Protein
TC002446	203.838	-0.443046	0.136183	-3.25332	0.00114064	0.016401	Putative-deoxyhypusine-synthase-like-Protein
TC033415	6466	-0.44244	0.108443	-4.07995	4.50459e-05	0.00195695	Mitochondrial-processing-peptidase-subunit-beta-like-Protein
TC000091	658.954	-0.442244	0.127519	-3.46806	0.000524231	0.00968522	Putative-glycerol-kinase-3-like-Protein
TC001108	1671.83	-0.442144	0.131776	-3.35527	0.000792878	0.0127833	Endoribonuclease-Dicer-like-Protein
TC013192	174.914	-0.44122	0.143882	-3.06653	0.00216558	0.0244937	Protein-will-die-slowly-like-Protein
TC010137	1077.08	-0.440767	0.115766	-3.8074	0.000140435	0.00417804	Signal-peptidase-complex-subunit-1-like-Protein
TC002936	3444.72	-0.440448	0.0921936	-4.77743	1.7755e-06	0.000196118	Staphylococcal-nuclease-domain-containing-protein-(EC-3.1.31.1)
TC007304	683.19	-0.440378	0.130765	-3.3677	0.000757986	0.0123249	Calpain-B-like-Protein
TC013241	1834.2	-0.439582	0.104207	-4.21835	2.46099e-05	0.00129708	Hypoxia-inducible-factor-1,-alpha-subunit
TC000932	311.19	-0.439521	0.1517	-2.8973	0.00376392	0.035485	Thiamin-pyrophosphokinase-1-like-Protein,Thiamin-pyrophosphokinase-1-like-Protein
TC013829	339.358	-0.439019	0.11971	-3.66735	0.000245073	0.00618516	Heat-shock-protein-67B2-like-Protein,Heat-shock-protein-67B2-like-Protein
TC000136	105.838	-0.43855	0.153041	-2.86557	0.00416263	0.0378681	FAD-synthase-like-Protein
TC012729	1339.65	-0.438138	0.138657	-3.15986	0.00157844	0.0203212	Fumarylacetoacetate-hydrolase-domain-containing-protein-2A-like-Protein
TC016318	411.502	-0.437972	0.127577	-3.43299	0.000596958	0.0105591	TraB-domain-containing-protein-like-Protein
TC030568	451.829	-0.435588	0.14603	-2.98287	0.00285557	0.0293955	Signal-recognition-particle-9-kDa-protein-(SRP9)
TC034705	852.341	-0.435438	0.104502	-4.16679	3.08916e-05	0.00149722	Monocarboxylate-transporter-5-like-protein
TC005006	483.198	-0.432209	0.132788	-3.25488	0.0011344	0.0163589	GrpE-protein-homolog
TC032141	312.251	-0.430346	0.116341	-3.699	0.000216455	0.00570961	Uncharacterized-protein
TC005188	1352.76	-0.428737	0.11166	-3.83968	0.000123197	0.00378448	Dolichyl-diphosphooligosaccharide--protein-glycosyltransferase-subunit-1-(EC-2.4.99.18)
TC014911	767.487	-0.428667	0.141833	-3.02233	0.00250834	0.0269607	Polymerase-delta-interacting-protein-2-like-Protein
TC009251	243.469	-0.426598	0.116422	-3.66424	0.000248075	0.00622165	D-beta-hydroxybutyrate-dehydrogenase,-mitochondrial-like-Protein
TC005767	1328.98	-0.426503	0.154825	-2.75474	0.00587395	0.0466993	Ubiquitin-conjugation-factor-E4-B-like-Protein
TC013479	936.358	-0.426408	0.0928155	-4.59414	4.34529e-06	0.000360937	Protein-catecholamines-up-like-Protein
TC010420	1046.19	-0.425992	0.138389	-3.07822	0.00208238	0.0240505	Dynamin-like-120-kDa-protein,-mitochondrial,Dynamin-like-120-kDa-protein,-mitochondrial
TC013046	1369.93	-0.424514	0.0995066	-4.26619	1.98837e-05	0.00111596	Regucalcin-like-Protein
TC013466	210.423	-0.424359	0.127336	-3.3326	0.000860391	0.0135355	Transmembrane-protein-18-like-Protein
TC016223	652.721	-0.423824	0.137864	-3.07421	0.00211059	0.0241347	Adrenodoxin-like-protein,-mitochondrial
TC033787	600.144	-0.423548	0.120947	-3.50192	0.00046191	0.0089645	AP-complex-subunit-sigma
TC031239	1766.64	-0.422463	0.106596	-3.96321	7.39476e-05	0.00266457	6-phosphofructo-2-kinase/fructose-2,-6-bisphosphatase-1-like-Protein,6-phosphofructo-2-kinase/fructose-2,-6-bisphosphatase-1-like-Protein,6-phosphofructo-2-kinase/fructose-2,-6-bisphosphatase-1-like-Protein
TC010433	975.905	-0.421975	0.133387	-3.16352	0.00155871	0.0201779	Dolichyl-diphosphooligosaccharide--protein-glycosyltransferase-subunit-STT3A-like-Protein
TC013506	539.528	-0.421809	0.10774	-3.91506	9.03832e-05	0.00304691	Mitochondrial-import-inner-membrane-translocase-subunit-Tim21-like-Protein
TC010194	232.351	-0.421605	0.140447	-3.00188	0.00268318	0.0281125	39S-ribosomal-protein-L9,-mitochondrial-like-Protein
TC005801	1204.86	-0.421524	0.0909209	-4.63616	3.54938e-06	0.000323274	Hydroxysteroid-dehydrogenase-like-protein-2
TC015313	173.139	-0.420722	0.116949	-3.59747	0.000321323	0.00712884	Coiled-coil-domain-containing-protein-51-like-Protein
TC013365	1441.6	-0.420688	0.106132	-3.9638	7.3766e-05	0.00266457	Protein-transport-protein-Sec61-subunit-beta
TC003291	196.84	-0.419835	0.142368	-2.94895	0.00318856	0.0318035	Sulfhydryl-oxidase-(EC-1.8.3.2)
TC007793	1050.63	-0.418445	0.108084	-3.87146	0.000108184	0.00344562	Hypoxia-up-regulated-protein-1-like-Protein
TC008726	701.779	-0.416115	0.136021	-3.0592	0.00221928	0.0248573	Hepatocyte-nuclear-factor-4,Hepatocyte-nuclear-factor-4,Hepatocyte-nuclear-factor-4,Hepatocyte-nuclear-factor-4,Hepatocyte-nuclear-factor-4,Hepatocyte-nuclear-factor-4
TC032912	784.849	-0.416022	0.10184	-4.08507	4.40639e-05	0.00192365	Uncharacterized-protein
TC007851	447.029	-0.415403	0.110706	-3.75231	0.000175212	0.00493014	39S-ribosomal-protein-L14,-mitochondrial-like-Protein
TC013393	379.811	-0.414548	0.115634	-3.585	0.000337083	0.00733739	Dolichyldiphosphatase-1-like-Protein
TC001752	1731.01	-0.414518	0.147176	-2.81647	0.00485545	0.0415958	Solute-carrier-family-12-member-8-like-Protein
TC032791	246.228	-0.414208	0.127332	-3.25297	0.00114205	0.016401	Uncharacterized-protein
TC004512	1414.07	-0.41264	0.148381	-2.78095	0.00542006	0.0445578	Glycerol-3-phosphate-acyltransferase-4-like-Protein
TC011815	741.996	-0.410987	0.143624	-2.86155	0.00421571	0.0380624	Syntenin-1-like-Protein
TC011647	3691.02	-0.408938	0.118991	-3.4367	0.000588837	0.010487	Isocitrate-dehydrogenase-[NADP]-(EC-1.1.1.42)
TC008343	1035.12	-0.408308	0.130743	-3.12297	0.00179034	0.021936	Calumenin-like-Protein
TC007228	224.301	-0.407831	0.130416	-3.12715	0.0017651	0.0217402	TBP-related-factor-like-Protein,TBP-related-factor-like-Protein
TC014786	3003.67	-0.403009	0.131812	-3.05746	0.00223222	0.0249484	Rab-protein-5
TC014965	536.978	-0.401752	0.132281	-3.03711	0.00238857	0.0260236	Protein-DJ-1-like-Protein
TC007811	696.141	-0.398377	0.119975	-3.32051	0.000898535	0.0138625	1,5-anhydro-D-fructose-reductase-like-Protein
TC034580	2620.92	-0.397561	0.1269	-3.13286	0.00173115	0.0214749	E3-ubiquitin-protein-ligase-ZNRF1-like-protein,E3-ubiquitin-protein-ligase-ZNRF2-like-protein
TC005329	129.144	-0.394795	0.142606	-2.76844	0.00563251	0.045725	COX-assembly-mitochondrial-protein
TC000463	1100.18	-0.394768	0.122359	-3.22631	0.00125399	0.0173835	CAAX-prenyl-protease-1-homolog-like-Protein
TC012034	1702.75	-0.393063	0.100074	-3.92773	8.57523e-05	0.00294823	KH-domain-containing-protein-C56G2.1-like-Protein
TC011649	413.43	-0.392142	0.133279	-2.94227	0.00325811	0.0323904	Mpv17-like-protein
TC015566	875.024	-0.390749	0.135731	-2.87885	0.00399132	0.0369497	Venom-acid-phosphatase-Acph-1-like-Protein
TC009535	780.997	-0.389895	0.132368	-2.94554	0.00322394	0.0321249	Longitudinals-lacking-protein-like
TC033614	594.207	-0.389332	0.118286	-3.29143	0.000996787	0.0150431	Mannose-1-phosphate-guanyltransferase-beta-like-Protein
TC008221	3820.78	-0.389177	0.120177	-3.23838	0.00120213	0.0169189	Membrane-associated-progesterone-receptor-component-2-like-Protein
TC009191	1623.27	-0.388063	0.10832	-3.58256	0.000340237	0.00735976	Protein-transport-protein-SEC23,Protein-transport-protein-SEC23
TC003214	3224.71	-0.387922	0.120598	-3.21666	0.00129691	0.0177649	Stunted
TC003310	2184.1	-0.387809	0.130737	-2.96632	0.00301383	0.0305592	Clustered-mitochondria-protein-homolog
TC014364	4529.78	-0.387471	0.10654	-3.63687	0.000275972	0.00648022	Aspartate-aminotransferase-(EC-2.6.1.1),Aspartate-aminotransferase-(EC-2.6.1.1)
TC015428	382.913	-0.386149	0.11749	-3.28666	0.00101382	0.0151678	Putative-medium-chain-specific-acyl-CoA-dehydrogenase,-mitochondrial-like-Protein
TC014470	1027.64	-0.385668	0.123042	-3.13443	0.00172187	0.0213966	Protein-slowmo-like-Protein
TC011240	272.456	-0.384388	0.131258	-2.9285	0.00340602	0.0334224	Protein-associating-with-the-carboxyl-terminal-domain-of-ezrin-like-Protein
TC015914	655.024	-0.381537	0.0979166	-3.89655	9.75725e-05	0.00322201	Zinc-transporter-5-like-Protein
TC013429	1043.59	-0.381169	0.130407	-2.92293	0.00346759	0.0337749	Protein-lifeguard-4-like-Protein
TC014515	363.11	-0.380858	0.120655	-3.1566	0.0015962	0.0203402	39S-ribosomal-protein-L37,-mitochondrial-like-Protein
TC011923	1399.02	-0.380681	0.097699	-3.89647	9.76033e-05	0.00322201	AP-2-complex-subunit-mu-like-Protein
TC034650	405.8	-0.380172	0.138916	-2.7367	0.00620591	0.0486026	Protein-AMN1-homolog-like-protein
TC000537	934.427	-0.377933	0.106268	-3.55641	0.000375954	0.00776545	Uncharacterized-protein
TC013456	743.307	-0.376909	0.117305	-3.21306	0.00131328	0.0179106	Sterol-regulatory-element-binding-protein-cleavage-activating-protein-like-Protein
TC031964	267.131	-0.376715	0.10239	-3.67922	0.000233951	0.00602758	E3-ubiquitin-protein-ligase-(EC-2.3.2.27)
TC033584	1366.49	-0.372812	0.112246	-3.32137	0.000895752	0.0138625	CCHC-type-zinc-finger-protein-CG3800-like-Protein
TC011417	2185.69	-0.371823	0.108262	-3.43449	0.000593676	0.010537	Innexin
TC013782	1110.5	-0.37139	0.127559	-2.91151	0.00359681	0.0346114	Glycine--tRNA-ligase-like-Protein,Glycine--tRNA-ligase-like-Protein,Glycine--tRNA-ligase-like-Protein
TC011194	335.385	-0.371032	0.124468	-2.98094	0.00287364	0.0295124	Uncharacterized-protein
TC010779	469.334	-0.370617	0.101923	-3.63625	0.000276641	0.00648022	3-hydroxymethyl-3-methylglutaryl-CoA-lyase,-cytoplasmic-like-Protein
TC006384	1367.21	-0.369727	0.0855924	-4.31963	1.56293e-05	0.000938028	Sepiapterin-reductase-like-Protein
TC009744	1084.87	-0.369574	0.0890914	-4.14826	3.35015e-05	0.00157396	Derlin
TC008958	2409.82	-0.367929	0.126484	-2.90889	0.00362709	0.0346459	Receptor-expression-enhancing-protein
TC007856	268.866	-0.367899	0.109287	-3.36636	0.000761661	0.0123568	Transmembrane-protein-147-like-Protein
TC016364	303.286	-0.365909	0.126216	-2.89907	0.00374268	0.0353597	S-methyl-5'-thioadenosine-phosphorylase-(EC-2.4.2.28)-(5'-methylthioadenosine-phosphorylase)-(MTA-phosphorylase)-(MTAP)-(MTAPase)
TC013061	637.801	-0.365002	0.0945763	-3.85933	0.000113696	0.00354506	Alanine--tRNA-ligase,-cytoplasmic-like-Protein
TC000570	470.434	-0.364115	0.110676	-3.28991	0.00100221	0.0150592	Lon-protease-homolog,-mitochondrial-(EC-3.4.21.53)
TC034514	293.374	-0.363162	0.111942	-3.2442	0.00117782	0.0166839	Integrator-complex-subunit-12-like-protein
TC007954	799.506	-0.362338	0.0902274	-4.01583	5.92362e-05	0.00235138	Vesicle-trafficking-protein-SEC22b-B-like-Protein
TC005682	612.007	-0.361349	0.104115	-3.47067	0.000519166	0.00962083	TRPL
TC014699	276.632	-0.36115	0.12478	-2.89428	0.00380025	0.0357409	5-demethoxyubiquinone-hydroxylase,-mitochondrial-(DMQ-hydroxylase)-(EC-1.14.13.-)-(Ubiquinone-biosynthesis-monooxygenase-COQ7)
TC004489	2033.33	-0.361121	0.103869	-3.4767	0.000507632	0.0095132	Eukaryotic-peptide-chain-release-factor-subunit-1-like-Protein
TC003520	475.628	-0.36066	0.11917	-3.02642	0.00247465	0.0267648	Ubiquitin-domain-containing-protein-UBFD1-like-Protein,Ubiquitin-domain-containing-protein-UBFD1-like-Protein
TC010373	5557.64	-0.359756	0.0611331	-5.88479	3.98558e-09	1.37941e-06	Uncharacterized-protein
TC030659	428.522	-0.359504	0.0990212	-3.63058	0.000282784	0.00653929	Putative-hydroxypyruvate-isomerase-(EC-5.3.1.22)
TC015607	805.824	-0.358214	0.0879663	-4.07218	4.65755e-05	0.00200198	GDP-Man:Man(3)GlcNAc(2)-PP-Dol-alpha-1,2-mannosyltransferase-like-Protein
TC033895	160.617	-0.357732	0.128943	-2.77434	0.0055314	0.0452225	Ubiquinone-biosynthesis-O-methyltransferase,-mitochondrial-(3-demethylubiquinol-3-O-methyltransferase)-(EC-2.1.1.64)-(Polyprenyldihydroxybenzoate-methyltransferase)-(EC-2.1.1.114)
TC008731	770.235	-0.3577	0.116535	-3.06947	0.00214441	0.0243347	Poly(U)-specific-endoribonuclease-homolog-like-Protein
TC004603	417.858	-0.357639	0.12691	-2.81805	0.0048316	0.0414599	Solute-carrier-family-25-member-46-like-Protein
TC013470	1150.98	-0.357491	0.122715	-2.91319	0.00357757	0.0345222	SelT-like-protein
TC003602	968.027	-0.35444	0.0948051	-3.73862	0.000185036	0.00512327	GPI-mannosyltransferase-1-(EC-2.4.1.-)-(GPI-mannosyltransferase-I)
TC004463	212.057	-0.352653	0.113212	-3.11498	0.00183959	0.0222307	Protein-NDUFAF4-homolog-like-Protein
TC010045	1356.65	-0.350973	0.11991	-2.92697	0.00342277	0.033527	Iron-sulfur-cluster-assembly-enzyme-ISCU,-mitochondrial-like-Protein
TC010409	361.395	-0.350796	0.105826	-3.31483	0.000916977	0.0140476	Ecotropic-viral-integration-site-5-ortholog-like-Protein
TC010853	1066.21	-0.348358	0.102991	-3.38239	0.000718573	0.0118632	Uncharacterized-protein,Uncharacterized-protein
TC008727	1020.71	-0.347884	0.124154	-2.80203	0.00507823	0.0424941	Proteasome-subunit-alpha-type-(EC-3.4.25.1)
TC009001	759.279	-0.347859	0.0913118	-3.80957	0.000139208	0.00415344	Alpha-1,3-mannosyl-glycoprotein-2-beta-N-acetylglucosaminyltransferase-like-Protein
TC014716	504.369	-0.346558	0.0930503	-3.72441	0.00019577	0.00533513	Protein-Dr1-like-Protein
TC004380	4521.6	-0.345079	0.0980049	-3.52104	0.000429866	0.00848536	Pyruvate-kinase-(EC-2.7.1.40),Pyruvate-kinase-(EC-2.7.1.40),Pyruvate-kinase-(EC-2.7.1.40)
TC014337	739.795	-0.344388	0.0919083	-3.74708	0.000178903	0.00498902	Glia-maturation-factor-gamma-like-Protein
TC009949	730.654	-0.342579	0.112729	-3.03895	0.00237407	0.025937	Putative-39S-ribosomal-protein-L24,-mitochondrial-like-Protein
TC006277	950.372	-0.341511	0.124878	-2.73475	0.00624268	0.0488023	Uncharacterized-protein
TC005721	223.154	-0.340126	0.108323	-3.13991	0.00168999	0.0211157	Uncharacterized-protein
TC009780	1749.87	-0.339113	0.0728222	-4.65672	3.21292e-06	0.000306053	Minor-histocompatibility-antigen-H13-like-Protein
TC032939	344.625	-0.337175	0.121761	-2.76914	0.0056204	0.0456982	Uncharacterized-protein
TC015050	3515.24	-0.337155	0.121952	-2.76465	0.00569831	0.0460074	Malate-dehydrogenase,-mitochondrial-like-Protein
TC008521	1123.98	-0.335269	0.122855	-2.72897	0.00635316	0.049292	Alpha-(1,6)-fucosyltransferase-(EC-2.4.1.68),Alpha-(1,6)-fucosyltransferase-(EC-2.4.1.68)
TC005356	307.247	-0.334201	0.113022	-2.95696	0.00310685	0.0311978	Soluble-calcium-activated-nucleotidase-1-like-Protein
TC009729	1171.88	-0.331586	0.0835662	-3.96794	7.24961e-05	0.00264115	1-acylglycerol-3-phosphate-O-acyltransferase-ABHD5-like-Protein,1-acylglycerol-3-phosphate-O-acyltransferase-ABHD5-like-Protein,1-acylglycerol-3-phosphate-O-acyltransferase-ABHD5-like-Protein
TC033303	375.144	-0.331402	0.102341	-3.23822	0.00120277	0.0169189	COMM-domain-containing-protein-3-like-Protein
TC011294	952.024	-0.330513	0.0877927	-3.7647	0.000166748	0.00470475	Transmembrane-emp24-domain-containing-protein-eca-like-Protein
TC012578	1180.52	-0.330391	0.0672425	-4.91343	8.94984e-07	0.000125576	Vesicular-integral-membrane-protein-VIP36-like-Protein
TC034340	530.634	-0.329709	0.114614	-2.8767	0.00401856	0.0370935	Uncharacterized-protein
TC032268	6907.93	-0.328627	0.102328	-3.2115	0.00132045	0.0179688	UPF0415-protein-C7orf25-homolog-like-Protein
TC006729	2469.89	-0.325887	0.100329	-3.24819	0.00116141	0.0165645	Elongation-factor-1-alpha-1-like-Protein
TC000992	1580.39	-0.325866	0.113317	-2.8757	0.00403136	0.0371407	Succinate-dehydrogenase-cytochrome-b560-subunit,-mitochondrial-like-Protein
TC008153	348.305	-0.323976	0.111403	-2.90814	0.00363582	0.0346661	Barrier-to-autointegration-factor-like-Protein
TC000766	605.629	-0.323346	0.104089	-3.10645	0.00189351	0.0226501	ER-membrane-protein-complex-subunit-10-like-Protein
TC001643	860.12	-0.322899	0.092374	-3.49556	0.000473077	0.00913573	Protein-disulfide-isomerase-like-Protein
TC006276	490.857	-0.321084	0.0862801	-3.72141	0.000198114	0.00538486	Serine/threonine-protein-kinase/endoribonuclease-IRE2-like-Protein
TC014338	459.812	-0.319126	0.102193	-3.12277	0.00179156	0.021936	Gamma-secretase-subunit-Aph-1-like-Protein
TC011518	4732.36	-0.318708	0.11384	-2.79961	0.00511648	0.0427045	39S-ribosomal-protein-L4,-mitochondrial-like-Protein
TC009027	602.637	-0.317995	0.0913973	-3.47926	0.000502807	0.00947485	Coatomer-subunit-zeta-1-like-Protein,Coatomer-subunit-zeta-1-like-Protein
TC013292	919.813	-0.317345	0.0868772	-3.6528	0.000259393	0.00636709	Proteasome-activator-complex-subunit-4-like-Protein,Proteasome-activator-complex-subunit-4-like-Protein
TC000223	1056.43	-0.317324	0.11018	-2.88005	0.00397607	0.0369262	Endoplasmic-reticulum-lectin-1-like-Protein
TC007027	759.972	-0.317021	0.10324	-3.0707	0.00213554	0.0243044	Galactosylgalactosylxylosylprotein-3-beta-glucuronosyltransferase-(EC-2.4.1.135)
TC003408	319.394	-0.31464	0.110341	-2.85153	0.00435096	0.0389113	Oxysterol-binding-protein-related-protein-11-like-Protein,Oxysterol-binding-protein-related-protein-11-like-Protein
TC009494	805.899	-0.312134	0.114166	-2.73403	0.00625635	0.0488052	Exuperantia
TC014514	713.679	-0.310536	0.110747	-2.80401	0.00504721	0.0424941	Isopentenyl-diphosphate-Delta-isomerase-1-like-Protein
TC003403	589.999	-0.309288	0.0895708	-3.453	0.000554395	0.0100807	Desumoylating-isopeptidase-2-like-Protein
TC015691	934.764	-0.308936	0.108604	-2.8446	0.00444676	0.0395297	NADH-dehydrogenase-[ubiquinone]-1-alpha-subcomplex-subunit-12
TC007781	1673.92	-0.305625	0.0885213	-3.45256	0.000555291	0.0100807	Acyl-CoA:lysophosphatidylglycerol-acyltransferase-1-like-Protein
TC008697	545.413	-0.305568	0.10077	-3.03233	0.00242676	0.0263567	Transmembrane-protein-192-like-Protein
TC011535	688.074	-0.304193	0.101491	-2.99723	0.00272443	0.0283305	Acyl-protein-thioesterase-1-like-Protein
TC013234	494.302	-0.30387	0.110289	-2.7552	0.00586556	0.0466683	28S-ribosomal-protein-S15,-mitochondrial-like-Protein
TC004436	1539.72	-0.303111	0.083013	-3.65137	0.000260843	0.00638758	UPF0389-protein-CG9231-like-Protein
TC007702	1008.06	-0.302667	0.0970026	-3.1202	0.0018073	0.0220507	TBC1-domain-family-member-23-like-Protein
TC003138	290.99	-0.301999	0.091819	-3.28907	0.00100518	0.0150821	Uncharacterized-protein-C20orf24-homolog-like-Protein
TC030656	257.521	-0.301567	0.10542	-2.86062	0.00422813	0.0381082	TM2-domain-containing-protein-CG10795-like-Protein
TC006794	450.729	-0.299805	0.102823	-2.91575	0.00354838	0.0343043	Putative-trans-2-enoyl-CoA-reductase,-mitochondrial-like-Protein
TC010764	369.171	-0.299708	0.0907058	-3.30417	0.000952569	0.0144598	Solute-carrier-family-41-member-1-like-Protein
TC009444	986.897	-0.298344	0.106029	-2.8138	0.00489603	0.0417368	ER-membrane-protein-complex-subunit-7-homolog-like-Protein
TC011619	498.214	-0.297722	0.103637	-2.87273	0.00406942	0.0373588	NECAP-like-protein-CG9132
TC007817	1078.46	-0.297364	0.0822063	-3.61729	0.000297707	0.00680856	ADP-ribosylation-factor-GTPase-activating-protein-2-like-Protein
TC002424	1043.08	-0.296897	0.104363	-2.84484	0.00444344	0.0395297	Thioredoxin-related-transmembrane-protein-1-like-Protein
TC008785	662.004	-0.29601	0.0919231	-3.22019	0.00128104	0.0176579	Sorting-nexin-2-like-Protein
TC032466	322.674	-0.295983	0.0969032	-3.05442	0.002255	0.0250681	Vesicle-transport-protein-GOT1B-like-Protein
TC014929	7695.48	-0.293023	0.105603	-2.77475	0.00552445	0.0452012	Peroxiredoxin-1-like-Protein
TC010122	566.984	-0.292479	0.106254	-2.75265	0.0059115	0.0468901	Protein-farnesyltransferase-subunit-beta-(FTase-beta)-(EC-2.5.1.58)
TC003842	6835.84	-0.291016	0.104376	-2.78815	0.00530101	0.0438569	40S-ribosomal-protein-S24-(Fragment)
TC012647	5808.73	-0.28787	0.0454741	-6.33041	2.44508e-10	1.33617e-07	ADP-ribosylation-factor-1-like-Protein
TC001443	878.785	-0.287169	0.0955979	-3.00392	0.00266523	0.0279809	UDP-xylose-and-UDP-N-acetylglucosamine-transporter-like-Protein
TC030743	263.716	-0.287144	0.10372	-2.76846	0.00563222	0.045725	RNA-polymerase-I-specific-transcription-initiation-factor-RRN3-like-Protein
TC009675	1391.74	-0.285617	0.103538	-2.75858	0.0058053	0.0465884	26S-protease-regulatory-subunit-4-like-Protein
TC015163	818.533	-0.285424	0.0802964	-3.55463	0.000378515	0.00779539	Uncharacterized-protein
TC008868	431.417	-0.285316	0.0956549	-2.98276	0.0028566	0.0293955	Zinc-finger-protein-PLAG1-like-Protein
TC010417	2482.76	-0.283312	0.102797	-2.75603	0.00585069	0.046629	Cytoplasmic-aconitate-hydratase-like-Protein
TC015633	1034.61	-0.281727	0.0912064	-3.08889	0.00200906	0.0235703	Transmembrane-emp24-domain-containing-protein-eca-like-Protein
TC010160	533.098	-0.28171	0.0769831	-3.65938	0.000252829	0.00627544	Uncharacterized-protein
TC013994	312.369	-0.281629	0.102608	-2.74471	0.00605646	0.0477544	Alpha-1,3/1,6-mannosyltransferase-ALG2-like-Protein
TC000318	1278.24	-0.279764	0.0980735	-2.8526	0.00433633	0.0388473	Phosphotransferase-(EC-2.7.1.-)
TC033408	871.428	-0.279229	0.0909398	-3.07048	0.00213714	0.0243044	39S-ribosomal-protein-L18,-mitochondrial-like-Protein
TC008664	515.263	-0.279092	0.0953665	-2.92652	0.00342782	0.0335448	Dymeclin-like-Protein
TC008478	382.713	-0.278092	0.0989664	-2.80996	0.0049547	0.0420898	Uncharacterized-protein
TC010869	1136.49	-0.277082	0.099972	-2.7716	0.00557815	0.0454972	Furin-like-protease-1,-isoform-1-CRR,Furin-like-protease-1,-isoform-1-CRR,Furin-like-protease-1,-isoform-1-CRR
TC000810	11088.1	-0.276818	0.0854934	-3.23789	0.00120418	0.0169189	Uncharacterized-protein
TC004384	487.292	-0.276359	0.0934893	-2.95605	0.00311603	0.0312596	Phosphopantothenate--cysteine-ligase-like-Protein
TC007925	385.476	-0.276222	0.0968181	-2.853	0.00433085	0.0388318	Vacuolar-protein-sorting-associated-protein-36-like-Protein
TC010181	741.12	-0.274771	0.0781046	-3.51799	0.000434827	0.008567	Protein-YIF1B-like-Protein
TC001086	669.362	-0.273428	0.0954153	-2.86566	0.00416141	0.0378681	Supernumerary-limbs
TC004781	1762.08	-0.273206	0.0871672	-3.13428	0.00172278	0.0213966	Ubiquilin-1-like-Protein
TC032038	470.812	-0.265265	0.0851123	-3.11664	0.00182924	0.022214	Peroxisome-biogenesis-factor-10-like-Protein
TC015594	1271.54	-0.262102	0.0862601	-3.0385	0.00237757	0.025937	Uncharacterized-protein
TC013379	1239.39	-0.261888	0.0732898	-3.57332	0.000352487	0.00751514	Uncharacterized-protein-F13E6.1-like-Protein
TC007406	11354.1	-0.261388	0.0822848	-3.17663	0.00148999	0.0195089	60S-ribosomal-protein-L9-like-Protein
TC013214	2536.63	-0.260932	0.0852932	-3.05924	0.00221903	0.0248573	Citrate-synthase
TC008880	714.85	-0.260186	0.0876091	-2.96986	0.00297939	0.0303284	Putative-inositol-monophosphatase-3-like-Protein
TC013545	1321.17	-0.259083	0.0623723	-4.15381	3.26984e-05	0.00154322	UDP-glucose:glycoprotein-glucosyltransferase-like-Protein,UDP-glucose:glycoprotein-glucosyltransferase-like-Protein,UDP-glucose:glycoprotein-glucosyltransferase-like-Protein
TC002857	974.99	-0.254851	0.0803726	-3.17088	0.0015198	0.0197994	Aspartate--tRNA-ligase,-cytoplasmic-like-Protein
TC011261	975.053	-0.253053	0.0758892	-3.3345	0.000854525	0.0135046	Protein-TBRG4-like-Protein,Protein-TBRG4-like-Protein
TC010161	701.343	-0.250758	0.0915969	-2.73763	0.00618841	0.0485671	Eukaryotic-translation-initiation-factor-2-subunit-1-like-Protein
TC002406	1364.49	-0.247967	0.0889072	-2.78905	0.00528624	0.0438547	ADP-ribosylation-factor-GTPase-activating-protein-1-like-Protein
TC002553	539.919	-0.242968	0.0827131	-2.93748	0.00330895	0.0327208	Eukaryotic-translation-initiation-factor-6-(eIF-6)
TC012868	2235.99	-0.241078	0.0638015	-3.77857	0.000157733	0.00456103	Serine-arginine-protein-55-like-Protein
TC031278	8550.33	-0.24073	0.0839767	-2.86662	0.00414876	0.0378681	Defective-in-cullin-neddylation-protein
TC009328	1225.29	-0.239205	0.0760182	-3.14669	0.00165131	0.0208078	F-actin-capping-protein-subunit-alpha-like-Protein
TC013212	928.832	-0.23725	0.0739898	-3.20652	0.00134351	0.0181873	Synaptobrevin-homolog-YKT6-like-Protein
TC007984	869.304	-0.233681	0.0758057	-3.08264	0.00205176	0.0237762	Zinc-finger-protein-593-homolog-like-Protein
TC015215	837.522	-0.23145	0.063686	-3.63424	0.000278797	0.00649048	Vacuolar-protein-sorting-associated-protein-26-like-Protein
TC002590	1439.12	-0.224194	0.0765485	-2.92878	0.00340292	0.0334224	Ubiquitin-conjugation-factor-E4-A-like-Protein
TC009599	1644.21	-0.223729	0.0552462	-4.04967	5.12906e-05	0.00209666	Sister-chromatid-cohesion-protein-PDS5-homolog-B-like-Protein
TC030986	3292	-0.218109	0.0706261	-3.08822	0.00201356	0.0235703	Serine/threonine-protein-kinase-Warts-like-Protein
TC000331	777.746	-0.207178	0.0738964	-2.80363	0.00505306	0.0424941	E3-UFM1-protein-ligase-1-homolog-like-Protein
TC002951	12887.9	-0.20597	0.0732589	-2.81154	0.00493056	0.041928	60S-ribosomal-protein-L7-like-Protein
TC014405	8633.61	-0.203452	0.0743438	-2.73664	0.00620698	0.0486026	40S-ribosomal-protein-S18-like-Protein
TC012168	1250.11	-0.194331	0.0707892	-2.74521	0.00604722	0.0477544	Epsin-like-protein,Epsin-like-protein
TC015014	3416.74	-0.19403	0.0676438	-2.86841	0.00412539	0.037706	Clathrin-heavy-chain
TC009260	5853.77	-0.176155	0.0620042	-2.84102	0.00449697	0.0398057	40S-ribosomal-protein-S12
TC015910	8950.09	-0.167471	0.0582672	-2.87419	0.00405067	0.0372525	40S-ribosomal-protein-S17-like-Protein
TC032328	4768.65	0.16763	0.0608241	2.75598	0.00585164	0.046629	Longitudinals-lacking-protein,-isoform-G-like-Protein,Longitudinals-lacking-protein,-isoform-G-like-Protein,Longitudinals-lacking-protein,-isoform-G-like-Protein,Longitudinals-lacking-protein,-isoform-G-like-Protein,Longitudinals-lacking-protein,-isoform-G-like-Protein,Longitudinals-lacking-protein,-isoform-G-like-Protein,Longitudinals-lacking-protein,-isoform-G-like-Protein
TC033046	1236.48	0.197488	0.0677202	2.91623	0.00354291	0.0343043	Afadin-like-Protein
TC006055	1548.47	0.200348	0.0709493	2.82382	0.00474553	0.0410949	TAR-DNA-binding-protein-43-like-Protein
TC006029	1649.68	0.209643	0.0688394	3.04539	0.00232382	0.0255867	Protein-diaphanous-like-Protein,Protein-diaphanous-like-Protein,Protein-diaphanous-like-Protein,Protein-diaphanous-like-Protein
TC013317	3011.11	0.210573	0.0755871	2.78584	0.005339	0.0440658	Uncharacterized-protein
TC014658	676.516	0.219661	0.0768173	2.85952	0.00424277	0.0381739	Protein-slit-like-Protein
TC000070	864.521	0.221614	0.0662485	3.34519	0.00082225	0.0131143	Uncharacterized-protein
TC007481	1504.41	0.231988	0.075911	3.05605	0.00224275	0.0249756	Serine/threonine-protein-kinase-SIK2-like-Protein,Serine/threonine-protein-kinase-SIK2-like-Protein
TC009118	967.044	0.234393	0.0647551	3.61968	0.00029497	0.00676087	Putative-ferric-chelate-reductase-1-homolog-like-Protein
TC010591	990.383	0.235353	0.0781353	3.01212	0.00259429	0.0275424	Protein-C3orf33-homolog-like-Protein
TC000185	2928.61	0.245497	0.0689203	3.56205	0.000367975	0.00770298	Heterogeneous-nuclear-ribonucleoprotein-Q-like-Protein,Heterogeneous-nuclear-ribonucleoprotein-Q-like-Protein
TC011870	3360.95	0.24629	0.0684941	3.59578	0.000323416	0.00715998	Kayak
TC000520	998.91	0.24636	0.0887053	2.77729	0.00548151	0.0448852	Spaetzle
TC007972	475.767	0.250768	0.0855994	2.92955	0.00339453	0.0334206	Uncharacterized-protein
TC013486	1418.69	0.25311	0.0547247	4.62515	3.74329e-06	0.000332193	Glucose-transporter-type-1-like-Protein
TC003209	1118	0.255687	0.0901696	2.83562	0.00457362	0.0402099	Uncharacterized-protein
TC010123	1601.2	0.26619	0.0669333	3.97694	6.98069e-05	0.00256765	Unc-112-related-protein-like-Protein,Unc-112-related-protein-like-Protein
TC001051	322.257	0.268804	0.0948775	2.83317	0.00460893	0.0403836	WD-repeat-containing-protein-26-homolog-like-Protein
TC004616	929.907	0.271239	0.0954141	2.84276	0.00447254	0.0396572	Synapse-associated-protein-1-like-Protein,Synapse-associated-protein-1-like-Protein
TC013717	666.646	0.275974	0.0997617	2.76633	0.00566909	0.0459347	FERM,-RhoGEF-and-pleckstrin-domain-containing-protein-2-like-Protein
TC031442	6804.98	0.276937	0.0983906	2.81467	0.00488278	0.0416998	Tropomyosin-2-like-Protein
TC015923	888.375	0.282058	0.0897393	3.14308	0.00167181	0.0209896	1,5-anhydro-D-fructose-reductase-like-Protein
TC014743	580.389	0.283553	0.101949	2.78132	0.00541383	0.0445418	Phosphatidate-cytidylyltransferase-(EC-2.7.7.41)
TC015859	513.186	0.284782	0.101845	2.79623	0.00517027	0.0430496	ATP-binding-cassette-sub-family-A-member-5-like-Protein
TC012512	1110.17	0.285942	0.0948768	3.01383	0.00257973	0.027444	ABC-transporter-G-family-member-23-like-Protein
TC014056	2781.17	0.287691	0.100701	2.85689	0.00427814	0.0384255	Uncharacterized-protein
TC013601	367.012	0.289603	0.0965623	2.99913	0.0027075	0.0282248	Putative-DNA-mismatch-repair-protein-Msh6-like-Protein
TC008185	364.605	0.290302	0.0964981	3.00837	0.00262653	0.0277293	Uncharacterized-protein-CG43867-like-Protein,Uncharacterized-protein-CG43867-like-Protein,Uncharacterized-protein-CG43867-like-Protein
TC005811	683.973	0.292064	0.100947	2.89323	0.00381297	0.0358282	Uncharacterized-protein
TC034034	264.652	0.293176	0.103291	2.83836	0.00453457	0.0400021	Uncharacterized-protein
TC032287	1122.11	0.29318	0.0956976	3.06361	0.00218683	0.0246169	Uncharacterized-protein,Uncharacterized-protein
TC015218	667.51	0.294084	0.100961	2.91284	0.00358156	0.0345273	Cytochrome-P450-9Z6
TC011513	483.561	0.294208	0.0922842	3.18807	0.00143226	0.0190126	Minichromosome-maintenance-complex-component-10
TC032726	2242.97	0.294812	0.0896575	3.2882	0.00100831	0.0151071	Uncharacterized-protein
TC004961	618.557	0.296677	0.0816771	3.63231	0.000280892	0.00651005	Tumor-necrosis-factor-alpha-induced-protein-8-like-protein
TC000244	679.077	0.297332	0.0990625	3.00146	0.0026869	0.028123	LIM-domain-binding-protein-2-like-Protein
TC033052	436.184	0.297956	0.105275	2.83027	0.00465084	0.0406478	Sodium/potassium-transporting-ATPase-subunit-beta-2-like-Protein
TC007786	901.469	0.301411	0.103798	2.90383	0.00368631	0.0350183	Uncharacterized-protein
TC014398	918.361	0.303501	0.0959307	3.16376	0.00155747	0.0201779	Uncharacterized-protein
TC015766	642.91	0.304479	0.0900199	3.38236	0.000718669	0.0118632	Histone-lysine-N-methyltransferase-(EC-2.1.1.43)
TC032811	618.811	0.305234	0.111601	2.73504	0.00623718	0.0488023	Uncharacterized-protein
TC034444	2672.11	0.305386	0.0945582	3.22961	0.00123958	0.0172759	ABC-transporter-G-family-member-23-like-Protein,ABC-transporter-G-family-member-23-like-Protein,ABC-transporter-G-family-member-23-like-Protein
TC032674	899.525	0.306753	0.102138	3.00333	0.00267043	0.0280072	SEC14-domain-and-spectrin-repeat-containing-protein-1-like-Protein,SEC14-domain-and-spectrin-repeat-containing-protein-1-like-Protein,SEC14-domain-and-spectrin-repeat-containing-protein-1-like-Protein,SEC14-domain-and-spectrin-repeat-containing-protein-1-like-Protein
TC032353	403.633	0.309273	0.100205	3.08639	0.00202604	0.0236363	WD-repeat-containing-protein-47-like-Protein,WD-repeat-containing-protein-47-like-Protein
TC013432	1434.45	0.311929	0.108613	2.87192	0.00407992	0.0373891	Uncharacterized-protein
TC034442	1788.85	0.315267	0.114415	2.75548	0.00586069	0.0466653	Protein-phosphatase-Slingshot-like-Protein
TC004379	636.137	0.315612	0.112521	2.80492	0.00503291	0.0424941	Trophoblast-glycoprotein-like-Protein
TC006040	558.461	0.315801	0.110951	2.8463	0.00442309	0.0394205	Uncharacterized-protein
TC009544	323.842	0.316001	0.108627	2.90905	0.00362534	0.0346459	UPF0505-protein-CG8202-like-Protein
TC010099	572.654	0.317356	0.105082	3.02009	0.00252704	0.0271336	Uncharacterized-protein
TC012785	1090.73	0.318343	0.077382	4.11392	3.88999e-05	0.00176374	Calcium-binding-protein-E63-1-like-Protein
TC009370	244.447	0.319422	0.116506	2.74169	0.00611244	0.0480799	Putative-G-protein-coupled-receptor-Mth-like-5
TC007086	762.54	0.320797	0.0787288	4.07471	4.60726e-05	0.00199321	Uncharacterized-protein
TC003342	502.281	0.323699	0.0908899	3.56144	0.000368822	0.00770518	Tyrosine-protein-phosphatase-Lar-like-Protein,Tyrosine-protein-phosphatase-Lar-like-Protein
TC013494	626.394	0.325142	0.113657	2.86072	0.00422678	0.0381082	Uncharacterized-protein,Uncharacterized-protein,Uncharacterized-protein
TC033173	559.798	0.325527	0.116165	2.80228	0.00507428	0.0424941	Glutamate-receptor-1-like-Protein
TC033830	466.051	0.32585	0.118576	2.74802	0.00599555	0.0475204	Serine-protease-easter-like-Protein
TC033953	1246.96	0.326634	0.11606	2.81435	0.00488767	0.0416998	Uncharacterized-protein,Uncharacterized-protein,Uncharacterized-protein
TC007111	370.496	0.326933	0.0995524	3.28403	0.00102333	0.0152882	Uncharacterized-protein
TC033898	1578.21	0.329849	0.120106	2.74631	0.00602702	0.0476971	Uncharacterized-protein
TC010001	2094.18	0.329947	0.118449	2.78556	0.0053436	0.0440688	Uncharacterized-protein
TC013697	342.421	0.333097	0.111141	2.99708	0.00272581	0.0283305	Uncharacterized-protein
TC014985	609.933	0.33565	0.104602	3.20883	0.00133277	0.0180654	Formin-binding-protein-1-like-Protein
TC034318	561.707	0.336009	0.116023	2.89606	0.00377879	0.0355713	Uncharacterized-protein,Uncharacterized-protein,Uncharacterized-protein,Uncharacterized-protein,Uncharacterized-protein
TC013449	356.275	0.336197	0.106335	3.16168	0.0015686	0.0202571	Dystrophin,-isoforms-A/C/F/G/H-like-Protein
TC000228	528.973	0.339696	0.121125	2.80451	0.00503937	0.0424941	Myosin-light-chain-kinase,-smooth-muscle-like-Protein
TC006410	201.526	0.340441	0.117814	2.88964	0.00385681	0.0360768	Protein-bric-a-brac-1-like-Protein
TC034178	657.245	0.340531	0.100249	3.39687	0.000681616	0.0115077	Coiled-coil-domain-containing-protein-40-like-Protein
TC014350	1887.74	0.341272	0.119092	2.86561	0.00416201	0.0378681	POU-domain-protein
TC034524	507.574	0.341383	0.099928	3.41629	0.000634803	0.010903	Protein-elav-like-protein,Protein-elav-like-protein
TC010855	1535.37	0.342383	0.108174	3.16511	0.00155025	0.0201455	Peroxisomal-multifunctional-enzyme-type-2-like-Protein,Peroxisomal-multifunctional-enzyme-type-2-like-Protein
TC015801	788.658	0.342796	0.0925066	3.70563	0.000210862	0.0056138	Uncharacterized-protein
TC034702	428.364	0.344694	0.11177	3.08397	0.00204261	0.0237497	Uncharacterized-protein
TC012737	744.899	0.34503	0.0963557	3.5808	0.00034255	0.00737854	Uncharacterized-protein-C2orf42-homolog-like-Protein
TC006388	530.813	0.345941	0.111864	3.09252	0.00198467	0.0234702	Beta-1,4-N-acetylgalactosaminyltransferase-bre-4-like-Protein
TC011814	446.25	0.348256	0.107455	3.24094	0.00119137	0.01683	Uncharacterized-protein,Uncharacterized-protein
TC004920	920.942	0.350977	0.113454	3.09356	0.0019777	0.0234144	Tetraspanin
TC004585	560.181	0.352466	0.11232	3.13804	0.0017008	0.0211937	Uncharacterized-protein
TC007834	211.382	0.3525	0.118304	2.97961	0.00288618	0.0295973	MAP-kinase-activating-death-domain-protein-like-Protein,MAP-kinase-activating-death-domain-protein-like-Protein,MAP-kinase-activating-death-domain-protein-like-Protein,MAP-kinase-activating-death-domain-protein-like-Protein
TC012787	280.405	0.352761	0.126169	2.79594	0.00517486	0.0430534	Heparan-sulfate-2-O-sulfotransferase-pipe-like-Protein
TC008163	225.186	0.352917	0.123225	2.86401	0.00418313	0.0378681	Leucine-rich-repeat-containing-G-protein-coupled-receptor-5-like-Protein
TC033240	568.584	0.352931	0.12009	2.93889	0.00329395	0.0326346	Protein-abrupt-like-Protein,Protein-abrupt-like-Protein,Protein-abrupt-like-Protein
TC012545	589.198	0.360479	0.085451	4.21855	2.45877e-05	0.00129708	Uncharacterized-protein
TC010525	440.254	0.362917	0.0876892	4.13867	3.49326e-05	0.00162648	Uncharacterized-protein-(Fragment)
TC014764	294.179	0.364732	0.118532	3.07709	0.00209034	0.0240621	Uncharacterized-protein
TC005973	332.853	0.364754	0.130046	2.80482	0.00503452	0.0424941	Uncharacterized-protein
TC032760	422.797	0.36579	0.1182	3.09467	0.00197032	0.0233537	Cadherin-related-tumor-suppressor-like-Protein,Cadherin-related-tumor-suppressor-like-Protein,Cadherin-related-tumor-suppressor-like-Protein
TC002431	1031.43	0.369064	0.115429	3.19733	0.00138704	0.0186068	Uncharacterized-protein
TC011707	2459.84	0.369444	0.118158	3.12669	0.00176785	0.0217484	Integrin-beta
TC033053	1065.78	0.369462	0.134523	2.74647	0.00602402	0.0476971	Sodium-driven-chloride-bicarbonate-exchanger-like-Protein,Anion-exchange-protein,Sodium-driven-chloride-bicarbonate-exchanger-like-Protein,Anion-exchange-protein
TC033075	844.134	0.371482	0.0866382	4.28774	1.80497e-05	0.00103541	Uncharacterized-protein
TC001579	151.386	0.371662	0.121933	3.04807	0.00230313	0.0254397	Uncharacterized-protein
TC009343	782.855	0.372052	0.124613	2.98566	0.00282967	0.0291835	Uncharacterized-protein
TC001014	142.702	0.37329	0.133981	2.78614	0.005334	0.0440596	A-disintegrin-and-metalloproteinase-with-thrombospondin-motifs-7-like-Protein
TC001302	301.542	0.374844	0.133028	2.81779	0.00483561	0.0414601	Protein-SERAC1-like-Protein,Protein-SERAC1-like-Protein
TC034190	264.032	0.375112	0.127511	2.9418	0.00326306	0.0323904	Rho-GTPase-activating-protein-20-like-Protein,Rho-GTPase-activating-protein-20-like-Protein,Rho-GTPase-activating-protein-20-like-Protein
TC033795	137.689	0.375339	0.128954	2.91064	0.00360687	0.034644	Uncharacterized-protein,Uncharacterized-protein
TC009768	327.779	0.375957	0.133073	2.8252	0.00472515	0.0410555	Neural-cell-adhesion-molecule-1-like-Protein
TC007092	429.576	0.377455	0.0912468	4.13664	3.52426e-05	0.00163359	Uncharacterized-protein
TC033082	886.569	0.377713	0.119877	3.15083	0.00162808	0.02059	Peripheral-plasma-membrane-protein-CASK-like-Protein
TC008734	340.048	0.378822	0.12846	2.94894	0.00318862	0.0318035	Uncharacterized-protein
TC014456	228.28	0.379787	0.123677	3.07079	0.00213493	0.0243044	Zinc-finger-protein-568-like-Protein
TC005576	135.426	0.380081	0.137131	2.77167	0.005577	0.0454972	Uncharacterized-protein
TC003064	508.428	0.38165	0.0795717	4.79631	1.61615e-06	0.000190382	Kalirin-like-Protein
TC001139	3476.76	0.382939	0.121887	3.14175	0.00167939	0.0210317	Calponin
TC030714	1734.85	0.384199	0.112212	3.42387	0.000617358	0.0107285	Uncharacterized-protein,Uncharacterized-protein
TC003169	161.594	0.384805	0.131407	2.92834	0.00340781	0.0334224	Uncharacterized-protein
TC011288	404.079	0.385692	0.105242	3.66482	0.000247511	0.00622165	Calcium-activated-potassium-channel-slowpoke-like-Protein,Calcium-activated-potassium-channel-slowpoke-like-Protein,Calcium-activated-potassium-channel-slowpoke-like-Protein,Calcium-activated-potassium-channel-slowpoke-like-Protein,Calcium-activated-potassium-channel-slowpoke-like-Protein
TC032257	254.18	0.386469	0.136101	2.83956	0.00451752	0.0399195	Protein-slit-like-Protein,Protein-slit-like-Protein,Protein-slit-like-Protein,Protein-slit-like-Protein
TC003573	260.207	0.387592	0.121396	3.19279	0.00140904	0.0188268	Histone-acetyltransferase-(EC-2.3.1.48)
TC008304	500.558	0.389062	0.121649	3.19824	0.0013827	0.0185726	Amyloid-beta-A4-protein-binding-family-B-member-2-like-Protein
TC011295	305.818	0.38944	0.126906	3.06874	0.00214964	0.02434	Double-stranded-RNA-specific-editase-Adar-like-Protein
TC034046	749.131	0.389943	0.0971108	4.01545	5.93337e-05	0.00235138	Uncharacterized-protein,Uncharacterized-protein,Uncharacterized-protein
TC006596	3409.95	0.390502	0.081531	4.78962	1.67099e-06	0.000190659	Uncharacterized-protein
TC032686	967.563	0.39141	0.139834	2.7991	0.00512446	0.0427368	Protein-methionine-sulfoxide-oxidase-Mical-like-Protein,Protein-methionine-sulfoxide-oxidase-Mical-like-Protein,Protein-methionine-sulfoxide-oxidase-Mical-like-Protein
TC003198	330.406	0.391675	0.120249	3.25719	0.0011252	0.0163136	Alpha-tubulin-N-acetyltransferase-(Alpha-TAT)-(TAT)-(EC-2.3.1.108)-(Acetyltransferase-mec-17-homolog),Alpha-tubulin-N-acetyltransferase-(Alpha-TAT)-(TAT)-(EC-2.3.1.108)-(Acetyltransferase-mec-17-homolog)
TC012257	486.098	0.392424	0.108358	3.62157	0.000292821	0.00674138	Uncharacterized-protein
TC003348	2290.06	0.392607	0.110957	3.53838	0.000402593	0.00811673	Glutathione-S-transferase-D7-like-Protein
TC005959	455.365	0.394941	0.12663	3.11887	0.00181544	0.0221016	Arginyl-tRNA--protein-transferase-1-(Arginyltransferase-1)-(R-transferase-1)-(EC-2.3.2.8)-(Arginine-tRNA--protein-transferase-1)
TC006139	1490.21	0.39563	0.0792493	4.99222	5.96896e-07	9.11408e-05	Uncharacterized-protein
TC001667	2723.95	0.395658	0.110992	3.56473	0.000364233	0.00768004	Integrin-alpha-PS2-like-Protein
TC015342	135.521	0.397592	0.143713	2.76658	0.00566479	0.0459347	Platelet-activating-factor-acetylhydrolase-IB-subunit-beta-homolog-like-Protein
TC005781	220.866	0.397655	0.124479	3.19456	0.00140045	0.0187382	Clavesin-2-like-Protein
TC000693	712.028	0.398924	0.128146	3.11305	0.00185165	0.0222842	No-ocelli
TC009671	213.36	0.401703	0.108957	3.68681	0.000227084	0.00594463	Alcohol-dehydrogenase-[NADP(+)]-like-Protein
TC009013	729.559	0.402137	0.128124	3.13866	0.00169722	0.0211806	Uncharacterized-protein
TC000296	166.335	0.403297	0.127796	3.1558	0.00160058	0.0203413	Frequenin-1-like-Protein
TC011211	676.832	0.404127	0.134294	3.00926	0.00261883	0.0277275	Pancreatic-triacylglycerol-lipase-like-Protein
TC004766	342.93	0.404427	0.102832	3.9329	8.39281e-05	0.00290475	Brain-peptide-IDL-like-protein
TC014031	1045.57	0.40597	0.0738339	5.49842	3.83218e-08	9.04308e-06	Sodium/potassium-transporting-ATPase-subunit-beta-2-like-Protein
TC003708	970.945	0.405972	0.128071	3.16989	0.00152498	0.019842	Uncharacterized-protein
TC012082	903.471	0.406689	0.117083	3.47352	0.000513673	0.00955819	Rutabaga,Rutabaga,Rutabaga,Rutabaga,Rutabaga,Rutabaga
TC033239	1273.3	0.408086	0.12509	3.26235	0.00110492	0.0161478	Uncharacterized-protein
TC013213	1123.52	0.40874	0.141836	2.88178	0.00395439	0.0368568	NAD(P)-transhydrogenase,-mitochondrial-like-Protein
TC034568	812.555	0.413155	0.12669	3.26114	0.00110966	0.016178	Uncharacterized-protein
TC015091	323.297	0.414295	0.125507	3.30097	0.000963527	0.0145835	Uncharacterized-protein
TC000797	361.839	0.417272	0.117327	3.5565	0.000375824	0.00776545	Diacylglycerol-kinase-(DAG-kinase)-(EC-2.7.1.107),Diacylglycerol-kinase-(DAG-kinase)-(EC-2.7.1.107),Eye-specific-diacylglycerol-kinase-like-Protein
TC004952	421.726	0.417834	0.120897	3.45613	0.000547999	0.00999977	Aminopeptidase-(EC-3.4.11.-)
TC003984	1437.62	0.418083	0.121527	3.44023	0.00058121	0.0104047	Protein-NDRG3-like-Protein
TC000474	2208.88	0.418586	0.13017	3.21569	0.00130133	0.0178019	D-beta-hydroxybutyrate-dehydrogenase,-mitochondrial-like-Protein
TC015465	2786.95	0.419479	0.0893262	4.69604	2.65258e-06	0.000257399	Angiotensin-converting-enzyme-(EC-3.4.-.-)
TC009110	3329.38	0.419777	0.148619	2.82452	0.00473509	0.041073	Trimeric-intracellular-cation-channel-type-B-like-Protein
TC033386	321.887	0.420021	0.116629	3.60135	0.000316569	0.00706868	Protein-neuralized-like-Protein
TC034449	1620.6	0.420181	0.104936	4.00416	6.22392e-05	0.00242996	Polypyrimidine-tract-binding-protein-1-like-Protein
TC003540	889.655	0.420818	0.0928419	4.53263	5.82548e-06	0.000448044	Glycogen-binding-subunit-76A-like-Protein
TC004895	141.571	0.42102	0.135225	3.11348	0.00184897	0.0222842	Toll-6
TC005579	135.551	0.421115	0.146423	2.87602	0.00402726	0.0371359	Uncharacterized-protein
TC012519	692.307	0.422603	0.12023	3.51496	0.000439816	0.00860002	Uncharacterized-protein
TC006687	437.726	0.423217	0.12566	3.36796	0.000757252	0.0123249	Calcium-activated-chloride-channel-regulator-4-like-Protein
TC031454	274.943	0.423668	0.140511	3.01518	0.00256824	0.0273778	Uncharacterized-protein
TC011785	307.421	0.424394	0.135776	3.12569	0.00177388	0.0217966	Fringe-glycosyltransferase-like-Protein
TC003518	143.116	0.426076	0.152016	2.80283	0.00506562	0.0424941	Dual-specificity-protein-phosphatase-22-like-Protein,Dual-specificity-protein-phosphatase-22-like-Protein,Dual-specificity-protein-phosphatase-22-like-Protein
TC033609	6210.34	0.42635	0.144364	2.9533	0.00314395	0.0314679	Uncharacterized-protein
TC000782	977.801	0.426508	0.146581	2.90971	0.00361769	0.0346459	Diacylglycerol-kinase-(DAG-kinase)-(EC-2.7.1.107),Diacylglycerol-kinase-(DAG-kinase)-(EC-2.7.1.107),Diacylglycerol-kinase-(DAG-kinase)-(EC-2.7.1.107),Diacylglycerol-kinase-(DAG-kinase)-(EC-2.7.1.107)
TC032812	1572.98	0.427026	0.141745	3.01263	0.00258991	0.0275241	Uncharacterized-protein
TC004782	267.376	0.427432	0.11493	3.71906	0.000199967	0.00540692	Uncharacterized-protein
TC011883	345.172	0.428132	0.115377	3.71071	0.000206679	0.00551659	Uncharacterized-protein
TC003986	974.549	0.428473	0.103106	4.15567	3.24336e-05	0.00153771	Receptor-protein-tyrosine-kinase-(EC-2.7.10.1)
TC008240	10014.5	0.42854	0.123589	3.46745	0.000525416	0.00968987	Uncharacterized-protein,Uncharacterized-protein
TC004127	448.592	0.428632	0.149003	2.87666	0.00401909	0.0370935	Ephrin-B1-like-Protein
TC011138	731.386	0.42889	0.13919	3.08134	0.00206073	0.0238535	Krueppel-homolog-1-like-Protein
TC002719	388.3	0.429129	0.10113	4.24334	2.20214e-05	0.00120341	Centrosomin
TC032528	1287.79	0.429619	0.0953416	4.5061	6.60287e-06	0.000489697	Uncharacterized-protein
TC004713	609.371	0.429769	0.128644	3.34076	0.000835493	0.0132442	Heartless
TC000981	123.906	0.432247	0.157451	2.74527	0.00604608	0.0477544	Carboxylic-ester-hydrolase-(EC-3.1.1.-)
TC034172	226.925	0.432558	0.114794	3.76814	0.000164472	0.00466152	Uncharacterized-protein
TC000534	253.209	0.433659	0.137385	3.15653	0.00159658	0.0203402	Pyrroline-5-carboxylate-reductase-2-like-Protein
TC007089	503.824	0.435418	0.126168	3.45111	0.000558287	0.0101164	Uncharacterized-protein,Uncharacterized-protein
TC007381	598.479	0.436166	0.130215	3.34957	0.000809362	0.0129485	Uncharacterized-protein
TC033833	701.48	0.437746	0.142813	3.06517	0.00217548	0.0245789	Uncharacterized-protein
TC015492	155.009	0.43914	0.145266	3.02302	0.00250267	0.0269557	Protein-four-jointed-like-Protein
TC000706	149.757	0.439467	0.140299	3.13237	0.00173402	0.0214849	Uncharacterized-protein
TC004672	862.637	0.439782	0.111891	3.93046	8.4782e-05	0.00292456	Uncharacterized-protein
TC034888	805.602	0.440014	0.148921	2.95468	0.0031299	0.0313685	Uncharacterized-protein
TC001448	279.989	0.440101	0.136614	3.22148	0.0012753	0.0176082	Trachealess,Trachealess,Trachealess
TC015126	212.504	0.440535	0.139988	3.14694	0.00164986	0.0208078	Uncharacterized-protein
TC015052	1069.1	0.441661	0.123071	3.58867	0.000332372	0.00729603	Fatty-acyl-CoA-reductase-(EC-1.2.1.84)
TC032605	110.384	0.442	0.15344	2.88061	0.00396909	0.0368944	Zinc-finger-protein-585B-like-Protein
TC001632	238.587	0.442168	0.10121	4.36884	1.24909e-05	0.00079742	Uncharacterized-protein
TC000885	245.682	0.442874	0.120355	3.67974	0.000233475	0.00602758	Uncharacterized-protein,Uncharacterized-protein,Uncharacterized-protein
TC014996	240.527	0.443808	0.125454	3.53761	0.000403766	0.00812119	Uncharacterized-protein
TC006771	787.504	0.443862	0.127812	3.47277	0.000515115	0.00956787	Uncharacterized-protein
TC006253	852.964	0.444393	0.147219	3.0186	0.00253949	0.0272002	Kinesin-like-protein-unc-104,Kinesin-like-protein-unc-104
TC012869	89.6235	0.444396	0.163152	2.72382	0.0064532	0.0498539	Uncharacterized-protein
TC003468	1194.46	0.44703	0.10288	4.34515	1.39179e-05	0.000850059	Uncharacterized-protein
TC008706	547.983	0.447281	0.142239	3.14458	0.00166327	0.0209076	V-type-proton-ATPase-subunit-G
TC013504	100.966	0.447593	0.157614	2.83981	0.00451398	0.0399195	Putative-G-protein-coupled-receptor-CG31760-like-Protein,Putative-G-protein-coupled-receptor-CG31760-like-Protein
TC003413	283.961	0.447632	0.124	3.60995	0.000306258	0.00694297	Uncharacterized-protein
TC032129	222.984	0.447821	0.141203	3.17146	0.00151673	0.0197842	Uncharacterized-protein
TC013590	472.925	0.448059	0.117851	3.80192	0.000143578	0.00422315	Calcium-dependent-secretion-activator-like-Protein,Calcium-dependent-secretion-activator-like-Protein,Calcium-dependent-secretion-activator-like-Protein,Calcium-dependent-secretion-activator-like-Protein,Calcium-dependent-secretion-activator-like-Protein,Calcium-dependent-secretion-activator-like-Protein
TC015839	1588.77	0.448077	0.141039	3.17698	0.00148817	0.0195089	Cyclin-L1-like-Protein
TC010832	113.907	0.448886	0.15066	2.97946	0.00288761	0.0295973	Neurogenic-protein-big-brain-like-Protein
TC009906	536.485	0.449211	0.155934	2.88078	0.00396698	0.0368944	Torso
TC034044	163.931	0.450138	0.126725	3.55208	0.000382195	0.00782708	Rhomboid-like-protein-(EC-3.4.21.-)
TC031046	2204.92	0.450171	0.164623	2.73455	0.00624658	0.0488023	Filamin-A-like-Protein,Filamin-A-like-Protein,Filamin-A-like-Protein,Filamin-A-like-Protein,Filamin-A-like-Protein,Filamin-A-like-Protein,Filamin-A-like-Protein
TC031262	1106.6	0.451898	0.127172	3.55343	0.000380237	0.00780238	Uncharacterized-protein,Uncharacterized-protein,Uncharacterized-protein
TC031572	619.417	0.453078	0.152629	2.96849	0.00299268	0.0303754	Uncharacterized-protein
TC034446	717.56	0.453864	0.143769	3.1569	0.00159453	0.0203402	F-box/LRR-repeat-protein-7-like-Protein
TC008248	259.215	0.453907	0.15946	2.84652	0.00441996	0.0394205	Uncharacterized-protein,Uncharacterized-protein
TC004114	368.105	0.454287	0.124907	3.63699	0.000275841	0.00648022	Delta-like-protein
TC000576	6477.99	0.456473	0.147631	3.09199	0.00198822	0.0234781	Uncharacterized-protein,Uncharacterized-protein,Uncharacterized-protein,Uncharacterized-protein
TC013309	94.0407	0.456592	0.159708	2.85892	0.00425091	0.038214	Reversed-polarity
TC001048	52737.7	0.458488	0.144901	3.16414	0.0015554	0.0201779	Myosin-light-chain-alkali-like-Protein
TC010208	233.825	0.459608	0.135075	3.40261	0.000667457	0.0113226	Sodium/potassium/calcium-exchanger-Nckx30C-like-Protein,Sodium/potassium/calcium-exchanger-Nckx30C-like-Protein,Sodium/potassium/calcium-exchanger-Nckx30C-like-Protein,Sodium/potassium/calcium-exchanger-Nckx30C-like-Protein,Sodium/potassium/calcium-exchanger-Nckx30C-like-Protein,Sodium/potassium/calcium-exchanger-Nckx30C-like-Protein
TC034465	342.637	0.459662	0.0933156	4.92589	8.3979e-07	0.00012281	Uncharacterized-protein
TC007451	188.867	0.460993	0.163138	2.82578	0.00471657	0.0410496	Cyclin-dependent-kinase-inhibitor-1-like-Protein,Cyclin-dependent-kinase-inhibitor-1-like-Protein
TC007149	157.616	0.461758	0.165568	2.78894	0.00528808	0.0438547	Protein-kinase-C-binding-protein-NELL1-like-Protein
TC012027	120.755	0.461974	0.16355	2.82467	0.00473298	0.041073	WW-domain-containing-oxidoreductase-like-Protein
TC032148	1129.19	0.46347	0.110544	4.19262	2.75756e-05	0.00139667	Microtubule-associated-protein,Microtubule-associated-protein
TC011205	593.56	0.463943	0.154317	3.00642	0.00264343	0.0278418	Protein-LMBR1L-like-Protein,Protein-LMBR1L-like-Protein
TC032792	136.975	0.464864	0.139641	3.32901	0.000871565	0.013613	Gamma-sarcoglycan-like-Protein
TC000102	11985.9	0.466014	0.139058	3.35123	0.00080453	0.0128911	ADP,ATP-carrier-protein-like-Protein
TC012597	474.651	0.466406	0.119527	3.90211	9.53577e-05	0.00317959	CG6989-like-octopamine-receptor-(Octopamine-receptor-beta-2R-like-Protein)
TC004501	1782.76	0.466548	0.156267	2.98558	0.00283038	0.0291835	Transcription-elongation-regulator-1-like-Protein,Transcription-elongation-regulator-1-like-Protein,Transcription-elongation-regulator-1-like-Protein
TC004505	688.955	0.469565	0.154478	3.03969	0.00236818	0.025937	Uncharacterized-protein
TC033917	372.451	0.469698	0.167636	2.80189	0.00508037	0.0424941	Uncharacterized-protein
TC034692	107.444	0.471933	0.151452	3.11605	0.00183292	0.0222307	Uncharacterized-protein
TC000669	220.893	0.472817	0.12915	3.66098	0.000251251	0.00625597	Uncharacterized-protein
TC034397	166.07	0.473129	0.156087	3.03119	0.00243592	0.026401	Glutamate-receptor-interacting-protein-2-like-Protein,Glutamate-receptor-interacting-protein-2-like-Protein,Glutamate-receptor-interacting-protein-2-like-Protein
TC033829	278.661	0.473693	0.108737	4.35632	1.32266e-05	0.000822348	Histidine-ammonia-lyase-(EC-4.3.1.3)
TC015503	212.281	0.473843	0.1536	3.08491	0.00203615	0.0237011	Potassium-voltage-gated-channel-protein-eag-like-Protein
TC011069	104.617	0.474249	0.153801	3.08352	0.00204569	0.0237588	GTPase-activating-Rap/Ran-GAP-domain-like-protein-3
TC004641	115.627	0.474887	0.173781	2.73268	0.00628219	0.0489332	Aminopeptidase-N-like-protein,Aminopeptidase-N-like-protein
TC032290	4836.07	0.474915	0.170848	2.77975	0.00544005	0.0446514	Uncharacterized-protein,Uncharacterized-protein,Uncharacterized-protein
TC003832	254.189	0.476313	0.152289	3.12769	0.00176186	0.0217262	Endocuticle-structural-glycoprotein-SgAbd-2-like-Protein
TC005525	5652.81	0.478291	0.125759	3.80323	0.00014282	0.00422315	Uncharacterized-protein
TC004709	191.997	0.478788	0.148929	3.21487	0.00130506	0.0178295	Uncharacterized-protein
TC034736	94.5956	0.478835	0.16645	2.87675	0.00401794	0.0370935	Voltage-dependent-calcium-channel-subunit-alpha-2/delta-3-like-protein
TC011720	105.209	0.478898	0.161064	2.97334	0.00294579	0.030097	Uncharacterized-protein
TC033375	231.914	0.478909	0.137012	3.49539	0.000473372	0.00913573	Uncharacterized-protein,Uncharacterized-protein,Uncharacterized-protein
TC033709	349.959	0.479115	0.168508	2.84328	0.0044652	0.0396572	Papilin-like-Protein
TC032946	259.984	0.480773	0.167554	2.86936	0.00411305	0.0376594	Uncharacterized-protein
TC033856	264.785	0.48109	0.132148	3.64053	0.000272073	0.00648022	Uncharacterized-protein
TC013927	404.538	0.481367	0.174792	2.75394	0.00588828	0.0467416	Replication-factor-C-subunit-1
TC009371	107.292	0.4815	0.172684	2.78832	0.00529816	0.0438569	Colmedin
TC033050	849.645	0.481987	0.154746	3.1147	0.00184132	0.0222307	Putative-cytochrome-P450-4d14-like-Protein,Putative-cytochrome-P450-4d14-like-Protein
TC014051	2145.07	0.48249	0.172165	2.80249	0.00507101	0.0424941	Adenylate-kinase-isoenzyme-1-like-Protein
TC032626	186.828	0.485285	0.11611	4.17952	2.92128e-05	0.00144744	Uncharacterized-protein,Uncharacterized-protein
TC014328	133.173	0.485767	0.148107	3.27983	0.00103869	0.0154344	Uncharacterized-protein
TC007135	28382.3	0.487919	0.147251	3.31353	0.000921276	0.0140878	Muscle-specific-protein-20-like-Protein
TC031372	120.458	0.488549	0.171424	2.84995	0.00437267	0.0390718	Uncharacterized-protein,Uncharacterized-protein
TC010144	142.365	0.488612	0.172281	2.83613	0.00456634	0.0401799	Uncharacterized-protein
TC032258	180.316	0.489074	0.177437	2.75632	0.0058455	0.046629	Phosphoinositide-phospholipase-C-(EC-3.1.4.11),1-phosphatidylinositol-4,5-bisphosphate-phosphodiesterase-epsilon-1-like-Protein,Phosphoinositide-phospholipase-C-(EC-3.1.4.11)
TC004000	280.035	0.490002	0.177449	2.76137	0.00575588	0.0463697	Cytosol-aminopeptidase-like-Protein
TC007091	382.595	0.490969	0.123453	3.97698	6.9797e-05	0.00256765	Uncharacterized-protein
TC031546	234.907	0.493014	0.142904	3.44997	0.000560646	0.0101414	Solute-carrier-family-41-member-1-like-Protein
TC033206	4496.63	0.493059	0.149048	3.30806	0.000939436	0.0143233	PDZ-and-LIM-domain-protein-Zasp-like-Protein,PDZ-and-LIM-domain-protein-Zasp-like-Protein,PDZ-and-LIM-domain-protein-Zasp-like-Protein,PDZ-and-LIM-domain-protein-Zasp-like-Protein,PDZ-and-LIM-domain-protein-Zasp-like-Protein,PDZ-and-LIM-domain-protein-Zasp-like-Protein,PDZ-and-LIM-domain-protein-Zasp-like-Protein
TC009012	274.483	0.493635	0.174982	2.82106	0.00478654	0.0412997	Endothelin-converting-enzyme-2-like-Protein
TC032864	163.648	0.493989	0.178895	2.76133	0.00575659	0.0463697	Uncharacterized-protein
TC033990	744.563	0.497248	0.125052	3.97634	6.99841e-05	0.00256765	Uncharacterized-protein
TC032681	111.629	0.497328	0.161454	3.0803	0.00206791	0.0239099	Uncharacterized-protein
TC013715	189.736	0.499245	0.139239	3.58553	0.000336397	0.00733739	Kinesin-associated-protein-3-like-Protein
TC014424	111.644	0.499414	0.18117	2.7566	0.00584064	0.046629	Uncharacterized-protein
TC013786	1655.48	0.500125	0.141297	3.53953	0.000400846	0.00809725	Transmembrane-protein-35-like-Protein,Transmembrane-protein-35-like-Protein
TC009922	145.087	0.501148	0.180855	2.771	0.00558849	0.0455458	AP-2
TC013423	171.884	0.502587	0.148422	3.3862	0.000708673	0.0117919	Uncharacterized-protein
TC003326	214404	0.503328	0.13653	3.68657	0.000227296	0.00594463	Actin-87E-like-Protein
TC001694	2071.76	0.504091	0.100654	5.00814	5.49574e-07	8.51676e-05	Uncharacterized-protein
TC031491	221.626	0.505113	0.173989	2.90313	0.00369451	0.0350641	Uncharacterized-protein
TC008308	130.957	0.507716	0.18389	2.76097	0.00576293	0.0463697	Carbonic-anhydrase-related-protein-10-like-Protein
TC003283	217.514	0.5113	0.138236	3.69875	0.000216661	0.00570961	E3-ubiquitin-protein-ligase-(EC-2.3.2.27)
TC001758	223.242	0.512048	0.1473	3.47623	0.000508507	0.0095132	Protein-tipE-like-Protein
TC031940	229.539	0.512437	0.129884	3.94535	7.96834e-05	0.0027857	Uncharacterized-protein
TC034867	367.22	0.513664	0.142217	3.61183	0.000304041	0.00692293	Protein-kinase-C-(EC-2.7.11.13),Protein-kinase-C-(EC-2.7.11.13)
TC000933	37310.8	0.514126	0.164693	3.12172	0.00179798	0.0219744	Troponin-T,-skeletal-muscle-like-Protein
TC031485	305.969	0.516133	0.125416	4.11538	3.86547e-05	0.00176031	Sodium-channel-protein,Sodium-channel-protein
TC014316	4831.39	0.51729	0.139039	3.72047	0.000198855	0.0053909	Uncharacterized-protein
TC002610	2464.61	0.517697	0.183132	2.8269	0.00470008	0.0409503	Ryanodine-receptor-44F-like-Protein,Ryanodine-receptor-44F-like-Protein
TC032883	544.191	0.518462	0.133303	3.88936	0.000100508	0.00328169	Uncharacterized-protein,Uncharacterized-protein,Uncharacterized-protein,Uncharacterized-protein,Uncharacterized-protein
TC032761	134.187	0.520434	0.151667	3.43142	0.000600423	0.0105667	Transmembrane-and-TPR-repeat-containing-protein-CG31690-like-Protein,Transmembrane-and-TPR-repeat-containing-protein-CG31690-like-Protein
TC006356	1956.24	0.520532	0.181639	2.86575	0.00416025	0.0378681	Uncharacterized-protein
TC032331	281.395	0.522178	0.188809	2.76564	0.00568118	0.0459694	Adenylate-cyclase-(EC-4.6.1.1)
TC005544	223.37	0.524026	0.169058	3.09968	0.00193732	0.0230679	EF-hand-domain-containing-protein-D2-homolog-like-Protein
TC009584	884.855	0.524247	0.1859	2.82006	0.00480154	0.0413386	Uncharacterized-protein,Uncharacterized-protein,Uncharacterized-protein
TC000165	1200.35	0.52587	0.147352	3.5688	0.000358623	0.00758367	Aminopeptidase-like-protein
TC008790	152.617	0.52602	0.164138	3.20474	0.00135186	0.0182651	Uncharacterized-protein
TC032064	146.603	0.526553	0.187847	2.80309	0.00506148	0.0424941	Uncharacterized-protein
TC007015	27749.9	0.526665	0.133344	3.94968	7.82572e-05	0.00275439	Uncharacterized-protein
TC006465	1332.69	0.528436	0.14376	3.67581	0.000237095	0.00606798	Uncharacterized-protein
TC005571	457.088	0.531118	0.160674	3.30556	0.000947883	0.0144309	NVP-like-protein
TC011046	75.9115	0.533189	0.19131	2.78705	0.00531911	0.0439716	Cdc2-kinase-like-protein
TC015544	203.882	0.535133	0.14559	3.67562	0.000237273	0.00606798	Uncharacterized-protein-CG3556-like-Protein
TC007923	80.7281	0.53744	0.189554	2.83528	0.00457856	0.0402193	Ubiquitin-carboxyl-terminal-hydrolase-(EC-3.4.19.12)
TC032094	4483.1	0.537721	0.166093	3.23748	0.00120591	0.0169203	Uncharacterized-protein,Uncharacterized-protein,Uncharacterized-protein
TC000440	860.327	0.53787	0.123345	4.36068	1.2966e-05	0.000815917	Uncharacterized-protein
TC011654	198.022	0.538047	0.149384	3.60177	0.000316053	0.00706868	Phosphodiesterase-(EC-3.1.4.-)
TC034173	314.434	0.538488	0.129575	4.15582	3.24128e-05	0.00153771	Uncharacterized-protein
TC005994	1691.31	0.53898	0.175254	3.07543	0.00210202	0.0240897	Uncharacterized-protein
TC009369	792.057	0.539153	0.169681	3.17746	0.00148572	0.0195022	Uncharacterized-protein
TC015608	730.489	0.539446	0.155099	3.47809	0.000505008	0.00949909	Eukaryotic-translation-initiation-factor-4E-nuclear-import-factor-1,Eukaryotic-translation-initiation-factor-4E-nuclear-import-factor-1,Eukaryotic-translation-initiation-factor-4E-nuclear-import-factor-1
TC014886	352.286	0.539782	0.127893	4.22059	2.43662e-05	0.00129708	Uncharacterized-protein
TC006056	105.615	0.541861	0.162836	3.32765	0.000875805	0.013613	Uncharacterized-protein
TC014541	1331.19	0.542088	0.19126	2.8343	0.00459268	0.0403093	Cysteine-and-histidine-rich-protein-1-homolog-like-Protein,Cysteine-and-histidine-rich-protein-1-homolog-like-Protein,Cysteine-and-histidine-rich-protein-1-homolog-like-Protein
TC007227	459.322	0.54231	0.149129	3.63653	0.000276336	0.00648022	Synaptotagmin
TC011461	26473.6	0.543777	0.178132	3.05266	0.00226821	0.025145	Tropomyosin-2-like-Protein,Tropomyosin-2-like-Protein
TC007894	13429.3	0.544333	0.158993	3.42363	0.000617897	0.0107285	Alpha-actinin,-sarcomeric-like-Protein,Alpha-actinin,-sarcomeric-like-Protein,Alpha-actinin,-sarcomeric-like-Protein
TC003968	82.9147	0.545576	0.185522	2.94076	0.00327413	0.0324692	Hexosyltransferase-(EC-2.4.1.-)
TC034523	1066.27	0.547686	0.138697	3.94878	7.85511e-05	0.00275539	Uncharacterized-protein
TC009879	112.197	0.548344	0.185098	2.96246	0.00305193	0.0307653	Origin-recognition-complex-subunit-4
TC015690	1243.36	0.548673	0.142609	3.8474	0.000119377	0.00367801	Uncharacterized-protein,Uncharacterized-protein
TC032406	144.572	0.551148	0.183339	3.00616	0.00264569	0.0278418	Chymotrypsin-elastase-inhibitor-ixodidin-like-Protein
TC008758	314.978	0.551599	0.112562	4.90043	9.56288e-07	0.00012895	Calbindin-32-like-Protein
TC032589	107.06	0.55265	0.19797	2.79159	0.005245	0.0435671	Follistatin-related-protein-5-like-Protein
TC006241	2813.71	0.553791	0.157636	3.5131	0.000442907	0.00864418	Carboxylic-ester-hydrolase-(EC-3.1.1.-)
TC011621	102.217	0.554942	0.173174	3.20454	0.00135277	0.0182651	Uncharacterized-protein
TC013646	101.429	0.556384	0.187296	2.97061	0.00297209	0.0302838	Transporter
TC032543	456.706	0.557396	0.100912	5.52356	3.32194e-08	8.2123e-06	Uncharacterized-protein
TC010811	146.179	0.557469	0.127663	4.3667	1.26136e-05	0.000798577	Uncharacterized-protein
TC014227	288.854	0.557577	0.113309	4.92085	8.61712e-07	0.000124266	Oxysterol-binding-protein
TC030899	308.676	0.558576	0.171585	3.25538	0.0011324	0.0163589	Uncharacterized-protein
TC013142	457.264	0.558634	0.185703	3.00821	0.00262791	0.0277293	Large-neutral-amino-acids-transporter-small-subunit-2-like-Protein
TC001887	112.226	0.559754	0.169402	3.30429	0.000952157	0.0144598	Voltage-dependent-calcium-channel-subunit-alpha-2/delta-3-like-Protein,Voltage-dependent-calcium-channel-subunit-alpha-2/delta-3-like-Protein
TC031508	109.756	0.560304	0.168298	3.32925	0.00087081	0.013613	Regulator-of-G-protein-signaling-20-like-Protein
TC003103	102.986	0.560495	0.195641	2.86492	0.00417112	0.0378681	Glutathione-S-transferase-D2-like-Protein
TC000625	99.7335	0.561639	0.156957	3.57829	0.000345845	0.00741007	Chaoptin-like-Protein,Chaoptin-like-Protein
TC008292	165.971	0.562235	0.171248	3.28317	0.00102645	0.0152907	Protein-turtle-like-Protein,Protein-turtle-like-Protein-(Fragment)
TC014438	706.882	0.562713	0.194233	2.89711	0.0037662	0.035485	Uncharacterized-protein
TC016340	182.723	0.562925	0.138582	4.06203	4.86483e-05	0.00205258	FERM-domain-containing-protein-8-like-Protein
TC004847	443.561	0.563045	0.153544	3.66698	0.000245429	0.00618516	Uncharacterized-protein
TC001338	217.452	0.563427	0.168731	3.33919	0.000840217	0.0132987	Sodium-leak-channel-non-selective-protein-like-Protein
TC002556	112.215	0.565014	0.175521	3.21907	0.00128605	0.017684	Uncharacterized-protein
TC007136	56302.1	0.565392	0.165531	3.41563	0.000636351	0.010903	Muscle-LIM-protein-Mlp84B-like-Protein,Muscle-LIM-protein-Mlp84B-like-Protein,Muscle-LIM-protein-Mlp84B-like-Protein
TC006181	560.125	0.565528	0.170138	3.32394	0.000887551	0.013775	Uncharacterized-protein
TC015235	53.2418	0.565894	0.201228	2.81221	0.00492025	0.0418746	Clusterin-associated-protein-1-like-Protein
TC000431	9992.82	0.566387	0.199579	2.8379	0.00454107	0.0400254	Calponin
TC034160	396.57	0.5665	0.185808	3.04885	0.00229717	0.025401	Uncharacterized-protein
TC014772	144.525	0.567807	0.137419	4.13193	3.59729e-05	0.00165269	Uncharacterized-protein
TC011462	257.246	0.568111	0.159384	3.56442	0.000364659	0.00768004	Synaptotagmin-IV
TC032747	246.794	0.569873	0.137894	4.13269	3.58548e-05	0.00165269	Teneurin-m-like-Protein,Teneurin-m-like-Protein,Teneurin-m-like-Protein,Teneurin-m-like-Protein,Teneurin-m-like-Protein
TC034432	3392.48	0.572636	0.167503	3.41866	0.000629305	0.0108539	Uncharacterized-protein,Uncharacterized-protein
TC007661	247.918	0.573708	0.168231	3.41025	0.000649036	0.0110474	Myoinhibiting-peptide
TC014779	187.289	0.573753	0.186655	3.07387	0.00211304	0.0241361	Putative-cationic-amino-acid-transporter-like-Protein
TC001128	380.411	0.575923	0.182414	3.15723	0.00159276	0.0203402	Uncharacterized-protein
TC011066	115.155	0.576857	0.186335	3.0958	0.0019628	0.0232911	Innexin
TC014041	6574.45	0.57726	0.17782	3.24632	0.00116908	0.0165937	Uncharacterized-protein
TC005788	70.7694	0.577453	0.199671	2.89203	0.00382761	0.0359007	Sister-of-odd-and-bowl
TC008821	194.43	0.580589	0.169803	3.4192	0.000628067	0.0108506	Guanine-nucleotide-binding-protein-subunit-beta-1-like-Protein
TC004591	392.778	0.58078	0.174209	3.3338	0.000856672	0.013518	Voltage-dependent-calcium-channel-subunit-alpha-2/delta-3-like-Protein
TC005493	750.567	0.583281	0.186631	3.12532	0.00177615	0.0217987	Uncharacterized-protein
TC010445	204.478	0.584694	0.165767	3.5272	0.000419982	0.00835711	Uncharacterized-protein,Uncharacterized-protein
TC015182	652.454	0.584723	0.124106	4.71148	2.45928e-06	0.000243187	Chaoptin-like-Protein
TC004701	5564.31	0.585924	0.210875	2.77854	0.00546032	0.044747	Sarcalumenin-like-Protein
TC015111	475.033	0.586527	0.202243	2.90011	0.00373036	0.0353103	Fatty-acyl-CoA-reductase-(EC-1.2.1.84)
TC011520	129.984	0.587257	0.146343	4.01288	5.99827e-05	0.00236806	Equilibrative-nucleoside-transporter-4-like-Protein
TC004898	312.299	0.591055	0.0901471	6.55657	5.50609e-11	3.57311e-08	Tollo
TC000948	169.352	0.595397	0.17934	3.31993	0.000900407	0.0138708	Protein-croquemort-like-Protein
TC011442	101.242	0.596198	0.165369	3.60525	0.000311853	0.00700859	Uncharacterized-protein
TC034724	543.042	0.596973	0.2118	2.81857	0.00482382	0.0414274	Uncharacterized-protein
TC001432	97.7689	0.597774	0.171592	3.4837	0.000494542	0.00940445	Nicotinic-acetylcholine-receptor-subunit-beta1
TC012518	439.47	0.598873	0.173897	3.44384	0.000573513	0.0103203	Regulator-of-G-protein-signaling-7-like-Protein,Regulator-of-G-protein-signaling-7-like-Protein,Regulator-of-G-protein-signaling-7-like-Protein
TC010505	183.824	0.600576	0.142085	4.22687	2.36962e-05	0.0012748	Uncharacterized-protein
TC033702	2735.09	0.602059	0.140303	4.29114	1.77756e-05	0.00102536	Uncharacterized-protein,Uncharacterized-protein,Uncharacterized-protein
TC031034	107.348	0.603885	0.1807	3.34191	0.00083204	0.0132096	Protein-amalgam-like-Protein,Protein-amalgam-like-Protein,Protein-amalgam-like-Protein
TC004945	827.789	0.604947	0.179363	3.37275	0.000744219	0.0122073	Uncharacterized-protein
TC003382	11935.1	0.605286	0.217805	2.77902	0.0054523	0.0447166	Uncharacterized-protein
TC032614	113.32	0.605427	0.151396	3.99898	6.36163e-05	0.0024555	Uncharacterized-protein
TC008134	119.09	0.607202	0.199733	3.04007	0.00236524	0.025937	Connectin-like-Protein
TC012094	234.514	0.607692	0.199938	3.0394	0.00237054	0.025937	Syntaxin-4-like-Protein
TC013915	50.998	0.607878	0.221556	2.74367	0.00607564	0.047863	Diacylglycerol-kinase-(DAG-kinase)-(EC-2.7.1.107)
TC008457	738.616	0.609827	0.156526	3.89602	9.77854e-05	0.00322201	Neuroendocrine-protein-7B2-like-Protein
TC004530	188.656	0.610953	0.187286	3.26214	0.00110576	0.0161478	Leucine-zipper-putative-tumor-suppressor-2-homolog-like-Protein
TC006432	54.6546	0.611003	0.20076	3.04345	0.0023388	0.0256999	Protein-turtle-like-Protein
TC001381	194.343	0.611329	0.177644	3.44131	0.000578896	0.0103991	FMRFamide-receptor-like-Protein-(FMRFamide-like-G-protein-coupled-receptor)
TC014995	53.9484	0.615816	0.215301	2.86025	0.00423306	0.0381196	Gamma-aminobutyric-acid-type-B-receptor-subunit-2-like-Protein
TC006619	60.1958	0.616441	0.217905	2.82894	0.00467024	0.0407831	Uncharacterized-protein
TC013633	233.861	0.617521	0.161354	3.82713	0.000129648	0.00395922	Nicotinic-acetylcholine-receptor-subunit-alpha6,Nicotinic-acetylcholine-receptor-subunit-alpha6,Nicotinic-acetylcholine-receptor-subunit-alpha6,Nicotinic-acetylcholine-receptor-subunit-alpha6,Nicotinic-acetylcholine-receptor-subunit-alpha6,Nicotinic-acetylcholine-receptor-subunit-a6-isoform-VI-(Nicotinic-acetylcholine-receptor-subunit-alpha6-variant),Nicotinic-acetylcholine-receptor-subunit-alpha…
TC009324	502.902	0.621992	0.192967	3.2233	0.00126722	0.0175368	Glutamate-decarboxylase-like-Protein
TC000461	152.659	0.622513	0.17776	3.50199	0.000461805	0.0089645	Major-facilitator-superfamily-domain-containing-protein-6-like-Protein
TC001706	83.2655	0.622928	0.181916	3.42426	0.000616478	0.0107285	Uncharacterized-protein
TC012919	326.972	0.624025	0.179817	3.47033	0.00051982	0.00962083	1,2-dihydroxy-3-keto-5-methylthiopentene-dioxygenase-(EC-1.13.11.54)-(Acireductone-dioxygenase-(Fe(2+)-requiring))-(ARD)-(Fe-ARD)
TC003819	66.8709	0.624234	0.204497	3.05253	0.00226918	0.025145	Uncharacterized-protein
TC000945	248.747	0.624774	0.153981	4.05749	4.96035e-05	0.00206509	Vesicular-acetylcholine-transporter-like-Protein
TC009275	92.4296	0.625029	0.208855	2.99264	0.00276577	0.028717	Neuropilin-and-tolloid-like-protein-2,Neuropilin-and-tolloid-like-protein-2
TC032835	257.856	0.627774	0.158305	3.9656	7.32118e-05	0.0026579	Uncharacterized-protein
TC014402	80.8904	0.628689	0.2163	2.90656	0.00365427	0.0347457	Carboxylic-ester-hydrolase-(EC-3.1.1.-)
TC000052	73.5354	0.62875	0.227037	2.76937	0.00561643	0.0456982	F-box/LRR-repeat-protein-16-like-Protein
TC013627	995.183	0.629111	0.207399	3.03334	0.00241866	0.0262963	Uncharacterized-protein,Uncharacterized-protein,Uncharacterized-protein
TC032889	82.9523	0.632852	0.230575	2.74467	0.00605726	0.0477544	Uncharacterized-protein
TC002597	21674.2	0.633082	0.176825	3.58027	0.000343237	0.00737854	Uncharacterized-protein
TC009356	77.2016	0.634048	0.177931	3.56344	0.000366029	0.00769328	Uncharacterized-protein
TC001088	54.2463	0.635094	0.230318	2.75747	0.00582514	0.046629	Cardioactive-peptide-like-Protein
TC001001	1045.73	0.635402	0.202265	3.14143	0.00168124	0.0210317	Uncharacterized-protein
TC009974	85.8257	0.636442	0.17497	3.63744	0.000275359	0.00648022	RBR-type-E3-ubiquitin-transferase-(EC-2.3.2.31)
TC010972	193.876	0.6365	0.206917	3.07612	0.00209716	0.0240761	Uncharacterized-protein,Uncharacterized-protein,Uncharacterized-protein
TC033977	133.288	0.636571	0.164498	3.86977	0.000108937	0.00344845	Protein-msta,-isoform-A-like-Protein
TC004884	284.251	0.638938	0.225677	2.8312	0.00463733	0.040564	Pyruvate-kinase-(EC-2.7.1.40)
TC002437	1914.19	0.639643	0.150097	4.26154	2.03021e-05	0.00113004	Uncharacterized-protein
TC000544	217.762	0.642014	0.167376	3.83576	0.000125178	0.00383398	Soluble-guanylate-cyclase-89Db-like-Protein
TC034114	221.4	0.645215	0.210205	3.06946	0.00214449	0.0243347	Uncharacterized-protein
TC034351	19202.8	0.647936	0.200373	3.23365	0.00122221	0.0171258	Uncharacterized-protein,Uncharacterized-protein
TC031243	3099.58	0.64805	0.196282	3.30163	0.000961263	0.0145705	Restin-homolog-like-Protein,Restin-homolog-like-Protein,Restin-homolog-like-Protein,Restin-homolog-like-Protein,Restin-homolog-like-Protein,Restin-homolog-like-Protein,Restin-homolog-like-Protein,Restin-homolog-like-Protein
TC033938	126.513	0.648289	0.153775	4.21584	2.48853e-05	0.00130497	Uncharacterized-protein
TC003560	43.6235	0.651867	0.216135	3.01603	0.00256111	0.0273541	Glutamate-receptor-ionotropic,-kainate-1-like-Protein,Glutamate-receptor-ionotropic,-kainate-1-like-Protein
TC000586	90.6494	0.657901	0.196782	3.34329	0.000827899	0.0131842	Uncharacterized-protein
TC003544	62.6376	0.659583	0.206156	3.19944	0.00137696	0.0185194	Chaoptic-like-protein
TC000935	144.211	0.663805	0.137506	4.82745	1.38291e-06	0.000175107	High-affinity-choline-transporter-1-like-Protein
TC004499	255.882	0.664786	0.163823	4.05797	4.9502e-05	0.00206509	Vesicular-acetylcholine-transporter-like-Protein
TC032424	201.004	0.664899	0.184154	3.61057	0.00030553	0.00694161	Endothelial-zinc-finger-protein-induced-by-tumor-necrosis-factor-alpha-like-Protein
TC011769	87671.6	0.669971	0.173208	3.86802	0.000109724	0.00345233	Myosin-regulatory-light-chain-2-like-Protein
TC013580	475.022	0.670725	0.11919	5.62735	1.82998e-08	4.75018e-06	Uncharacterized-protein
TC032110	39.6699	0.672469	0.234813	2.86386	0.00418518	0.0378681	Chaoptin-like-Protein
TC002493	48.6565	0.673571	0.221684	3.03843	0.00237812	0.025937	JNK-interacting-protein-1-like-Protein
TC015855	73.4537	0.673705	0.218013	3.09021	0.00200018	0.0234931	Myogenic-determination-protein-like-Protein
TC032755	87.4762	0.673982	0.185035	3.64245	0.000270054	0.00648022	Uncharacterized-protein,Uncharacterized-protein,Uncharacterized-protein
TC034129	311.565	0.675464	0.131219	5.1476	2.6384e-07	4.72319e-05	Uncharacterized-protein
TC032846	43.2029	0.678201	0.236845	2.86348	0.00419016	0.0378681	Opsin-Rh3-like-Protein
TC000719	181.23	0.678551	0.225495	3.00916	0.00261973	0.0277275	Larval-cuticle-protein-A1A-like-Protein
TC008100	294.145	0.679655	0.186319	3.64779	0.000264501	0.00646027	Cytosolic-carboxypeptidase-NnaD-like-Protein
TC009361	117.051	0.68128	0.166488	4.09208	4.27528e-05	0.00188094	Sushi,-von-Willebrand-factor-type-A,-EGF-and-pentraxin-domain-containing-protein-1-like-Protein
TC003053	29883.3	0.681482	0.230161	2.96089	0.00306751	0.0308623	Uncharacterized-protein
TC031541	360.42	0.681568	0.205545	3.3159	0.000913478	0.0140472	Lachesin-like-Protein
TC008459	245.992	0.685381	0.217873	3.14578	0.00165645	0.0208471	Putative-inorganic-phosphate-cotransporter-like-Protein
TC033524	45.1101	0.689036	0.232364	2.96533	0.00302358	0.0306281	Cathepsin-L-like-Protein
TC033896	397.961	0.694864	0.224828	3.09065	0.00199719	0.0234845	Uncharacterized-protein,Uncharacterized-protein,Uncharacterized-protein
TC001594	2777.38	0.698373	0.171619	4.06932	4.71498e-05	0.00200198	Aspartyl/asparaginyl-beta-hydroxylase-like-Protein
TC014098	107.594	0.699358	0.166408	4.20267	2.63789e-05	0.00135784	Adenylate-cyclase-(EC-4.6.1.1)
TC031467	1888.99	0.701455	0.198649	3.53112	0.000413802	0.0082625	Uncharacterized-protein
TC008567	158.902	0.704774	0.129832	5.42834	5.68801e-08	1.20528e-05	Protein-unc-80-homolog-like-Protein,Protein-unc-80-homolog-like-Protein,Protein-unc-80-homolog-like-Protein,Protein-unc-80-homolog-like-Protein
TC001431	157.149	0.707302	0.198859	3.5568	0.000375398	0.00776545	Nicotinic-acetylcholine-receptor-a7-subunit-(Nicotinic-acetylcholine-receptor-subunit-alpha7)
TC000396	36.4487	0.708301	0.227772	3.10969	0.00187281	0.0224542	Transmembrane-and-TPR-repeat-containing-protein-CG4050-like-Protein
TC033734	55.2527	0.70879	0.22769	3.11296	0.00185218	0.0222842	Papilin-like-Protein
TC000175	190.356	0.711067	0.175294	4.05642	4.98306e-05	0.00206509	Peroxidase-like-Protein
TC031245	6218.21	0.712557	0.226733	3.14271	0.00167391	0.0209906	RING-finger-protein-nhl-1-like-Protein,RING-finger-protein-nhl-1-like-Protein,RING-finger-protein-nhl-1-like-Protein
TC004130	308.182	0.715897	0.155244	4.61144	3.99895e-06	0.000346013	Potassium-voltage-gated-channel-protein-Shal-like-Protein
TC033654	112.825	0.716122	0.203205	3.52414	0.000424867	0.00840266	Uncharacterized-protein
TC006293	104.684	0.720255	0.253154	2.84513	0.00443937	0.0395297	UPF0764-protein-C16orf89-homolog-like-Protein
TC033982	50.7666	0.723404	0.238613	3.03171	0.00243175	0.0263834	Uncharacterized-protein
TC011848	86.3433	0.725079	0.186576	3.88624	0.000101809	0.00331372	Glutamate-[NMDA]-receptor-subunit-1-like-Protein
TC034635	1750.79	0.725115	0.243636	2.97623	0.00291819	0.0298518	Uncharacterized-protein,Uncharacterized-protein,Uncharacterized-protein,Uncharacterized-protein,Uncharacterized-protein
TC003044	128579	0.726535	0.256521	2.83226	0.00462198	0.0404637	Uncharacterized-protein
TC032124	57.668	0.730875	0.232192	3.14772	0.00164548	0.0207847	Protein-slit-like-Protein
TC006400	1464.42	0.731583	0.206203	3.54788	0.000388352	0.00790639	Uncharacterized-protein
TC015003	45.8555	0.732566	0.21854	3.35208	0.000802055	0.0128713	RING-finger-protein-207-like-Protein
TC002878	149.612	0.736771	0.154466	4.7698	1.84409e-06	0.000200297	Glutathione-S-transferase-S1-like-Protein
TC002445	17991	0.739304	0.263861	2.80187	0.00508072	0.0424941	Paramyosin,-short-form-like-Protein
TC007475	128.773	0.739877	0.240414	3.07752	0.00208733	0.0240621	Soluble-guanylate-cyclase-88E-like-Protein,Soluble-guanylate-cyclase-88E-like-Protein
TC013321	35.8537	0.746645	0.273736	2.72761	0.00637944	0.0494312	PDF-receptor-like-Protein
TC006642	62.1555	0.750985	0.242953	3.09107	0.00199438	0.0234781	Potassium-voltage-gated-channel-protein-Shaw-like-Protein
TC004383	77.291	0.751565	0.183986	4.08491	4.40941e-05	0.00192365	Nicotinic-acetylcholine-receptor-alpha-3-subunit-(Nicotinic-acetylcholine-receptor-subunit-a3)-(Nicotinic-acetylcholine-receptor-subunit-alpha3)
TC001320	206.783	0.75346	0.207087	3.63838	0.000274356	0.00648022	Protein-inscuteable-homolog-like-Protein
TC004749	133.122	0.754718	0.140699	5.36405	8.13743e-08	1.65669e-05	Sodium-channel-protein
TC003590	171.762	0.755145	0.262082	2.88133	0.00396001	0.036876	Uncharacterized-protein
TC006165	56.0285	0.757428	0.223369	3.39093	0.000696565	0.0116464	Uncharacterized-protein
TC031553	770.913	0.757621	0.189295	4.00233	6.27207e-05	0.00242996	Uncharacterized-protein
TC033064	112.568	0.761682	0.177845	4.28285	1.84516e-05	0.00104121	Putative-G-protein-coupled-receptor-112-like-Protein
TC003286	79.7559	0.762515	0.269116	2.83341	0.00460547	0.0403836	Carbonic-anhydrase-1-like-Protein
TC010127	45.9312	0.765456	0.209266	3.65781	0.00025438	0.00628298	Uncharacterized-protein
TC009789	40.1276	0.768527	0.235697	3.26066	0.00111153	0.016178	Uncharacterized-protein
TC013682	58.1711	0.782383	0.218313	3.58376	0.000338679	0.00734822	PDF-receptor-like-Protein,PDF-receptor-like-Protein
TC009184	56.0978	0.783613	0.24359	3.21693	0.00129569	0.0177649	Tachykinin-like-peptides-receptor-99D,Tachykinin-like-peptides-receptor-99D
TC010074	84.4125	0.784023	0.200487	3.91059	9.20712e-05	0.00309377	Venom-dipeptidyl-peptidase-4-like-Protein
TC034758	1061.47	0.784386	0.287941	2.72412	0.00644731	0.0498454	Uncharacterized-protein
TC001227	63.336	0.787877	0.182491	4.31736	1.57908e-05	0.000942275	Uncharacterized-protein
TC033471	32.143	0.791572	0.254336	3.1123	0.00185635	0.0223084	Uncharacterized-protein,Uncharacterized-protein,Uncharacterized-protein,Uncharacterized-protein
TC013804	67.0243	0.796895	0.268061	2.97281	0.00295086	0.030097	Arrestin-1
TC031356	448.932	0.80285	0.233591	3.43699	0.000588216	0.010487	Uncharacterized-protein
TC034259	42.0426	0.805979	0.221427	3.63993	0.000272711	0.00648022	Uncharacterized-protein,Uncharacterized-protein,Uncharacterized-protein,Uncharacterized-protein,Uncharacterized-protein
TC011199	51.5377	0.807559	0.29593	2.72889	0.00635479	0.049292	Uncharacterized-protein
TC009330	372.767	0.809948	0.226364	3.57808	0.000346132	0.00741007	Sodium/calcium-exchanger-3-like-Protein
TC016394	34.4659	0.816195	0.266359	3.06427	0.00218204	0.0245995	Scratch-2
TC005763	33.3255	0.827082	0.301481	2.7434	0.00608074	0.0478668	Uncharacterized-protein
TC034805	52.3979	0.830945	0.21223	3.9153	9.02908e-05	0.00304691	Outer-dense-fiber-protein-3-like-protein
TC001708	56.579	0.834802	0.222566	3.75081	0.000176261	0.00494627	Uncharacterized-protein
TC015129	27.746	0.837867	0.272273	3.07731	0.0020888	0.0240621	Uncharacterized-protein
TC034383	35.0317	0.84133	0.241721	3.48059	0.000500319	0.00946416	Rho-GTPase-activating-protein-100F-like-Protein
TC032479	3435.24	0.843456	0.299683	2.8145	0.00488538	0.0416998	Muscle-M-line-assembly-protein-unc-89-like-Protein,Muscle-M-line-assembly-protein-unc-89-like-Protein,Muscle-M-line-assembly-protein-unc-89-like-Protein,Muscle-M-line-assembly-protein-unc-89-like-Protein,Muscle-M-line-assembly-protein-unc-89-like-Protein,Muscle-M-line-assembly-protein-unc-89-like-Protein,Muscle-M-line-assembly-protein-unc-89-like-Protein,Muscle-M-line-assembly-protein-unc-89-like…
TC003133	68.9686	0.849464	0.174356	4.872	1.10476e-06	0.000147061	Transporter
TC032675	2006.42	0.863717	0.21543	4.00927	6.09076e-05	0.00239547	Uncharacterized-protein,Uncharacterized-protein
TC002557	30.7211	0.869415	0.25644	3.39033	0.000698095	0.0116533	Xenotropic-and-polytropic-retrovirus-receptor-1-like-Protein
TC000753	574.702	0.876032	0.317764	2.75687	0.00583581	0.046629	Calexcitin-1-like-Protein
TC005502	31.0199	0.885518	0.257991	3.43237	0.000598341	0.0105656	Uncharacterized-protein
TC032665	42.9569	0.889833	0.235151	3.78409	0.000154272	0.00448686	Transient-receptor-potential-cation-channel-subfamily-A-member-1-like-Protein
TC034638	46.8839	0.898338	0.29345	3.0613	0.0022038	0.0247374	Uncharacterized-protein
TC014863	40.4167	0.905264	0.293123	3.08834	0.00201275	0.0235703	43-kDa-receptor-associated-protein-of-the-synapse-homolog-like-Protein
TC034519	1941.31	0.907563	0.249169	3.64235	0.000270157	0.00648022	Uncharacterized-protein
TC032569	3337.66	0.909086	0.278394	3.26547	0.00109283	0.016072	Uncharacterized-protein
TC004721	15956.2	0.910856	0.253877	3.58779	0.000333495	0.00730523	Twitchin-like-Protein,Twitchin-like-Protein
TC032990	24.6698	0.911614	0.2846	3.20314	0.00135938	0.0183304	Phosphate-transporter
TC032908	52.7328	0.912046	0.203489	4.48203	7.39357e-06	0.000533107	Uncharacterized-protein
TC033674	24.9129	0.915137	0.283311	3.23015	0.00123727	0.0172669	Uncharacterized-protein
TC010781	52.9416	0.919364	0.208035	4.41927	9.90332e-06	0.000676488	Serine-protease-P100
TC032606	258.971	0.921083	0.230094	4.00308	6.25238e-05	0.00242996	Uncharacterized-protein
TC033797	32.8521	0.922145	0.263904	3.49424	0.000475406	0.009141	Uncharacterized-protein
TC005616	73.7319	0.926022	0.22077	4.19451	2.73467e-05	0.00139187	Congested-like-trachea-protein
TC008205	64.9205	0.927367	0.203664	4.55341	5.27834e-06	0.000424845	Endothelin-converting-enzyme-1-like-Protein
TC014076	40.2605	0.927817	0.31996	2.8998	0.00373405	0.0353103	Brachyenteron-(Transcription-factor)
TC033992	34.6726	0.942178	0.303903	3.10026	0.00193354	0.0230493	Uncharacterized-protein
TC014943	17.0208	0.943233	0.334011	2.82396	0.00474342	0.0410949	Uncharacterized-protein
TC000724	389.065	0.943631	0.333674	2.828	0.00468396	0.0408685	Larval-cuticle-protein-A3A-like-Protein
TC015306	22.6615	0.944082	0.32703	2.88684	0.00389133	0.0363343	Uncharacterized-protein
TC003042	9308.91	0.945662	0.324684	2.91256	0.00358474	0.0345273	Uncharacterized-protein
TC008562	55.355	0.94657	0.31464	3.00843	0.00262605	0.0277293	Uncharacterized-protein
TC010328	42.6063	0.951282	0.235442	4.04041	5.33586e-05	0.00216341	Fat-body-protein-2-like-Protein
TC004653	19.7658	0.95611	0.332724	2.87358	0.00405844	0.0372909	Uncharacterized-protein
TC008686	31.1736	0.965939	0.28206	3.42459	0.000615735	0.0107285	Dynein-intermediate-chain-2,-ciliary-like-Protein
TC033778	39.1444	0.968656	0.283178	3.42066	0.000624687	0.0108283	Transporter
TC015439	389.74	0.993955	0.254581	3.90427	9.4509e-05	0.00316544	Calmodulin-like-Protein
TC000830	35.95	1.00004	0.254891	3.92341	8.7303e-05	0.00299164	BTB/POZ-domain-containing-protein-KCTD16-like-Protein
TC000565	33.2803	1.01116	0.253553	3.98795	6.66459e-05	0.00249826	Endothelin-converting-enzyme-2-like-Protein
TC030701	49484.3	1.02044	0.304756	3.34838	0.000812841	0.0129842	Uncharacterized-protein,Uncharacterized-protein,Uncharacterized-protein,Uncharacterized-protein
TC010818	14.5041	1.02606	0.365721	2.80558	0.0050226	0.0424671	Uncharacterized-protein
TC006212	443.194	1.03187	0.336699	3.06468	0.00217901	0.024592	Uncharacterized-protein
TC007268	107.131	1.04492	0.364782	2.86451	0.00417659	0.0378681	Uncharacterized-protein
TC032733	42.882	1.04808	0.30464	3.44039	0.000580878	0.0104047	Uncharacterized-protein
TC034608	93.8147	1.05063	0.283692	3.7034	0.000212729	0.00564367	Uncharacterized-protein
TC032392	3352.44	1.06467	0.247309	4.30503	1.66962e-05	0.000984982	Uncharacterized-protein,Uncharacterized-protein,Uncharacterized-protein
TC034680	781.308	1.06827	0.279318	3.82458	0.000130996	0.00398864	Uncharacterized-protein
TC014474	68.8659	1.07705	0.246558	4.36836	1.25185e-05	0.00079742	Escargot
TC007266	315.563	1.07851	0.394882	2.73123	0.00630982	0.0491116	Uncharacterized-protein
TC010857	15.5342	1.07922	0.370927	2.90952	0.00361989	0.0346459	Putative-G-protein-coupled-receptor-CG31760-like-Protein
TC000725	438.819	1.08597	0.302182	3.59378	0.000325914	0.00718465	Pupal-cuticle-protein-Edg-84A-like-Protein
TC001164	17.1393	1.10832	0.382547	2.8972	0.00376507	0.035485	Homeobox-protein-invected-like-Protein
TC032415	31.6195	1.11176	0.321467	3.45839	0.000543415	0.00993359	Glutamate-receptor-ionotropic,-kainate-1-like-Protein,Glutamate-receptor-ionotropic,-kainate-1-like-Protein
TC003381	278.182	1.16618	0.327924	3.55624	0.000376194	0.00776545	Uncharacterized-protein
TC033653	13.534	1.17247	0.389499	3.01021	0.00261064	0.0276877	Uncharacterized-protein
TC001270	26.3647	1.182	0.316366	3.7362	0.000186824	0.00515903	Knot-(Fragment)
TC013160	210.788	1.23164	0.247992	4.96644	6.81942e-07	0.000102617	Uncharacterized-protein
TC033106	15.1947	1.2957	0.429642	3.01576	0.00256338	0.0273541	Uncharacterized-protein
TC031057	280.869	1.32618	0.327216	4.05293	5.05792e-05	0.00208398	Uncharacterized-protein
TC033767	117.08	1.35714	0.313336	4.33127	1.48252e-05	0.000894942	Uncharacterized-protein
TC001010	59.2455	1.4157	0.306997	4.61143	3.999e-06	0.000346013	Uncharacterized-protein
TC014270	22.5659	1.46833	0.34677	4.23432	2.29241e-05	0.00123969	Protein-Wnt
TC033335	140.309	1.63325	0.468543	3.48581	0.000490643	0.00934743	Uncharacterized-protein
TC012776	61.8309	1.76178	0.5289	3.33103	0.000865265	0.0135916	Transposable-element-P-transposase-like-Protein
TC005225	11.399	1.81371	0.494482	3.6679	0.000244551	0.00618516	Uncharacterized-protein
TC033170	48.3615	2.23429	0.526986	4.23976	2.23758e-05	0.00121637	Uncharacterized-protein
TC000942	224.27	3.14968	0.626145	5.03028	4.89763e-07	7.87043e-05	Alpha-amylase-A-like-Protein

## Sheet: Upregulation
	baseMean	log2FoldChange	lfcSE	stat	pvalue	padj	protein-names
TC000942	224.27	3.14968	0.626145	5.03028	4.89763e-07	7.87043e-05	Alpha-amylase-A-like-Protein
TC033170	48.3615	2.23429	0.526986	4.23976	2.23758e-05	0.00121637	Uncharacterized-protein
TC005225	11.399	1.81371	0.494482	3.6679	0.000244551	0.00618516	Uncharacterized-protein
TC012776	61.8309	1.76178	0.5289	3.33103	0.000865265	0.0135916	Transposable-element-P-transposase-like-Protein
TC033335	140.309	1.63325	0.468543	3.48581	0.000490643	0.00934743	Uncharacterized-protein
TC014270	22.5659	1.46833	0.34677	4.23432	2.29241e-05	0.00123969	Protein-Wnt
TC001010	59.2455	1.4157	0.306997	4.61143	3.999e-06	0.000346013	Uncharacterized-protein
TC033767	117.08	1.35714	0.313336	4.33127	1.48252e-05	0.000894942	Uncharacterized-protein
TC031057	280.869	1.32618	0.327216	4.05293	5.05792e-05	0.00208398	Uncharacterized-protein
TC033106	15.1947	1.2957	0.429642	3.01576	0.00256338	0.0273541	Uncharacterized-protein
TC013160	210.788	1.23164	0.247992	4.96644	6.81942e-07	0.000102617	Uncharacterized-protein
TC001270	26.3647	1.182	0.316366	3.7362	0.000186824	0.00515903	Knot-(Fragment)
TC033653	13.534	1.17247	0.389499	3.01021	0.00261064	0.0276877	Uncharacterized-protein
TC003381	278.182	1.16618	0.327924	3.55624	0.000376194	0.00776545	Uncharacterized-protein
TC032415	31.6195	1.11176	0.321467	3.45839	0.000543415	0.00993359	Glutamate-receptor-ionotropic,-kainate-1-like-Protein,Glutamate-receptor-ionotropic,-kainate-1-like-Protein
TC001164	17.1393	1.10832	0.382547	2.8972	0.00376507	0.035485	Homeobox-protein-invected-like-Protein
TC000725	438.819	1.08597	0.302182	3.59378	0.000325914	0.00718465	Pupal-cuticle-protein-Edg-84A-like-Protein
TC010857	15.5342	1.07922	0.370927	2.90952	0.00361989	0.0346459	Putative-G-protein-coupled-receptor-CG31760-like-Protein
TC007266	315.563	1.07851	0.394882	2.73123	0.00630982	0.0491116	Uncharacterized-protein
TC014474	68.8659	1.07705	0.246558	4.36836	1.25185e-05	0.00079742	Escargot
TC034680	781.308	1.06827	0.279318	3.82458	0.000130996	0.00398864	Uncharacterized-protein
TC032392	3352.44	1.06467	0.247309	4.30503	1.66962e-05	0.000984982	Uncharacterized-protein,Uncharacterized-protein,Uncharacterized-protein
TC034608	93.8147	1.05063	0.283692	3.7034	0.000212729	0.00564367	Uncharacterized-protein
TC032733	42.882	1.04808	0.30464	3.44039	0.000580878	0.0104047	Uncharacterized-protein
TC007268	107.131	1.04492	0.364782	2.86451	0.00417659	0.0378681	Uncharacterized-protein
TC006212	443.194	1.03187	0.336699	3.06468	0.00217901	0.024592	Uncharacterized-protein
TC010818	14.5041	1.02606	0.365721	2.80558	0.0050226	0.0424671	Uncharacterized-protein
TC030701	49484.3	1.02044	0.304756	3.34838	0.000812841	0.0129842	Uncharacterized-protein,Uncharacterized-protein,Uncharacterized-protein,Uncharacterized-protein
TC000565	33.2803	1.01116	0.253553	3.98795	6.66459e-05	0.00249826	Endothelin-converting-enzyme-2-like-Protein
TC000830	35.95	1.00004	0.254891	3.92341	8.7303e-05	0.00299164	BTB/POZ-domain-containing-protein-KCTD16-like-Protein
TC015439	389.74	0.993955	0.254581	3.90427	9.4509e-05	0.00316544	Calmodulin-like-Protein
TC033778	39.1444	0.968656	0.283178	3.42066	0.000624687	0.0108283	Transporter
TC008686	31.1736	0.965939	0.28206	3.42459	0.000615735	0.0107285	Dynein-intermediate-chain-2,-ciliary-like-Protein
TC004653	19.7658	0.95611	0.332724	2.87358	0.00405844	0.0372909	Uncharacterized-protein
TC010328	42.6063	0.951282	0.235442	4.04041	5.33586e-05	0.00216341	Fat-body-protein-2-like-Protein
TC008562	55.355	0.94657	0.31464	3.00843	0.00262605	0.0277293	Uncharacterized-protein
TC003042	9308.91	0.945662	0.324684	2.91256	0.00358474	0.0345273	Uncharacterized-protein
TC015306	22.6615	0.944082	0.32703	2.88684	0.00389133	0.0363343	Uncharacterized-protein
TC000724	389.065	0.943631	0.333674	2.828	0.00468396	0.0408685	Larval-cuticle-protein-A3A-like-Protein
TC014943	17.0208	0.943233	0.334011	2.82396	0.00474342	0.0410949	Uncharacterized-protein
TC033992	34.6726	0.942178	0.303903	3.10026	0.00193354	0.0230493	Uncharacterized-protein
TC014076	40.2605	0.927817	0.31996	2.8998	0.00373405	0.0353103	Brachyenteron-(Transcription-factor)
TC008205	64.9205	0.927367	0.203664	4.55341	5.27834e-06	0.000424845	Endothelin-converting-enzyme-1-like-Protein
TC005616	73.7319	0.926022	0.22077	4.19451	2.73467e-05	0.00139187	Congested-like-trachea-protein
TC033797	32.8521	0.922145	0.263904	3.49424	0.000475406	0.009141	Uncharacterized-protein
TC032606	258.971	0.921083	0.230094	4.00308	6.25238e-05	0.00242996	Uncharacterized-protein
TC010781	52.9416	0.919364	0.208035	4.41927	9.90332e-06	0.000676488	Serine-protease-P100
TC033674	24.9129	0.915137	0.283311	3.23015	0.00123727	0.0172669	Uncharacterized-protein
TC032908	52.7328	0.912046	0.203489	4.48203	7.39357e-06	0.000533107	Uncharacterized-protein
TC032990	24.6698	0.911614	0.2846	3.20314	0.00135938	0.0183304	Phosphate-transporter
TC004721	15956.2	0.910856	0.253877	3.58779	0.000333495	0.00730523	Twitchin-like-Protein,Twitchin-like-Protein
TC032569	3337.66	0.909086	0.278394	3.26547	0.00109283	0.016072	Uncharacterized-protein
TC034519	1941.31	0.907563	0.249169	3.64235	0.000270157	0.00648022	Uncharacterized-protein
TC014863	40.4167	0.905264	0.293123	3.08834	0.00201275	0.0235703	43-kDa-receptor-associated-protein-of-the-synapse-homolog-like-Protein
TC034638	46.8839	0.898338	0.29345	3.0613	0.0022038	0.0247374	Uncharacterized-protein
TC032665	42.9569	0.889833	0.235151	3.78409	0.000154272	0.00448686	Transient-receptor-potential-cation-channel-subfamily-A-member-1-like-Protein
TC005502	31.0199	0.885518	0.257991	3.43237	0.000598341	0.0105656	Uncharacterized-protein
TC000753	574.702	0.876032	0.317764	2.75687	0.00583581	0.046629	Calexcitin-1-like-Protein
TC002557	30.7211	0.869415	0.25644	3.39033	0.000698095	0.0116533	Xenotropic-and-polytropic-retrovirus-receptor-1-like-Protein
TC032675	2006.42	0.863717	0.21543	4.00927	6.09076e-05	0.00239547	Uncharacterized-protein,Uncharacterized-protein
TC003133	68.9686	0.849464	0.174356	4.872	1.10476e-06	0.000147061	Transporter
TC032479	3435.24	0.843456	0.299683	2.8145	0.00488538	0.0416998	Muscle-M-line-assembly-protein-unc-89-like-Protein,Muscle-M-line-assembly-protein-unc-89-like-Protein,Muscle-M-line-assembly-protein-unc-89-like-Protein,Muscle-M-line-assembly-protein-unc-89-like-Protein,Muscle-M-line-assembly-protein-unc-89-like-Protein,Muscle-M-line-assembly-protein-unc-89-like-Protein,Muscle-M-line-assembly-protein-unc-89-like-Protein,Muscle-M-line-assembly-protein-unc-89-like…
TC034383	35.0317	0.84133	0.241721	3.48059	0.000500319	0.00946416	Rho-GTPase-activating-protein-100F-like-Protein
TC015129	27.746	0.837867	0.272273	3.07731	0.0020888	0.0240621	Uncharacterized-protein
TC001708	56.579	0.834802	0.222566	3.75081	0.000176261	0.00494627	Uncharacterized-protein
TC034805	52.3979	0.830945	0.21223	3.9153	9.02908e-05	0.00304691	Outer-dense-fiber-protein-3-like-protein
TC005763	33.3255	0.827082	0.301481	2.7434	0.00608074	0.0478668	Uncharacterized-protein
TC016394	34.4659	0.816195	0.266359	3.06427	0.00218204	0.0245995	Scratch-2
TC009330	372.767	0.809948	0.226364	3.57808	0.000346132	0.00741007	Sodium/calcium-exchanger-3-like-Protein
TC011199	51.5377	0.807559	0.29593	2.72889	0.00635479	0.049292	Uncharacterized-protein
TC034259	42.0426	0.805979	0.221427	3.63993	0.000272711	0.00648022	Uncharacterized-protein,Uncharacterized-protein,Uncharacterized-protein,Uncharacterized-protein,Uncharacterized-protein
TC031356	448.932	0.80285	0.233591	3.43699	0.000588216	0.010487	Uncharacterized-protein
TC013804	67.0243	0.796895	0.268061	2.97281	0.00295086	0.030097	Arrestin-1
TC033471	32.143	0.791572	0.254336	3.1123	0.00185635	0.0223084	Uncharacterized-protein,Uncharacterized-protein,Uncharacterized-protein,Uncharacterized-protein
TC001227	63.336	0.787877	0.182491	4.31736	1.57908e-05	0.000942275	Uncharacterized-protein
TC034758	1061.47	0.784386	0.287941	2.72412	0.00644731	0.0498454	Uncharacterized-protein
TC010074	84.4125	0.784023	0.200487	3.91059	9.20712e-05	0.00309377	Venom-dipeptidyl-peptidase-4-like-Protein
TC009184	56.0978	0.783613	0.24359	3.21693	0.00129569	0.0177649	Tachykinin-like-peptides-receptor-99D,Tachykinin-like-peptides-receptor-99D
TC013682	58.1711	0.782383	0.218313	3.58376	0.000338679	0.00734822	PDF-receptor-like-Protein,PDF-receptor-like-Protein
TC009789	40.1276	0.768527	0.235697	3.26066	0.00111153	0.016178	Uncharacterized-protein
TC010127	45.9312	0.765456	0.209266	3.65781	0.00025438	0.00628298	Uncharacterized-protein
TC003286	79.7559	0.762515	0.269116	2.83341	0.00460547	0.0403836	Carbonic-anhydrase-1-like-Protein
TC033064	112.568	0.761682	0.177845	4.28285	1.84516e-05	0.00104121	Putative-G-protein-coupled-receptor-112-like-Protein
TC031553	770.913	0.757621	0.189295	4.00233	6.27207e-05	0.00242996	Uncharacterized-protein
TC006165	56.0285	0.757428	0.223369	3.39093	0.000696565	0.0116464	Uncharacterized-protein
TC003590	171.762	0.755145	0.262082	2.88133	0.00396001	0.036876	Uncharacterized-protein
TC004749	133.122	0.754718	0.140699	5.36405	8.13743e-08	1.65669e-05	Sodium-channel-protein
TC001320	206.783	0.75346	0.207087	3.63838	0.000274356	0.00648022	Protein-inscuteable-homolog-like-Protein
TC004383	77.291	0.751565	0.183986	4.08491	4.40941e-05	0.00192365	Nicotinic-acetylcholine-receptor-alpha-3-subunit-(Nicotinic-acetylcholine-receptor-subunit-a3)-(Nicotinic-acetylcholine-receptor-subunit-alpha3)
TC006642	62.1555	0.750985	0.242953	3.09107	0.00199438	0.0234781	Potassium-voltage-gated-channel-protein-Shaw-like-Protein
TC013321	35.8537	0.746645	0.273736	2.72761	0.00637944	0.0494312	PDF-receptor-like-Protein
TC007475	128.773	0.739877	0.240414	3.07752	0.00208733	0.0240621	Soluble-guanylate-cyclase-88E-like-Protein,Soluble-guanylate-cyclase-88E-like-Protein
TC002445	17991	0.739304	0.263861	2.80187	0.00508072	0.0424941	Paramyosin,-short-form-like-Protein
TC002878	149.612	0.736771	0.154466	4.7698	1.84409e-06	0.000200297	Glutathione-S-transferase-S1-like-Protein
TC015003	45.8555	0.732566	0.21854	3.35208	0.000802055	0.0128713	RING-finger-protein-207-like-Protein
TC006400	1464.42	0.731583	0.206203	3.54788	0.000388352	0.00790639	Uncharacterized-protein
TC032124	57.668	0.730875	0.232192	3.14772	0.00164548	0.0207847	Protein-slit-like-Protein
TC003044	128579	0.726535	0.256521	2.83226	0.00462198	0.0404637	Uncharacterized-protein
TC034635	1750.79	0.725115	0.243636	2.97623	0.00291819	0.0298518	Uncharacterized-protein,Uncharacterized-protein,Uncharacterized-protein,Uncharacterized-protein,Uncharacterized-protein
TC011848	86.3433	0.725079	0.186576	3.88624	0.000101809	0.00331372	Glutamate-[NMDA]-receptor-subunit-1-like-Protein
TC033982	50.7666	0.723404	0.238613	3.03171	0.00243175	0.0263834	Uncharacterized-protein
TC006293	104.684	0.720255	0.253154	2.84513	0.00443937	0.0395297	UPF0764-protein-C16orf89-homolog-like-Protein
TC033654	112.825	0.716122	0.203205	3.52414	0.000424867	0.00840266	Uncharacterized-protein
TC004130	308.182	0.715897	0.155244	4.61144	3.99895e-06	0.000346013	Potassium-voltage-gated-channel-protein-Shal-like-Protein
TC031245	6218.21	0.712557	0.226733	3.14271	0.00167391	0.0209906	RING-finger-protein-nhl-1-like-Protein,RING-finger-protein-nhl-1-like-Protein,RING-finger-protein-nhl-1-like-Protein
TC000175	190.356	0.711067	0.175294	4.05642	4.98306e-05	0.00206509	Peroxidase-like-Protein
TC033734	55.2527	0.70879	0.22769	3.11296	0.00185218	0.0222842	Papilin-like-Protein
TC000396	36.4487	0.708301	0.227772	3.10969	0.00187281	0.0224542	Transmembrane-and-TPR-repeat-containing-protein-CG4050-like-Protein
TC001431	157.149	0.707302	0.198859	3.5568	0.000375398	0.00776545	Nicotinic-acetylcholine-receptor-a7-subunit-(Nicotinic-acetylcholine-receptor-subunit-alpha7)
TC008567	158.902	0.704774	0.129832	5.42834	5.68801e-08	1.20528e-05	Protein-unc-80-homolog-like-Protein,Protein-unc-80-homolog-like-Protein,Protein-unc-80-homolog-like-Protein,Protein-unc-80-homolog-like-Protein
TC031467	1888.99	0.701455	0.198649	3.53112	0.000413802	0.0082625	Uncharacterized-protein
TC014098	107.594	0.699358	0.166408	4.20267	2.63789e-05	0.00135784	Adenylate-cyclase-(EC-4.6.1.1)
TC001594	2777.38	0.698373	0.171619	4.06932	4.71498e-05	0.00200198	Aspartyl/asparaginyl-beta-hydroxylase-like-Protein
TC033896	397.961	0.694864	0.224828	3.09065	0.00199719	0.0234845	Uncharacterized-protein,Uncharacterized-protein,Uncharacterized-protein
TC033524	45.1101	0.689036	0.232364	2.96533	0.00302358	0.0306281	Cathepsin-L-like-Protein
TC008459	245.992	0.685381	0.217873	3.14578	0.00165645	0.0208471	Putative-inorganic-phosphate-cotransporter-like-Protein
TC031541	360.42	0.681568	0.205545	3.3159	0.000913478	0.0140472	Lachesin-like-Protein
TC003053	29883.3	0.681482	0.230161	2.96089	0.00306751	0.0308623	Uncharacterized-protein
TC009361	117.051	0.68128	0.166488	4.09208	4.27528e-05	0.00188094	Sushi,-von-Willebrand-factor-type-A,-EGF-and-pentraxin-domain-containing-protein-1-like-Protein
TC008100	294.145	0.679655	0.186319	3.64779	0.000264501	0.00646027	Cytosolic-carboxypeptidase-NnaD-like-Protein
TC000719	181.23	0.678551	0.225495	3.00916	0.00261973	0.0277275	Larval-cuticle-protein-A1A-like-Protein
TC032846	43.2029	0.678201	0.236845	2.86348	0.00419016	0.0378681	Opsin-Rh3-like-Protein
TC034129	311.565	0.675464	0.131219	5.1476	2.6384e-07	4.72319e-05	Uncharacterized-protein
TC032755	87.4762	0.673982	0.185035	3.64245	0.000270054	0.00648022	Uncharacterized-protein,Uncharacterized-protein,Uncharacterized-protein
TC015855	73.4537	0.673705	0.218013	3.09021	0.00200018	0.0234931	Myogenic-determination-protein-like-Protein
TC002493	48.6565	0.673571	0.221684	3.03843	0.00237812	0.025937	JNK-interacting-protein-1-like-Protein
TC032110	39.6699	0.672469	0.234813	2.86386	0.00418518	0.0378681	Chaoptin-like-Protein
TC013580	475.022	0.670725	0.11919	5.62735	1.82998e-08	4.75018e-06	Uncharacterized-protein
TC011769	87671.6	0.669971	0.173208	3.86802	0.000109724	0.00345233	Myosin-regulatory-light-chain-2-like-Protein
TC032424	201.004	0.664899	0.184154	3.61057	0.00030553	0.00694161	Endothelial-zinc-finger-protein-induced-by-tumor-necrosis-factor-alpha-like-Protein
TC004499	255.882	0.664786	0.163823	4.05797	4.9502e-05	0.00206509	Vesicular-acetylcholine-transporter-like-Protein
TC000935	144.211	0.663805	0.137506	4.82745	1.38291e-06	0.000175107	High-affinity-choline-transporter-1-like-Protein
TC003544	62.6376	0.659583	0.206156	3.19944	0.00137696	0.0185194	Chaoptic-like-protein
TC000586	90.6494	0.657901	0.196782	3.34329	0.000827899	0.0131842	Uncharacterized-protein
TC003560	43.6235	0.651867	0.216135	3.01603	0.00256111	0.0273541	Glutamate-receptor-ionotropic,-kainate-1-like-Protein,Glutamate-receptor-ionotropic,-kainate-1-like-Protein
TC033938	126.513	0.648289	0.153775	4.21584	2.48853e-05	0.00130497	Uncharacterized-protein
TC031243	3099.58	0.64805	0.196282	3.30163	0.000961263	0.0145705	Restin-homolog-like-Protein,Restin-homolog-like-Protein,Restin-homolog-like-Protein,Restin-homolog-like-Protein,Restin-homolog-like-Protein,Restin-homolog-like-Protein,Restin-homolog-like-Protein,Restin-homolog-like-Protein
TC034351	19202.8	0.647936	0.200373	3.23365	0.00122221	0.0171258	Uncharacterized-protein,Uncharacterized-protein
TC034114	221.4	0.645215	0.210205	3.06946	0.00214449	0.0243347	Uncharacterized-protein
TC000544	217.762	0.642014	0.167376	3.83576	0.000125178	0.00383398	Soluble-guanylate-cyclase-89Db-like-Protein
TC002437	1914.19	0.639643	0.150097	4.26154	2.03021e-05	0.00113004	Uncharacterized-protein
TC004884	284.251	0.638938	0.225677	2.8312	0.00463733	0.040564	Pyruvate-kinase-(EC-2.7.1.40)
TC033977	133.288	0.636571	0.164498	3.86977	0.000108937	0.00344845	Protein-msta,-isoform-A-like-Protein
TC010972	193.876	0.6365	0.206917	3.07612	0.00209716	0.0240761	Uncharacterized-protein,Uncharacterized-protein,Uncharacterized-protein
TC009974	85.8257	0.636442	0.17497	3.63744	0.000275359	0.00648022	RBR-type-E3-ubiquitin-transferase-(EC-2.3.2.31)
TC001001	1045.73	0.635402	0.202265	3.14143	0.00168124	0.0210317	Uncharacterized-protein
TC001088	54.2463	0.635094	0.230318	2.75747	0.00582514	0.046629	Cardioactive-peptide-like-Protein
TC009356	77.2016	0.634048	0.177931	3.56344	0.000366029	0.00769328	Uncharacterized-protein
TC002597	21674.2	0.633082	0.176825	3.58027	0.000343237	0.00737854	Uncharacterized-protein
TC032889	82.9523	0.632852	0.230575	2.74467	0.00605726	0.0477544	Uncharacterized-protein
TC013627	995.183	0.629111	0.207399	3.03334	0.00241866	0.0262963	Uncharacterized-protein,Uncharacterized-protein,Uncharacterized-protein
TC000052	73.5354	0.62875	0.227037	2.76937	0.00561643	0.0456982	F-box/LRR-repeat-protein-16-like-Protein
TC014402	80.8904	0.628689	0.2163	2.90656	0.00365427	0.0347457	Carboxylic-ester-hydrolase-(EC-3.1.1.-)
TC032835	257.856	0.627774	0.158305	3.9656	7.32118e-05	0.0026579	Uncharacterized-protein
TC009275	92.4296	0.625029	0.208855	2.99264	0.00276577	0.028717	Neuropilin-and-tolloid-like-protein-2,Neuropilin-and-tolloid-like-protein-2
TC000945	248.747	0.624774	0.153981	4.05749	4.96035e-05	0.00206509	Vesicular-acetylcholine-transporter-like-Protein
TC003819	66.8709	0.624234	0.204497	3.05253	0.00226918	0.025145	Uncharacterized-protein
TC012919	326.972	0.624025	0.179817	3.47033	0.00051982	0.00962083	1,2-dihydroxy-3-keto-5-methylthiopentene-dioxygenase-(EC-1.13.11.54)-(Acireductone-dioxygenase-(Fe(2+)-requiring))-(ARD)-(Fe-ARD)
TC001706	83.2655	0.622928	0.181916	3.42426	0.000616478	0.0107285	Uncharacterized-protein
TC000461	152.659	0.622513	0.17776	3.50199	0.000461805	0.0089645	Major-facilitator-superfamily-domain-containing-protein-6-like-Protein
TC009324	502.902	0.621992	0.192967	3.2233	0.00126722	0.0175368	Glutamate-decarboxylase-like-Protein
TC013633	233.861	0.617521	0.161354	3.82713	0.000129648	0.00395922	Nicotinic-acetylcholine-receptor-subunit-alpha6,Nicotinic-acetylcholine-receptor-subunit-alpha6,Nicotinic-acetylcholine-receptor-subunit-alpha6,Nicotinic-acetylcholine-receptor-subunit-alpha6,Nicotinic-acetylcholine-receptor-subunit-alpha6,Nicotinic-acetylcholine-receptor-subunit-a6-isoform-VI-(Nicotinic-acetylcholine-receptor-subunit-alpha6-variant),Nicotinic-acetylcholine-receptor-subunit-alpha…
TC006619	60.1958	0.616441	0.217905	2.82894	0.00467024	0.0407831	Uncharacterized-protein
TC014995	53.9484	0.615816	0.215301	2.86025	0.00423306	0.0381196	Gamma-aminobutyric-acid-type-B-receptor-subunit-2-like-Protein
TC001381	194.343	0.611329	0.177644	3.44131	0.000578896	0.0103991	FMRFamide-receptor-like-Protein-(FMRFamide-like-G-protein-coupled-receptor)
TC006432	54.6546	0.611003	0.20076	3.04345	0.0023388	0.0256999	Protein-turtle-like-Protein
TC004530	188.656	0.610953	0.187286	3.26214	0.00110576	0.0161478	Leucine-zipper-putative-tumor-suppressor-2-homolog-like-Protein
TC008457	738.616	0.609827	0.156526	3.89602	9.77854e-05	0.00322201	Neuroendocrine-protein-7B2-like-Protein
TC013915	50.998	0.607878	0.221556	2.74367	0.00607564	0.047863	Diacylglycerol-kinase-(DAG-kinase)-(EC-2.7.1.107)
TC012094	234.514	0.607692	0.199938	3.0394	0.00237054	0.025937	Syntaxin-4-like-Protein
TC008134	119.09	0.607202	0.199733	3.04007	0.00236524	0.025937	Connectin-like-Protein
TC032614	113.32	0.605427	0.151396	3.99898	6.36163e-05	0.0024555	Uncharacterized-protein
TC003382	11935.1	0.605286	0.217805	2.77902	0.0054523	0.0447166	Uncharacterized-protein
TC004945	827.789	0.604947	0.179363	3.37275	0.000744219	0.0122073	Uncharacterized-protein
TC031034	107.348	0.603885	0.1807	3.34191	0.00083204	0.0132096	Protein-amalgam-like-Protein,Protein-amalgam-like-Protein,Protein-amalgam-like-Protein
TC033702	2735.09	0.602059	0.140303	4.29114	1.77756e-05	0.00102536	Uncharacterized-protein,Uncharacterized-protein,Uncharacterized-protein
TC010505	183.824	0.600576	0.142085	4.22687	2.36962e-05	0.0012748	Uncharacterized-protein
TC012518	439.47	0.598873	0.173897	3.44384	0.000573513	0.0103203	Regulator-of-G-protein-signaling-7-like-Protein,Regulator-of-G-protein-signaling-7-like-Protein,Regulator-of-G-protein-signaling-7-like-Protein
TC001432	97.7689	0.597774	0.171592	3.4837	0.000494542	0.00940445	Nicotinic-acetylcholine-receptor-subunit-beta1
TC034724	543.042	0.596973	0.2118	2.81857	0.00482382	0.0414274	Uncharacterized-protein
TC011442	101.242	0.596198	0.165369	3.60525	0.000311853	0.00700859	Uncharacterized-protein
TC000948	169.352	0.595397	0.17934	3.31993	0.000900407	0.0138708	Protein-croquemort-like-Protein
TC004898	312.299	0.591055	0.0901471	6.55657	5.50609e-11	3.57311e-08	Tollo
TC011520	129.984	0.587257	0.146343	4.01288	5.99827e-05	0.00236806	Equilibrative-nucleoside-transporter-4-like-Protein
TC015111	475.033	0.586527	0.202243	2.90011	0.00373036	0.0353103	Fatty-acyl-CoA-reductase-(EC-1.2.1.84)
TC004701	5564.31	0.585924	0.210875	2.77854	0.00546032	0.044747	Sarcalumenin-like-Protein
TC015182	652.454	0.584723	0.124106	4.71148	2.45928e-06	0.000243187	Chaoptin-like-Protein
TC010445	204.478	0.584694	0.165767	3.5272	0.000419982	0.00835711	Uncharacterized-protein,Uncharacterized-protein
TC005493	750.567	0.583281	0.186631	3.12532	0.00177615	0.0217987	Uncharacterized-protein
TC004591	392.778	0.58078	0.174209	3.3338	0.000856672	0.013518	Voltage-dependent-calcium-channel-subunit-alpha-2/delta-3-like-Protein
TC008821	194.43	0.580589	0.169803	3.4192	0.000628067	0.0108506	Guanine-nucleotide-binding-protein-subunit-beta-1-like-Protein
TC005788	70.7694	0.577453	0.199671	2.89203	0.00382761	0.0359007	Sister-of-odd-and-bowl
TC014041	6574.45	0.57726	0.17782	3.24632	0.00116908	0.0165937	Uncharacterized-protein
TC011066	115.155	0.576857	0.186335	3.0958	0.0019628	0.0232911	Innexin
TC001128	380.411	0.575923	0.182414	3.15723	0.00159276	0.0203402	Uncharacterized-protein
TC014779	187.289	0.573753	0.186655	3.07387	0.00211304	0.0241361	Putative-cationic-amino-acid-transporter-like-Protein
TC007661	247.918	0.573708	0.168231	3.41025	0.000649036	0.0110474	Myoinhibiting-peptide
TC034432	3392.48	0.572636	0.167503	3.41866	0.000629305	0.0108539	Uncharacterized-protein,Uncharacterized-protein
TC032747	246.794	0.569873	0.137894	4.13269	3.58548e-05	0.00165269	Teneurin-m-like-Protein,Teneurin-m-like-Protein,Teneurin-m-like-Protein,Teneurin-m-like-Protein,Teneurin-m-like-Protein
TC011462	257.246	0.568111	0.159384	3.56442	0.000364659	0.00768004	Synaptotagmin-IV
TC014772	144.525	0.567807	0.137419	4.13193	3.59729e-05	0.00165269	Uncharacterized-protein
TC034160	396.57	0.5665	0.185808	3.04885	0.00229717	0.025401	Uncharacterized-protein
TC000431	9992.82	0.566387	0.199579	2.8379	0.00454107	0.0400254	Calponin
TC015235	53.2418	0.565894	0.201228	2.81221	0.00492025	0.0418746	Clusterin-associated-protein-1-like-Protein
TC006181	560.125	0.565528	0.170138	3.32394	0.000887551	0.013775	Uncharacterized-protein
TC007136	56302.1	0.565392	0.165531	3.41563	0.000636351	0.010903	Muscle-LIM-protein-Mlp84B-like-Protein,Muscle-LIM-protein-Mlp84B-like-Protein,Muscle-LIM-protein-Mlp84B-like-Protein
TC002556	112.215	0.565014	0.175521	3.21907	0.00128605	0.017684	Uncharacterized-protein
TC001338	217.452	0.563427	0.168731	3.33919	0.000840217	0.0132987	Sodium-leak-channel-non-selective-protein-like-Protein
TC004847	443.561	0.563045	0.153544	3.66698	0.000245429	0.00618516	Uncharacterized-protein
TC016340	182.723	0.562925	0.138582	4.06203	4.86483e-05	0.00205258	FERM-domain-containing-protein-8-like-Protein
TC014438	706.882	0.562713	0.194233	2.89711	0.0037662	0.035485	Uncharacterized-protein
TC008292	165.971	0.562235	0.171248	3.28317	0.00102645	0.0152907	Protein-turtle-like-Protein,Protein-turtle-like-Protein-(Fragment)
TC000625	99.7335	0.561639	0.156957	3.57829	0.000345845	0.00741007	Chaoptin-like-Protein,Chaoptin-like-Protein
TC003103	102.986	0.560495	0.195641	2.86492	0.00417112	0.0378681	Glutathione-S-transferase-D2-like-Protein
TC031508	109.756	0.560304	0.168298	3.32925	0.00087081	0.013613	Regulator-of-G-protein-signaling-20-like-Protein
TC001887	112.226	0.559754	0.169402	3.30429	0.000952157	0.0144598	Voltage-dependent-calcium-channel-subunit-alpha-2/delta-3-like-Protein,Voltage-dependent-calcium-channel-subunit-alpha-2/delta-3-like-Protein
TC013142	457.264	0.558634	0.185703	3.00821	0.00262791	0.0277293	Large-neutral-amino-acids-transporter-small-subunit-2-like-Protein
TC030899	308.676	0.558576	0.171585	3.25538	0.0011324	0.0163589	Uncharacterized-protein
TC014227	288.854	0.557577	0.113309	4.92085	8.61712e-07	0.000124266	Oxysterol-binding-protein
TC010811	146.179	0.557469	0.127663	4.3667	1.26136e-05	0.000798577	Uncharacterized-protein
TC032543	456.706	0.557396	0.100912	5.52356	3.32194e-08	8.2123e-06	Uncharacterized-protein
TC013646	101.429	0.556384	0.187296	2.97061	0.00297209	0.0302838	Transporter
TC011621	102.217	0.554942	0.173174	3.20454	0.00135277	0.0182651	Uncharacterized-protein
TC006241	2813.71	0.553791	0.157636	3.5131	0.000442907	0.00864418	Carboxylic-ester-hydrolase-(EC-3.1.1.-)
TC032589	107.06	0.55265	0.19797	2.79159	0.005245	0.0435671	Follistatin-related-protein-5-like-Protein
TC008758	314.978	0.551599	0.112562	4.90043	9.56288e-07	0.00012895	Calbindin-32-like-Protein
TC032406	144.572	0.551148	0.183339	3.00616	0.00264569	0.0278418	Chymotrypsin-elastase-inhibitor-ixodidin-like-Protein
TC015690	1243.36	0.548673	0.142609	3.8474	0.000119377	0.00367801	Uncharacterized-protein,Uncharacterized-protein
TC009879	112.197	0.548344	0.185098	2.96246	0.00305193	0.0307653	Origin-recognition-complex-subunit-4
TC034523	1066.27	0.547686	0.138697	3.94878	7.85511e-05	0.00275539	Uncharacterized-protein
TC003968	82.9147	0.545576	0.185522	2.94076	0.00327413	0.0324692	Hexosyltransferase-(EC-2.4.1.-)
TC007894	13429.3	0.544333	0.158993	3.42363	0.000617897	0.0107285	Alpha-actinin,-sarcomeric-like-Protein,Alpha-actinin,-sarcomeric-like-Protein,Alpha-actinin,-sarcomeric-like-Protein
TC011461	26473.6	0.543777	0.178132	3.05266	0.00226821	0.025145	Tropomyosin-2-like-Protein,Tropomyosin-2-like-Protein
TC007227	459.322	0.54231	0.149129	3.63653	0.000276336	0.00648022	Synaptotagmin
TC014541	1331.19	0.542088	0.19126	2.8343	0.00459268	0.0403093	Cysteine-and-histidine-rich-protein-1-homolog-like-Protein,Cysteine-and-histidine-rich-protein-1-homolog-like-Protein,Cysteine-and-histidine-rich-protein-1-homolog-like-Protein
TC006056	105.615	0.541861	0.162836	3.32765	0.000875805	0.013613	Uncharacterized-protein
TC014886	352.286	0.539782	0.127893	4.22059	2.43662e-05	0.00129708	Uncharacterized-protein
TC015608	730.489	0.539446	0.155099	3.47809	0.000505008	0.00949909	Eukaryotic-translation-initiation-factor-4E-nuclear-import-factor-1,Eukaryotic-translation-initiation-factor-4E-nuclear-import-factor-1,Eukaryotic-translation-initiation-factor-4E-nuclear-import-factor-1
TC009369	792.057	0.539153	0.169681	3.17746	0.00148572	0.0195022	Uncharacterized-protein
TC005994	1691.31	0.53898	0.175254	3.07543	0.00210202	0.0240897	Uncharacterized-protein
TC034173	314.434	0.538488	0.129575	4.15582	3.24128e-05	0.00153771	Uncharacterized-protein
TC011654	198.022	0.538047	0.149384	3.60177	0.000316053	0.00706868	Phosphodiesterase-(EC-3.1.4.-)
TC000440	860.327	0.53787	0.123345	4.36068	1.2966e-05	0.000815917	Uncharacterized-protein
TC032094	4483.1	0.537721	0.166093	3.23748	0.00120591	0.0169203	Uncharacterized-protein,Uncharacterized-protein,Uncharacterized-protein
TC007923	80.7281	0.53744	0.189554	2.83528	0.00457856	0.0402193	Ubiquitin-carboxyl-terminal-hydrolase-(EC-3.4.19.12)
TC015544	203.882	0.535133	0.14559	3.67562	0.000237273	0.00606798	Uncharacterized-protein-CG3556-like-Protein
TC011046	75.9115	0.533189	0.19131	2.78705	0.00531911	0.0439716	Cdc2-kinase-like-protein
TC005571	457.088	0.531118	0.160674	3.30556	0.000947883	0.0144309	NVP-like-protein
TC006465	1332.69	0.528436	0.14376	3.67581	0.000237095	0.00606798	Uncharacterized-protein
TC007015	27749.9	0.526665	0.133344	3.94968	7.82572e-05	0.00275439	Uncharacterized-protein
TC032064	146.603	0.526553	0.187847	2.80309	0.00506148	0.0424941	Uncharacterized-protein
TC008790	152.617	0.52602	0.164138	3.20474	0.00135186	0.0182651	Uncharacterized-protein
TC000165	1200.35	0.52587	0.147352	3.5688	0.000358623	0.00758367	Aminopeptidase-like-protein
TC009584	884.855	0.524247	0.1859	2.82006	0.00480154	0.0413386	Uncharacterized-protein,Uncharacterized-protein,Uncharacterized-protein
TC005544	223.37	0.524026	0.169058	3.09968	0.00193732	0.0230679	EF-hand-domain-containing-protein-D2-homolog-like-Protein
TC032331	281.395	0.522178	0.188809	2.76564	0.00568118	0.0459694	Adenylate-cyclase-(EC-4.6.1.1)
TC006356	1956.24	0.520532	0.181639	2.86575	0.00416025	0.0378681	Uncharacterized-protein
TC032761	134.187	0.520434	0.151667	3.43142	0.000600423	0.0105667	Transmembrane-and-TPR-repeat-containing-protein-CG31690-like-Protein,Transmembrane-and-TPR-repeat-containing-protein-CG31690-like-Protein
TC032883	544.191	0.518462	0.133303	3.88936	0.000100508	0.00328169	Uncharacterized-protein,Uncharacterized-protein,Uncharacterized-protein,Uncharacterized-protein,Uncharacterized-protein
TC002610	2464.61	0.517697	0.183132	2.8269	0.00470008	0.0409503	Ryanodine-receptor-44F-like-Protein,Ryanodine-receptor-44F-like-Protein
TC014316	4831.39	0.51729	0.139039	3.72047	0.000198855	0.0053909	Uncharacterized-protein
TC031485	305.969	0.516133	0.125416	4.11538	3.86547e-05	0.00176031	Sodium-channel-protein,Sodium-channel-protein
TC000933	37310.8	0.514126	0.164693	3.12172	0.00179798	0.0219744	Troponin-T,-skeletal-muscle-like-Protein
TC034867	367.22	0.513664	0.142217	3.61183	0.000304041	0.00692293	Protein-kinase-C-(EC-2.7.11.13),Protein-kinase-C-(EC-2.7.11.13)
TC031940	229.539	0.512437	0.129884	3.94535	7.96834e-05	0.0027857	Uncharacterized-protein
TC001758	223.242	0.512048	0.1473	3.47623	0.000508507	0.0095132	Protein-tipE-like-Protein
TC003283	217.514	0.5113	0.138236	3.69875	0.000216661	0.00570961	E3-ubiquitin-protein-ligase-(EC-2.3.2.27)
TC008308	130.957	0.507716	0.18389	2.76097	0.00576293	0.0463697	Carbonic-anhydrase-related-protein-10-like-Protein
TC031491	221.626	0.505113	0.173989	2.90313	0.00369451	0.0350641	Uncharacterized-protein
TC001694	2071.76	0.504091	0.100654	5.00814	5.49574e-07	8.51676e-05	Uncharacterized-protein
TC003326	214404	0.503328	0.13653	3.68657	0.000227296	0.00594463	Actin-87E-like-Protein
TC013423	171.884	0.502587	0.148422	3.3862	0.000708673	0.0117919	Uncharacterized-protein
TC009922	145.087	0.501148	0.180855	2.771	0.00558849	0.0455458	AP-2
TC013786	1655.48	0.500125	0.141297	3.53953	0.000400846	0.00809725	Transmembrane-protein-35-like-Protein,Transmembrane-protein-35-like-Protein
TC014424	111.644	0.499414	0.18117	2.7566	0.00584064	0.046629	Uncharacterized-protein
TC013715	189.736	0.499245	0.139239	3.58553	0.000336397	0.00733739	Kinesin-associated-protein-3-like-Protein
TC032681	111.629	0.497328	0.161454	3.0803	0.00206791	0.0239099	Uncharacterized-protein
TC033990	744.563	0.497248	0.125052	3.97634	6.99841e-05	0.00256765	Uncharacterized-protein
TC032864	163.648	0.493989	0.178895	2.76133	0.00575659	0.0463697	Uncharacterized-protein
TC009012	274.483	0.493635	0.174982	2.82106	0.00478654	0.0412997	Endothelin-converting-enzyme-2-like-Protein
TC033206	4496.63	0.493059	0.149048	3.30806	0.000939436	0.0143233	PDZ-and-LIM-domain-protein-Zasp-like-Protein,PDZ-and-LIM-domain-protein-Zasp-like-Protein,PDZ-and-LIM-domain-protein-Zasp-like-Protein,PDZ-and-LIM-domain-protein-Zasp-like-Protein,PDZ-and-LIM-domain-protein-Zasp-like-Protein,PDZ-and-LIM-domain-protein-Zasp-like-Protein,PDZ-and-LIM-domain-protein-Zasp-like-Protein
TC031546	234.907	0.493014	0.142904	3.44997	0.000560646	0.0101414	Solute-carrier-family-41-member-1-like-Protein
TC007091	382.595	0.490969	0.123453	3.97698	6.9797e-05	0.00256765	Uncharacterized-protein
TC004000	280.035	0.490002	0.177449	2.76137	0.00575588	0.0463697	Cytosol-aminopeptidase-like-Protein
TC032258	180.316	0.489074	0.177437	2.75632	0.0058455	0.046629	Phosphoinositide-phospholipase-C-(EC-3.1.4.11),1-phosphatidylinositol-4,5-bisphosphate-phosphodiesterase-epsilon-1-like-Protein,Phosphoinositide-phospholipase-C-(EC-3.1.4.11)
TC010144	142.365	0.488612	0.172281	2.83613	0.00456634	0.0401799	Uncharacterized-protein
TC031372	120.458	0.488549	0.171424	2.84995	0.00437267	0.0390718	Uncharacterized-protein,Uncharacterized-protein
TC007135	28382.3	0.487919	0.147251	3.31353	0.000921276	0.0140878	Muscle-specific-protein-20-like-Protein
TC014328	133.173	0.485767	0.148107	3.27983	0.00103869	0.0154344	Uncharacterized-protein
TC032626	186.828	0.485285	0.11611	4.17952	2.92128e-05	0.00144744	Uncharacterized-protein,Uncharacterized-protein
TC014051	2145.07	0.48249	0.172165	2.80249	0.00507101	0.0424941	Adenylate-kinase-isoenzyme-1-like-Protein
TC033050	849.645	0.481987	0.154746	3.1147	0.00184132	0.0222307	Putative-cytochrome-P450-4d14-like-Protein,Putative-cytochrome-P450-4d14-like-Protein
TC009371	107.292	0.4815	0.172684	2.78832	0.00529816	0.0438569	Colmedin
TC013927	404.538	0.481367	0.174792	2.75394	0.00588828	0.0467416	Replication-factor-C-subunit-1
TC033856	264.785	0.48109	0.132148	3.64053	0.000272073	0.00648022	Uncharacterized-protein
TC032946	259.984	0.480773	0.167554	2.86936	0.00411305	0.0376594	Uncharacterized-protein
TC033709	349.959	0.479115	0.168508	2.84328	0.0044652	0.0396572	Papilin-like-Protein
TC033375	231.914	0.478909	0.137012	3.49539	0.000473372	0.00913573	Uncharacterized-protein,Uncharacterized-protein,Uncharacterized-protein
TC011720	105.209	0.478898	0.161064	2.97334	0.00294579	0.030097	Uncharacterized-protein
TC034736	94.5956	0.478835	0.16645	2.87675	0.00401794	0.0370935	Voltage-dependent-calcium-channel-subunit-alpha-2/delta-3-like-protein
TC004709	191.997	0.478788	0.148929	3.21487	0.00130506	0.0178295	Uncharacterized-protein
TC005525	5652.81	0.478291	0.125759	3.80323	0.00014282	0.00422315	Uncharacterized-protein
TC003832	254.189	0.476313	0.152289	3.12769	0.00176186	0.0217262	Endocuticle-structural-glycoprotein-SgAbd-2-like-Protein
TC032290	4836.07	0.474915	0.170848	2.77975	0.00544005	0.0446514	Uncharacterized-protein,Uncharacterized-protein,Uncharacterized-protein
TC004641	115.627	0.474887	0.173781	2.73268	0.00628219	0.0489332	Aminopeptidase-N-like-protein,Aminopeptidase-N-like-protein
TC011069	104.617	0.474249	0.153801	3.08352	0.00204569	0.0237588	GTPase-activating-Rap/Ran-GAP-domain-like-protein-3
TC015503	212.281	0.473843	0.1536	3.08491	0.00203615	0.0237011	Potassium-voltage-gated-channel-protein-eag-like-Protein
TC033829	278.661	0.473693	0.108737	4.35632	1.32266e-05	0.000822348	Histidine-ammonia-lyase-(EC-4.3.1.3)
TC034397	166.07	0.473129	0.156087	3.03119	0.00243592	0.026401	Glutamate-receptor-interacting-protein-2-like-Protein,Glutamate-receptor-interacting-protein-2-like-Protein,Glutamate-receptor-interacting-protein-2-like-Protein
TC000669	220.893	0.472817	0.12915	3.66098	0.000251251	0.00625597	Uncharacterized-protein
TC034692	107.444	0.471933	0.151452	3.11605	0.00183292	0.0222307	Uncharacterized-protein
TC033917	372.451	0.469698	0.167636	2.80189	0.00508037	0.0424941	Uncharacterized-protein
TC004505	688.955	0.469565	0.154478	3.03969	0.00236818	0.025937	Uncharacterized-protein
TC004501	1782.76	0.466548	0.156267	2.98558	0.00283038	0.0291835	Transcription-elongation-regulator-1-like-Protein,Transcription-elongation-regulator-1-like-Protein,Transcription-elongation-regulator-1-like-Protein
TC012597	474.651	0.466406	0.119527	3.90211	9.53577e-05	0.00317959	CG6989-like-octopamine-receptor-(Octopamine-receptor-beta-2R-like-Protein)
TC000102	11985.9	0.466014	0.139058	3.35123	0.00080453	0.0128911	ADP,ATP-carrier-protein-like-Protein
TC032792	136.975	0.464864	0.139641	3.32901	0.000871565	0.013613	Gamma-sarcoglycan-like-Protein
TC011205	593.56	0.463943	0.154317	3.00642	0.00264343	0.0278418	Protein-LMBR1L-like-Protein,Protein-LMBR1L-like-Protein
TC032148	1129.19	0.46347	0.110544	4.19262	2.75756e-05	0.00139667	Microtubule-associated-protein,Microtubule-associated-protein
TC012027	120.755	0.461974	0.16355	2.82467	0.00473298	0.041073	WW-domain-containing-oxidoreductase-like-Protein
TC007149	157.616	0.461758	0.165568	2.78894	0.00528808	0.0438547	Protein-kinase-C-binding-protein-NELL1-like-Protein
TC007451	188.867	0.460993	0.163138	2.82578	0.00471657	0.0410496	Cyclin-dependent-kinase-inhibitor-1-like-Protein,Cyclin-dependent-kinase-inhibitor-1-like-Protein
TC034465	342.637	0.459662	0.0933156	4.92589	8.3979e-07	0.00012281	Uncharacterized-protein
TC010208	233.825	0.459608	0.135075	3.40261	0.000667457	0.0113226	Sodium/potassium/calcium-exchanger-Nckx30C-like-Protein,Sodium/potassium/calcium-exchanger-Nckx30C-like-Protein,Sodium/potassium/calcium-exchanger-Nckx30C-like-Protein,Sodium/potassium/calcium-exchanger-Nckx30C-like-Protein,Sodium/potassium/calcium-exchanger-Nckx30C-like-Protein,Sodium/potassium/calcium-exchanger-Nckx30C-like-Protein
TC001048	52737.7	0.458488	0.144901	3.16414	0.0015554	0.0201779	Myosin-light-chain-alkali-like-Protein
TC013309	94.0407	0.456592	0.159708	2.85892	0.00425091	0.038214	Reversed-polarity
TC000576	6477.99	0.456473	0.147631	3.09199	0.00198822	0.0234781	Uncharacterized-protein,Uncharacterized-protein,Uncharacterized-protein,Uncharacterized-protein
TC004114	368.105	0.454287	0.124907	3.63699	0.000275841	0.00648022	Delta-like-protein
TC008248	259.215	0.453907	0.15946	2.84652	0.00441996	0.0394205	Uncharacterized-protein,Uncharacterized-protein
TC034446	717.56	0.453864	0.143769	3.1569	0.00159453	0.0203402	F-box/LRR-repeat-protein-7-like-Protein
TC031572	619.417	0.453078	0.152629	2.96849	0.00299268	0.0303754	Uncharacterized-protein
TC031262	1106.6	0.451898	0.127172	3.55343	0.000380237	0.00780238	Uncharacterized-protein,Uncharacterized-protein,Uncharacterized-protein
TC031046	2204.92	0.450171	0.164623	2.73455	0.00624658	0.0488023	Filamin-A-like-Protein,Filamin-A-like-Protein,Filamin-A-like-Protein,Filamin-A-like-Protein,Filamin-A-like-Protein,Filamin-A-like-Protein,Filamin-A-like-Protein
TC034044	163.931	0.450138	0.126725	3.55208	0.000382195	0.00782708	Rhomboid-like-protein-(EC-3.4.21.-)
TC009906	536.485	0.449211	0.155934	2.88078	0.00396698	0.0368944	Torso
TC010832	113.907	0.448886	0.15066	2.97946	0.00288761	0.0295973	Neurogenic-protein-big-brain-like-Protein
TC015839	1588.77	0.448077	0.141039	3.17698	0.00148817	0.0195089	Cyclin-L1-like-Protein
TC013590	472.925	0.448059	0.117851	3.80192	0.000143578	0.00422315	Calcium-dependent-secretion-activator-like-Protein,Calcium-dependent-secretion-activator-like-Protein,Calcium-dependent-secretion-activator-like-Protein,Calcium-dependent-secretion-activator-like-Protein,Calcium-dependent-secretion-activator-like-Protein,Calcium-dependent-secretion-activator-like-Protein
TC032129	222.984	0.447821	0.141203	3.17146	0.00151673	0.0197842	Uncharacterized-protein
TC003413	283.961	0.447632	0.124	3.60995	0.000306258	0.00694297	Uncharacterized-protein
TC013504	100.966	0.447593	0.157614	2.83981	0.00451398	0.0399195	Putative-G-protein-coupled-receptor-CG31760-like-Protein,Putative-G-protein-coupled-receptor-CG31760-like-Protein
TC008706	547.983	0.447281	0.142239	3.14458	0.00166327	0.0209076	V-type-proton-ATPase-subunit-G
TC003468	1194.46	0.44703	0.10288	4.34515	1.39179e-05	0.000850059	Uncharacterized-protein
TC012869	89.6235	0.444396	0.163152	2.72382	0.0064532	0.0498539	Uncharacterized-protein
TC006253	852.964	0.444393	0.147219	3.0186	0.00253949	0.0272002	Kinesin-like-protein-unc-104,Kinesin-like-protein-unc-104
TC006771	787.504	0.443862	0.127812	3.47277	0.000515115	0.00956787	Uncharacterized-protein
TC014996	240.527	0.443808	0.125454	3.53761	0.000403766	0.00812119	Uncharacterized-protein
TC000885	245.682	0.442874	0.120355	3.67974	0.000233475	0.00602758	Uncharacterized-protein,Uncharacterized-protein,Uncharacterized-protein
TC001632	238.587	0.442168	0.10121	4.36884	1.24909e-05	0.00079742	Uncharacterized-protein
TC032605	110.384	0.442	0.15344	2.88061	0.00396909	0.0368944	Zinc-finger-protein-585B-like-Protein
TC015052	1069.1	0.441661	0.123071	3.58867	0.000332372	0.00729603	Fatty-acyl-CoA-reductase-(EC-1.2.1.84)
TC015126	212.504	0.440535	0.139988	3.14694	0.00164986	0.0208078	Uncharacterized-protein
TC001448	279.989	0.440101	0.136614	3.22148	0.0012753	0.0176082	Trachealess,Trachealess,Trachealess
TC034888	805.602	0.440014	0.148921	2.95468	0.0031299	0.0313685	Uncharacterized-protein
TC004672	862.637	0.439782	0.111891	3.93046	8.4782e-05	0.00292456	Uncharacterized-protein
TC000706	149.757	0.439467	0.140299	3.13237	0.00173402	0.0214849	Uncharacterized-protein
TC015492	155.009	0.43914	0.145266	3.02302	0.00250267	0.0269557	Protein-four-jointed-like-Protein
TC033833	701.48	0.437746	0.142813	3.06517	0.00217548	0.0245789	Uncharacterized-protein
TC007381	598.479	0.436166	0.130215	3.34957	0.000809362	0.0129485	Uncharacterized-protein
TC007089	503.824	0.435418	0.126168	3.45111	0.000558287	0.0101164	Uncharacterized-protein,Uncharacterized-protein
TC000534	253.209	0.433659	0.137385	3.15653	0.00159658	0.0203402	Pyrroline-5-carboxylate-reductase-2-like-Protein
TC034172	226.925	0.432558	0.114794	3.76814	0.000164472	0.00466152	Uncharacterized-protein
TC000981	123.906	0.432247	0.157451	2.74527	0.00604608	0.0477544	Carboxylic-ester-hydrolase-(EC-3.1.1.-)
TC004713	609.371	0.429769	0.128644	3.34076	0.000835493	0.0132442	Heartless
TC032528	1287.79	0.429619	0.0953416	4.5061	6.60287e-06	0.000489697	Uncharacterized-protein
TC002719	388.3	0.429129	0.10113	4.24334	2.20214e-05	0.00120341	Centrosomin
TC011138	731.386	0.42889	0.13919	3.08134	0.00206073	0.0238535	Krueppel-homolog-1-like-Protein
TC004127	448.592	0.428632	0.149003	2.87666	0.00401909	0.0370935	Ephrin-B1-like-Protein
TC008240	10014.5	0.42854	0.123589	3.46745	0.000525416	0.00968987	Uncharacterized-protein,Uncharacterized-protein
TC003986	974.549	0.428473	0.103106	4.15567	3.24336e-05	0.00153771	Receptor-protein-tyrosine-kinase-(EC-2.7.10.1)
TC011883	345.172	0.428132	0.115377	3.71071	0.000206679	0.00551659	Uncharacterized-protein
TC004782	267.376	0.427432	0.11493	3.71906	0.000199967	0.00540692	Uncharacterized-protein
TC032812	1572.98	0.427026	0.141745	3.01263	0.00258991	0.0275241	Uncharacterized-protein
TC000782	977.801	0.426508	0.146581	2.90971	0.00361769	0.0346459	Diacylglycerol-kinase-(DAG-kinase)-(EC-2.7.1.107),Diacylglycerol-kinase-(DAG-kinase)-(EC-2.7.1.107),Diacylglycerol-kinase-(DAG-kinase)-(EC-2.7.1.107),Diacylglycerol-kinase-(DAG-kinase)-(EC-2.7.1.107)
TC033609	6210.34	0.42635	0.144364	2.9533	0.00314395	0.0314679	Uncharacterized-protein
TC003518	143.116	0.426076	0.152016	2.80283	0.00506562	0.0424941	Dual-specificity-protein-phosphatase-22-like-Protein,Dual-specificity-protein-phosphatase-22-like-Protein,Dual-specificity-protein-phosphatase-22-like-Protein
TC011785	307.421	0.424394	0.135776	3.12569	0.00177388	0.0217966	Fringe-glycosyltransferase-like-Protein
TC031454	274.943	0.423668	0.140511	3.01518	0.00256824	0.0273778	Uncharacterized-protein
TC006687	437.726	0.423217	0.12566	3.36796	0.000757252	0.0123249	Calcium-activated-chloride-channel-regulator-4-like-Protein
TC012519	692.307	0.422603	0.12023	3.51496	0.000439816	0.00860002	Uncharacterized-protein
TC005579	135.551	0.421115	0.146423	2.87602	0.00402726	0.0371359	Uncharacterized-protein
TC004895	141.571	0.42102	0.135225	3.11348	0.00184897	0.0222842	Toll-6
TC003540	889.655	0.420818	0.0928419	4.53263	5.82548e-06	0.000448044	Glycogen-binding-subunit-76A-like-Protein
TC034449	1620.6	0.420181	0.104936	4.00416	6.22392e-05	0.00242996	Polypyrimidine-tract-binding-protein-1-like-Protein
TC033386	321.887	0.420021	0.116629	3.60135	0.000316569	0.00706868	Protein-neuralized-like-Protein
TC009110	3329.38	0.419777	0.148619	2.82452	0.00473509	0.041073	Trimeric-intracellular-cation-channel-type-B-like-Protein
TC015465	2786.95	0.419479	0.0893262	4.69604	2.65258e-06	0.000257399	Angiotensin-converting-enzyme-(EC-3.4.-.-)
TC000474	2208.88	0.418586	0.13017	3.21569	0.00130133	0.0178019	D-beta-hydroxybutyrate-dehydrogenase,-mitochondrial-like-Protein
TC003984	1437.62	0.418083	0.121527	3.44023	0.00058121	0.0104047	Protein-NDRG3-like-Protein
TC004952	421.726	0.417834	0.120897	3.45613	0.000547999	0.00999977	Aminopeptidase-(EC-3.4.11.-)
TC000797	361.839	0.417272	0.117327	3.5565	0.000375824	0.00776545	Diacylglycerol-kinase-(DAG-kinase)-(EC-2.7.1.107),Diacylglycerol-kinase-(DAG-kinase)-(EC-2.7.1.107),Eye-specific-diacylglycerol-kinase-like-Protein
TC015091	323.297	0.414295	0.125507	3.30097	0.000963527	0.0145835	Uncharacterized-protein
TC034568	812.555	0.413155	0.12669	3.26114	0.00110966	0.016178	Uncharacterized-protein
TC013213	1123.52	0.40874	0.141836	2.88178	0.00395439	0.0368568	NAD(P)-transhydrogenase,-mitochondrial-like-Protein
TC033239	1273.3	0.408086	0.12509	3.26235	0.00110492	0.0161478	Uncharacterized-protein
TC012082	903.471	0.406689	0.117083	3.47352	0.000513673	0.00955819	Rutabaga,Rutabaga,Rutabaga,Rutabaga,Rutabaga,Rutabaga
TC003708	970.945	0.405972	0.128071	3.16989	0.00152498	0.019842	Uncharacterized-protein
TC014031	1045.57	0.40597	0.0738339	5.49842	3.83218e-08	9.04308e-06	Sodium/potassium-transporting-ATPase-subunit-beta-2-like-Protein
TC004766	342.93	0.404427	0.102832	3.9329	8.39281e-05	0.00290475	Brain-peptide-IDL-like-protein
TC011211	676.832	0.404127	0.134294	3.00926	0.00261883	0.0277275	Pancreatic-triacylglycerol-lipase-like-Protein
TC000296	166.335	0.403297	0.127796	3.1558	0.00160058	0.0203413	Frequenin-1-like-Protein
TC009013	729.559	0.402137	0.128124	3.13866	0.00169722	0.0211806	Uncharacterized-protein
TC009671	213.36	0.401703	0.108957	3.68681	0.000227084	0.00594463	Alcohol-dehydrogenase-[NADP(+)]-like-Protein
TC000693	712.028	0.398924	0.128146	3.11305	0.00185165	0.0222842	No-ocelli
TC005781	220.866	0.397655	0.124479	3.19456	0.00140045	0.0187382	Clavesin-2-like-Protein
TC015342	135.521	0.397592	0.143713	2.76658	0.00566479	0.0459347	Platelet-activating-factor-acetylhydrolase-IB-subunit-beta-homolog-like-Protein
TC001667	2723.95	0.395658	0.110992	3.56473	0.000364233	0.00768004	Integrin-alpha-PS2-like-Protein
TC006139	1490.21	0.39563	0.0792493	4.99222	5.96896e-07	9.11408e-05	Uncharacterized-protein
TC005959	455.365	0.394941	0.12663	3.11887	0.00181544	0.0221016	Arginyl-tRNA--protein-transferase-1-(Arginyltransferase-1)-(R-transferase-1)-(EC-2.3.2.8)-(Arginine-tRNA--protein-transferase-1)
TC003348	2290.06	0.392607	0.110957	3.53838	0.000402593	0.00811673	Glutathione-S-transferase-D7-like-Protein
TC012257	486.098	0.392424	0.108358	3.62157	0.000292821	0.00674138	Uncharacterized-protein
TC003198	330.406	0.391675	0.120249	3.25719	0.0011252	0.0163136	Alpha-tubulin-N-acetyltransferase-(Alpha-TAT)-(TAT)-(EC-2.3.1.108)-(Acetyltransferase-mec-17-homolog),Alpha-tubulin-N-acetyltransferase-(Alpha-TAT)-(TAT)-(EC-2.3.1.108)-(Acetyltransferase-mec-17-homolog)
TC032686	967.563	0.39141	0.139834	2.7991	0.00512446	0.0427368	Protein-methionine-sulfoxide-oxidase-Mical-like-Protein,Protein-methionine-sulfoxide-oxidase-Mical-like-Protein,Protein-methionine-sulfoxide-oxidase-Mical-like-Protein
TC006596	3409.95	0.390502	0.081531	4.78962	1.67099e-06	0.000190659	Uncharacterized-protein
TC034046	749.131	0.389943	0.0971108	4.01545	5.93337e-05	0.00235138	Uncharacterized-protein,Uncharacterized-protein,Uncharacterized-protein
TC011295	305.818	0.38944	0.126906	3.06874	0.00214964	0.02434	Double-stranded-RNA-specific-editase-Adar-like-Protein
TC008304	500.558	0.389062	0.121649	3.19824	0.0013827	0.0185726	Amyloid-beta-A4-protein-binding-family-B-member-2-like-Protein
TC003573	260.207	0.387592	0.121396	3.19279	0.00140904	0.0188268	Histone-acetyltransferase-(EC-2.3.1.48)
TC032257	254.18	0.386469	0.136101	2.83956	0.00451752	0.0399195	Protein-slit-like-Protein,Protein-slit-like-Protein,Protein-slit-like-Protein,Protein-slit-like-Protein
TC011288	404.079	0.385692	0.105242	3.66482	0.000247511	0.00622165	Calcium-activated-potassium-channel-slowpoke-like-Protein,Calcium-activated-potassium-channel-slowpoke-like-Protein,Calcium-activated-potassium-channel-slowpoke-like-Protein,Calcium-activated-potassium-channel-slowpoke-like-Protein,Calcium-activated-potassium-channel-slowpoke-like-Protein
TC003169	161.594	0.384805	0.131407	2.92834	0.00340781	0.0334224	Uncharacterized-protein
TC030714	1734.85	0.384199	0.112212	3.42387	0.000617358	0.0107285	Uncharacterized-protein,Uncharacterized-protein
TC001139	3476.76	0.382939	0.121887	3.14175	0.00167939	0.0210317	Calponin
TC003064	508.428	0.38165	0.0795717	4.79631	1.61615e-06	0.000190382	Kalirin-like-Protein
TC005576	135.426	0.380081	0.137131	2.77167	0.005577	0.0454972	Uncharacterized-protein
TC014456	228.28	0.379787	0.123677	3.07079	0.00213493	0.0243044	Zinc-finger-protein-568-like-Protein
TC008734	340.048	0.378822	0.12846	2.94894	0.00318862	0.0318035	Uncharacterized-protein
TC033082	886.569	0.377713	0.119877	3.15083	0.00162808	0.02059	Peripheral-plasma-membrane-protein-CASK-like-Protein
TC007092	429.576	0.377455	0.0912468	4.13664	3.52426e-05	0.00163359	Uncharacterized-protein
TC009768	327.779	0.375957	0.133073	2.8252	0.00472515	0.0410555	Neural-cell-adhesion-molecule-1-like-Protein
TC033795	137.689	0.375339	0.128954	2.91064	0.00360687	0.034644	Uncharacterized-protein,Uncharacterized-protein
TC034190	264.032	0.375112	0.127511	2.9418	0.00326306	0.0323904	Rho-GTPase-activating-protein-20-like-Protein,Rho-GTPase-activating-protein-20-like-Protein,Rho-GTPase-activating-protein-20-like-Protein
TC001302	301.542	0.374844	0.133028	2.81779	0.00483561	0.0414601	Protein-SERAC1-like-Protein,Protein-SERAC1-like-Protein
TC001014	142.702	0.37329	0.133981	2.78614	0.005334	0.0440596	A-disintegrin-and-metalloproteinase-with-thrombospondin-motifs-7-like-Protein
TC009343	782.855	0.372052	0.124613	2.98566	0.00282967	0.0291835	Uncharacterized-protein
TC001579	151.386	0.371662	0.121933	3.04807	0.00230313	0.0254397	Uncharacterized-protein
TC033075	844.134	0.371482	0.0866382	4.28774	1.80497e-05	0.00103541	Uncharacterized-protein
TC033053	1065.78	0.369462	0.134523	2.74647	0.00602402	0.0476971	Sodium-driven-chloride-bicarbonate-exchanger-like-Protein,Anion-exchange-protein,Sodium-driven-chloride-bicarbonate-exchanger-like-Protein,Anion-exchange-protein
TC011707	2459.84	0.369444	0.118158	3.12669	0.00176785	0.0217484	Integrin-beta
TC002431	1031.43	0.369064	0.115429	3.19733	0.00138704	0.0186068	Uncharacterized-protein
TC032760	422.797	0.36579	0.1182	3.09467	0.00197032	0.0233537	Cadherin-related-tumor-suppressor-like-Protein,Cadherin-related-tumor-suppressor-like-Protein,Cadherin-related-tumor-suppressor-like-Protein
TC005973	332.853	0.364754	0.130046	2.80482	0.00503452	0.0424941	Uncharacterized-protein
TC014764	294.179	0.364732	0.118532	3.07709	0.00209034	0.0240621	Uncharacterized-protein
TC010525	440.254	0.362917	0.0876892	4.13867	3.49326e-05	0.00162648	Uncharacterized-protein-(Fragment)
TC012545	589.198	0.360479	0.085451	4.21855	2.45877e-05	0.00129708	Uncharacterized-protein
TC033240	568.584	0.352931	0.12009	2.93889	0.00329395	0.0326346	Protein-abrupt-like-Protein,Protein-abrupt-like-Protein,Protein-abrupt-like-Protein
TC008163	225.186	0.352917	0.123225	2.86401	0.00418313	0.0378681	Leucine-rich-repeat-containing-G-protein-coupled-receptor-5-like-Protein
TC012787	280.405	0.352761	0.126169	2.79594	0.00517486	0.0430534	Heparan-sulfate-2-O-sulfotransferase-pipe-like-Protein
TC007834	211.382	0.3525	0.118304	2.97961	0.00288618	0.0295973	MAP-kinase-activating-death-domain-protein-like-Protein,MAP-kinase-activating-death-domain-protein-like-Protein,MAP-kinase-activating-death-domain-protein-like-Protein,MAP-kinase-activating-death-domain-protein-like-Protein
TC004585	560.181	0.352466	0.11232	3.13804	0.0017008	0.0211937	Uncharacterized-protein
TC004920	920.942	0.350977	0.113454	3.09356	0.0019777	0.0234144	Tetraspanin
TC011814	446.25	0.348256	0.107455	3.24094	0.00119137	0.01683	Uncharacterized-protein,Uncharacterized-protein
TC006388	530.813	0.345941	0.111864	3.09252	0.00198467	0.0234702	Beta-1,4-N-acetylgalactosaminyltransferase-bre-4-like-Protein
TC012737	744.899	0.34503	0.0963557	3.5808	0.00034255	0.00737854	Uncharacterized-protein-C2orf42-homolog-like-Protein
TC034702	428.364	0.344694	0.11177	3.08397	0.00204261	0.0237497	Uncharacterized-protein
TC015801	788.658	0.342796	0.0925066	3.70563	0.000210862	0.0056138	Uncharacterized-protein
TC010855	1535.37	0.342383	0.108174	3.16511	0.00155025	0.0201455	Peroxisomal-multifunctional-enzyme-type-2-like-Protein,Peroxisomal-multifunctional-enzyme-type-2-like-Protein
TC034524	507.574	0.341383	0.099928	3.41629	0.000634803	0.010903	Protein-elav-like-protein,Protein-elav-like-protein
TC014350	1887.74	0.341272	0.119092	2.86561	0.00416201	0.0378681	POU-domain-protein
TC034178	657.245	0.340531	0.100249	3.39687	0.000681616	0.0115077	Coiled-coil-domain-containing-protein-40-like-Protein
TC006410	201.526	0.340441	0.117814	2.88964	0.00385681	0.0360768	Protein-bric-a-brac-1-like-Protein
TC000228	528.973	0.339696	0.121125	2.80451	0.00503937	0.0424941	Myosin-light-chain-kinase,-smooth-muscle-like-Protein
TC013449	356.275	0.336197	0.106335	3.16168	0.0015686	0.0202571	Dystrophin,-isoforms-A/C/F/G/H-like-Protein
TC034318	561.707	0.336009	0.116023	2.89606	0.00377879	0.0355713	Uncharacterized-protein,Uncharacterized-protein,Uncharacterized-protein,Uncharacterized-protein,Uncharacterized-protein
TC014985	609.933	0.33565	0.104602	3.20883	0.00133277	0.0180654	Formin-binding-protein-1-like-Protein
TC013697	342.421	0.333097	0.111141	2.99708	0.00272581	0.0283305	Uncharacterized-protein
TC010001	2094.18	0.329947	0.118449	2.78556	0.0053436	0.0440688	Uncharacterized-protein
TC033898	1578.21	0.329849	0.120106	2.74631	0.00602702	0.0476971	Uncharacterized-protein
TC007111	370.496	0.326933	0.0995524	3.28403	0.00102333	0.0152882	Uncharacterized-protein
TC033953	1246.96	0.326634	0.11606	2.81435	0.00488767	0.0416998	Uncharacterized-protein,Uncharacterized-protein,Uncharacterized-protein
TC033830	466.051	0.32585	0.118576	2.74802	0.00599555	0.0475204	Serine-protease-easter-like-Protein
TC033173	559.798	0.325527	0.116165	2.80228	0.00507428	0.0424941	Glutamate-receptor-1-like-Protein
TC013494	626.394	0.325142	0.113657	2.86072	0.00422678	0.0381082	Uncharacterized-protein,Uncharacterized-protein,Uncharacterized-protein
TC003342	502.281	0.323699	0.0908899	3.56144	0.000368822	0.00770518	Tyrosine-protein-phosphatase-Lar-like-Protein,Tyrosine-protein-phosphatase-Lar-like-Protein
TC007086	762.54	0.320797	0.0787288	4.07471	4.60726e-05	0.00199321	Uncharacterized-protein
TC009370	244.447	0.319422	0.116506	2.74169	0.00611244	0.0480799	Putative-G-protein-coupled-receptor-Mth-like-5
TC012785	1090.73	0.318343	0.077382	4.11392	3.88999e-05	0.00176374	Calcium-binding-protein-E63-1-like-Protein
TC010099	572.654	0.317356	0.105082	3.02009	0.00252704	0.0271336	Uncharacterized-protein
TC009544	323.842	0.316001	0.108627	2.90905	0.00362534	0.0346459	UPF0505-protein-CG8202-like-Protein
TC006040	558.461	0.315801	0.110951	2.8463	0.00442309	0.0394205	Uncharacterized-protein
TC004379	636.137	0.315612	0.112521	2.80492	0.00503291	0.0424941	Trophoblast-glycoprotein-like-Protein
TC034442	1788.85	0.315267	0.114415	2.75548	0.00586069	0.0466653	Protein-phosphatase-Slingshot-like-Protein
TC013432	1434.45	0.311929	0.108613	2.87192	0.00407992	0.0373891	Uncharacterized-protein
TC032353	403.633	0.309273	0.100205	3.08639	0.00202604	0.0236363	WD-repeat-containing-protein-47-like-Protein,WD-repeat-containing-protein-47-like-Protein
TC032674	899.525	0.306753	0.102138	3.00333	0.00267043	0.0280072	SEC14-domain-and-spectrin-repeat-containing-protein-1-like-Protein,SEC14-domain-and-spectrin-repeat-containing-protein-1-like-Protein,SEC14-domain-and-spectrin-repeat-containing-protein-1-like-Protein,SEC14-domain-and-spectrin-repeat-containing-protein-1-like-Protein
TC034444	2672.11	0.305386	0.0945582	3.22961	0.00123958	0.0172759	ABC-transporter-G-family-member-23-like-Protein,ABC-transporter-G-family-member-23-like-Protein,ABC-transporter-G-family-member-23-like-Protein
TC032811	618.811	0.305234	0.111601	2.73504	0.00623718	0.0488023	Uncharacterized-protein
TC015766	642.91	0.304479	0.0900199	3.38236	0.000718669	0.0118632	Histone-lysine-N-methyltransferase-(EC-2.1.1.43)
TC014398	918.361	0.303501	0.0959307	3.16376	0.00155747	0.0201779	Uncharacterized-protein
TC007786	901.469	0.301411	0.103798	2.90383	0.00368631	0.0350183	Uncharacterized-protein
TC033052	436.184	0.297956	0.105275	2.83027	0.00465084	0.0406478	Sodium/potassium-transporting-ATPase-subunit-beta-2-like-Protein
TC000244	679.077	0.297332	0.0990625	3.00146	0.0026869	0.028123	LIM-domain-binding-protein-2-like-Protein
TC004961	618.557	0.296677	0.0816771	3.63231	0.000280892	0.00651005	Tumor-necrosis-factor-alpha-induced-protein-8-like-protein
TC032726	2242.97	0.294812	0.0896575	3.2882	0.00100831	0.0151071	Uncharacterized-protein
TC011513	483.561	0.294208	0.0922842	3.18807	0.00143226	0.0190126	Minichromosome-maintenance-complex-component-10
TC015218	667.51	0.294084	0.100961	2.91284	0.00358156	0.0345273	Cytochrome-P450-9Z6
TC032287	1122.11	0.29318	0.0956976	3.06361	0.00218683	0.0246169	Uncharacterized-protein,Uncharacterized-protein
TC034034	264.652	0.293176	0.103291	2.83836	0.00453457	0.0400021	Uncharacterized-protein
TC005811	683.973	0.292064	0.100947	2.89323	0.00381297	0.0358282	Uncharacterized-protein
TC008185	364.605	0.290302	0.0964981	3.00837	0.00262653	0.0277293	Uncharacterized-protein-CG43867-like-Protein,Uncharacterized-protein-CG43867-like-Protein,Uncharacterized-protein-CG43867-like-Protein
TC013601	367.012	0.289603	0.0965623	2.99913	0.0027075	0.0282248	Putative-DNA-mismatch-repair-protein-Msh6-like-Protein
TC014056	2781.17	0.287691	0.100701	2.85689	0.00427814	0.0384255	Uncharacterized-protein
TC012512	1110.17	0.285942	0.0948768	3.01383	0.00257973	0.027444	ABC-transporter-G-family-member-23-like-Protein
TC015859	513.186	0.284782	0.101845	2.79623	0.00517027	0.0430496	ATP-binding-cassette-sub-family-A-member-5-like-Protein
TC014743	580.389	0.283553	0.101949	2.78132	0.00541383	0.0445418	Phosphatidate-cytidylyltransferase-(EC-2.7.7.41)
TC015923	888.375	0.282058	0.0897393	3.14308	0.00167181	0.0209896	1,5-anhydro-D-fructose-reductase-like-Protein
TC031442	6804.98	0.276937	0.0983906	2.81467	0.00488278	0.0416998	Tropomyosin-2-like-Protein
TC013717	666.646	0.275974	0.0997617	2.76633	0.00566909	0.0459347	FERM,-RhoGEF-and-pleckstrin-domain-containing-protein-2-like-Protein
TC004616	929.907	0.271239	0.0954141	2.84276	0.00447254	0.0396572	Synapse-associated-protein-1-like-Protein,Synapse-associated-protein-1-like-Protein
TC001051	322.257	0.268804	0.0948775	2.83317	0.00460893	0.0403836	WD-repeat-containing-protein-26-homolog-like-Protein
TC010123	1601.2	0.26619	0.0669333	3.97694	6.98069e-05	0.00256765	Unc-112-related-protein-like-Protein,Unc-112-related-protein-like-Protein
TC003209	1118	0.255687	0.0901696	2.83562	0.00457362	0.0402099	Uncharacterized-protein
TC013486	1418.69	0.25311	0.0547247	4.62515	3.74329e-06	0.000332193	Glucose-transporter-type-1-like-Protein
TC007972	475.767	0.250768	0.0855994	2.92955	0.00339453	0.0334206	Uncharacterized-protein
TC000520	998.91	0.24636	0.0887053	2.77729	0.00548151	0.0448852	Spaetzle
TC011870	3360.95	0.24629	0.0684941	3.59578	0.000323416	0.00715998	Kayak
TC000185	2928.61	0.245497	0.0689203	3.56205	0.000367975	0.00770298	Heterogeneous-nuclear-ribonucleoprotein-Q-like-Protein,Heterogeneous-nuclear-ribonucleoprotein-Q-like-Protein
TC010591	990.383	0.235353	0.0781353	3.01212	0.00259429	0.0275424	Protein-C3orf33-homolog-like-Protein
TC009118	967.044	0.234393	0.0647551	3.61968	0.00029497	0.00676087	Putative-ferric-chelate-reductase-1-homolog-like-Protein
TC007481	1504.41	0.231988	0.075911	3.05605	0.00224275	0.0249756	Serine/threonine-protein-kinase-SIK2-like-Protein,Serine/threonine-protein-kinase-SIK2-like-Protein
TC000070	864.521	0.221614	0.0662485	3.34519	0.00082225	0.0131143	Uncharacterized-protein
TC014658	676.516	0.219661	0.0768173	2.85952	0.00424277	0.0381739	Protein-slit-like-Protein
TC013317	3011.11	0.210573	0.0755871	2.78584	0.005339	0.0440658	Uncharacterized-protein
TC006029	1649.68	0.209643	0.0688394	3.04539	0.00232382	0.0255867	Protein-diaphanous-like-Protein,Protein-diaphanous-like-Protein,Protein-diaphanous-like-Protein,Protein-diaphanous-like-Protein
TC006055	1548.47	0.200348	0.0709493	2.82382	0.00474553	0.0410949	TAR-DNA-binding-protein-43-like-Protein
TC033046	1236.48	0.197488	0.0677202	2.91623	0.00354291	0.0343043	Afadin-like-Protein
TC032328	4768.65	0.16763	0.0608241	2.75598	0.00585164	0.046629	Longitudinals-lacking-protein,-isoform-G-like-Protein,Longitudinals-lacking-protein,-isoform-G-like-Protein,Longitudinals-lacking-protein,-isoform-G-like-Protein,Longitudinals-lacking-protein,-isoform-G-like-Protein,Longitudinals-lacking-protein,-isoform-G-like-Protein,Longitudinals-lacking-protein,-isoform-G-like-Protein,Longitudinals-lacking-protein,-isoform-G-like-Protein

## Sheet: Downregulation
	baseMean	log2FoldChange	lfcSE	stat	pvalue	padj	protein-names
TC010423	150.978	-3.61731	0.29085	-12.4371	1.64443e-35	8.53703e-32	Cytochrome-P450-like-protein
TC012830	936.881	-3.3615	0.886639	-3.79128	0.000149873	0.00438347	Facilitated-trehalose-transporter-Tret1-2-homolog-like-Protein
TC032049	69.3425	-3.20948	0.75388	-4.25728	2.06929e-05	0.00114284	Uncharacterized-protein
TC034665	54.6758	-3.04768	0.729652	-4.1769	2.95514e-05	0.00145415	Uncharacterized-protein
TC007529	706.152	-2.86211	0.130711	-21.8964	2.80871e-106	2.91628e-102	Leucine-rich-PPR-motif-containing-protein,-mitochondrial-like-Protein
TC010067	312.437	-2.74225	0.973996	-2.81547	0.00487063	0.0416571	Odorant-binding-protein-C02
TC003963	109.857	-2.71355	0.66085	-4.10616	4.02296e-05	0.00181611	Uncharacterized-protein
TC034740	1724.41	-2.47221	0.764931	-3.23194	0.00122953	0.0172052	Apolipophorins-like-protein
TC005375	239.219	-2.4437	0.612023	-3.99283	6.52895e-05	0.00248315	Larval-serum-protein-2-like-Protein
TC015053	89.398	-2.429	0.526199	-4.61613	3.90954e-06	0.000344007	Uncharacterized-protein
TC004729	121.424	-2.42217	0.563882	-4.29553	1.74279e-05	0.00101091	Chaoptin-like-Protein
TC003378	52.4692	-2.41376	0.498374	-4.84328	1.27715e-06	0.000165758	Carboxylic-ester-hydrolase-(EC-3.1.1.-)
TC009644	301.249	-2.35485	0.518451	-4.54209	5.56991e-06	0.000438124	Protein-anon-37Cs-like-Protein
TC031413	320.293	-2.34632	0.380122	-6.17255	6.71992e-10	3.0336e-07	Putative-cytochrome-P450-6a13-like-Protein
TC016300	137.24	-2.3434	0.735852	-3.1846	0.00144952	0.0191724	Glutamate-receptor-1-like-Protein
TC009445	85.7503	-2.1669	0.759791	-2.85197	0.00434492	0.0388908	Major-heat-shock-70-kDa-protein-Ab-like-Protein
TC032680	16.6356	-2.15052	0.45547	-4.72154	2.34071e-06	0.000238271	Uncharacterized-protein
TC002193	295.769	-2.13304	0.525898	-4.05599	4.99218e-05	0.00206509	Serine-protease-H35
TC033540	1428.12	-2.11212	0.552712	-3.82137	0.000132714	0.00402915	Uncharacterized-protein
TC010496	351.981	-2.09335	0.446054	-4.69305	2.69163e-06	0.00025877	Glycine-cleavage-system-P-protein-(EC-1.4.4.2)
TC034360	29.9173	-2.07208	0.439585	-4.71372	2.4323e-06	0.000242833	Tetraspanin
TC033628	80.8982	-2.05903	0.539428	-3.81707	0.000135045	0.00406427	Uncharacterized-protein
TC015591	1669.27	-1.97329	0.425828	-4.63401	3.58644e-06	0.000323809	Inositol-oxygenase-like-Protein
TC011411	13685.2	-1.96784	0.577213	-3.40922	0.000651496	0.0110712	Odorant-binding-protein-C12
TC005951	6992.52	-1.96547	0.514803	-3.81792	0.000134584	0.00406216	DnaJ-homolog-subfamily-C-member-28-like-Protein
TC034878	60.1708	-1.96423	0.466856	-4.20735	2.58378e-05	0.00134811	Uncharacterized-protein
TC015373	21882.6	-1.95828	0.384216	-5.09682	3.454e-07	5.832e-05	Apolipophorin-III
TC009452	549.919	-1.95404	0.423977	-4.60885	4.04904e-06	0.000347447	Protein-anon-37Cs-like-Protein
TC033846	2480.85	-1.91089	0.533244	-3.58352	0.000338996	0.00734822	Beta-mannosidase-like-Protein
TC008730	3251.74	-1.90455	0.471431	-4.03994	5.34653e-05	0.00216341	Uncharacterized-protein
TC009486	3081.8	-1.88775	0.246148	-7.6692	1.73078e-14	2.56724e-11	Cathepsin-L
TC012177	13840.3	-1.87412	0.469945	-3.98796	6.66435e-05	0.00249826	Uncharacterized-protein
TC033596	146.596	-1.86546	0.604353	-3.0867	0.00202389	0.0236363	Putative-polyamine-oxidase-5-like-Protein
TC007858	1319.08	-1.85979	0.594344	-3.12915	0.00175311	0.0216439	Uncharacterized-protein
TC033616	528.825	-1.85751	0.408116	-4.55144	5.32804e-06	0.000425546	Uncharacterized-protein
TC012233	88.4642	-1.85211	0.544386	-3.40219	0.000668471	0.0113226	Facilitated-trehalose-transporter-Tret1-2-homolog-like-Protein
TC015746	55.3214	-1.8303	0.590778	-3.09811	0.00194756	0.0231368	Fasciclin-1-like-Protein
TC033033	17.2355	-1.81379	0.540833	-3.3537	0.000797382	0.0128182	Uncharacterized-protein
TC034739	13018.2	-1.81363	0.381178	-4.75795	1.95568e-06	0.000207202	Apolipophorins-like-protein
TC013326	567.639	-1.81196	0.515239	-3.51675	0.000436871	0.00859098	Serine-protease-P140
TC008357	1386.86	-1.79659	0.388398	-4.62565	3.73423e-06	0.000332193	Maltase-A1-like-Protein
TC032162	394.573	-1.79214	0.505065	-3.54833	0.000387679	0.00790639	Serine-protease-easter-like-Protein
TC033822	42887.7	-1.76915	0.363572	-4.86602	1.1387e-06	0.00014966	Lactase-phlorizin-hydrolase-like-Protein
TC001324	646.028	-1.75746	0.475374	-3.697	0.000218166	0.00573473	Lipid-storage-droplets-surface-binding-protein-1-like-Protein,Lipid-storage-droplets-surface-binding-protein-1-like-Protein
TC009580	2334.46	-1.75589	0.377729	-4.64855	3.34281e-06	0.000312399	Uncharacterized-protein,Peritrophic-matrix-protein-2-C,Uncharacterized-protein
TC010864	463.062	-1.7537	0.423108	-4.1448	3.40116e-05	0.00159073	Uncharacterized-protein
TC031416	907.95	-1.74972	0.442853	-3.95102	7.78204e-05	0.00275439	Uncharacterized-protein
TC004541	163.645	-1.74769	0.615161	-2.84103	0.0044968	0.0398057	Chaoptin-like-Protein
TC006240	1044.07	-1.73814	0.443497	-3.91916	8.88577e-05	0.00303279	Ribonuclease-UK114-like-Protein
TC006455	2946.24	-1.73559	0.450272	-3.85453	0.000115954	0.00360463	Alpha-mannosidase-(EC-3.2.1.-)
TC034185	536.613	-1.73362	0.363523	-4.76895	1.85193e-06	0.000200297	Uncharacterized-protein
TC014154	2881.95	-1.72833	0.591001	-2.92442	0.00345101	0.0336449	Inter-alpha-trypsin-inhibitor-heavy-chain-H4-like-Protein
TC034688	362.24	-1.71679	0.558118	-3.07603	0.00209777	0.0240761	Protein-NPC2-homolog-like-protein
TC003273	140.863	-1.71007	0.441107	-3.87677	0.000105853	0.00341314	Peritrophic-matrix-protein-5-A
TC001300	530.403	-1.70233	0.557432	-3.05388	0.00225903	0.0250861	Serine-protease-H28
TC001195	221.842	-1.69755	0.4707	-3.60644	0.000310427	0.00699167	Epoxide-hydrolase-4-like-Protein
TC008506	27911.1	-1.67225	0.429296	-3.89534	9.80597e-05	0.00322201	Uncharacterized-protein
TC015083	22.6327	-1.66311	0.570144	-2.917	0.0035342	0.0343043	Serine-protease-P151
TC004538	180.164	-1.65106	0.566253	-2.91576	0.0035482	0.0343043	Connectin-like-Protein
TC034827	301.56	-1.64072	0.46821	-3.50424	0.000457913	0.00892027	Dehydrogenase/reductase-SDR-family-protein-7-like
TC006342	14556	-1.6395	0.450932	-3.63581	0.000277109	0.00648022	Uncharacterized-protein
TC031025	84.5197	-1.63751	0.372395	-4.39724	1.09635e-05	0.000720467	Deoxynucleoside-kinase-like-Protein
TC034669	680.034	-1.63741	0.580279	-2.82176	0.00477608	0.0412562	Uncharacterized-protein
TC001698	792.068	-1.6304	0.456811	-3.5691	0.000358216	0.00758367	Lysosomal-Pro-X-carboxypeptidase-like-Protein
TC000665	1491.25	-1.62716	0.479532	-3.39322	0.00069077	0.0116056	Carboxypeptidase-(EC-3.4.16.-)
TC005436	280.528	-1.62669	0.458052	-3.55132	0.000383304	0.00783434	Putative-inorganic-phosphate-cotransporter-like-Protein
TC006515	249.601	-1.62611	0.369334	-4.40283	1.06849e-05	0.000706633	Larval-serum-protein-2-like-Protein
TC034175	304.472	-1.62207	0.344057	-4.71454	2.42257e-06	0.000242833	Kynurenine-formamidase-like-Protein
TC015210	147.855	-1.62085	0.410366	-3.94977	7.8226e-05	0.00275439	Leucine-rich-repeat-transmembrane-protein-FLRT2-like-Protein
TC032872	211.402	-1.6104	0.446195	-3.60918	0.000307167	0.00694841	Connectin-like-Protein
TC012228	166.92	-1.60982	0.26851	-5.99537	2.03025e-09	7.80744e-07	Facilitated-trehalose-transporter-Tret1-2-homolog-like-Protein
TC034285	100.234	-1.60426	0.524899	-3.05632	0.00224074	0.0249756	Uncharacterized-protein
TC008485	413.029	-1.60196	0.450332	-3.55728	0.000374719	0.00776545	Uncharacterized-protein
TC009643	199.35	-1.60015	0.429618	-3.72458	0.00019564	0.00533513	Protein-anon-37Cs-like-Protein
TC012503	2159.81	-1.59205	0.346279	-4.5976	4.27384e-06	0.000357865	Cytochrome-P450-like-protein
TC014361	137.59	-1.59193	0.547449	-2.9079	0.00363864	0.0346661	Cytochrome-P450-346B3
TC010552	5295.34	-1.58238	0.429751	-3.68208	0.000231341	0.00599006	Uncharacterized-protein
TC006026	20.6545	-1.58193	0.475069	-3.3299	0.000868778	0.013613	Serine-protease-P67
TC015372	2575.54	-1.58056	0.322221	-4.9052	9.33313e-07	0.000128412	Uncharacterized-protein
TC005795	12500.5	-1.58025	0.50838	-3.10841	0.00188096	0.0225259	Uncharacterized-protein
TC006445	29651.3	-1.57566	0.378222	-4.16597	3.10028e-05	0.00149722	Cytochrome-P450-9Z5
TC010931	72.8682	-1.57057	0.524997	-2.99158	0.00277539	0.0287881	Glucose-dehydrogenase-[FAD,-quinone]-like-Protein
TC006231	1057.39	-1.55819	0.41233	-3.77898	0.000157471	0.00456103	Cytochrome-b5-related-fatty-acid-desaturase-(Cytochrome-b5-related-protein-like-Protein)
TC005881	777.419	-1.55491	0.327044	-4.75445	1.98992e-06	0.000208701	Uncharacterized-protein
TC011039	386.791	-1.55112	0.421074	-3.68373	0.00022985	0.00596633	Sphingomyelin-phosphodiesterase-(EC-3.1.4.12)
TC011412	1262.97	-1.54942	0.346053	-4.47741	7.55526e-06	0.000541009	Odorant-binding-protein-C10
TC001340	12.5445	-1.54818	0.566473	-2.73301	0.00627577	0.0489199	Venom-acid-phosphatase-Acph-1-like-Protein
TC032904	2854.12	-1.5478	0.271295	-5.70522	1.16192e-08	3.35117e-06	Sphingomyelin-phosphodiesterase-(EC-3.1.4.12)
TC014116	106.361	-1.54715	0.502986	-3.07592	0.00209851	0.0240761	Leucine-rich-repeat-and-immunoglobulin-like-domain-containing-NOGO-receptor-interacting-protein-4
TC034636	905.224	-1.54531	0.444381	-3.47745	0.000506203	0.00950436	Uncharacterized-protein
TC007911	5432.4	-1.53902	0.469311	-3.27932	0.00104058	0.0154344	Glycine-N-methyltransferase-like-Protein
TC005321	61.4694	-1.5383	0.519076	-2.96353	0.00304132	0.0306881	Uncharacterized-protein
TC013278	104.889	-1.52496	0.381671	-3.99547	6.45665e-05	0.00248294	Serine-protease-H137
TC032868	703.945	-1.52408	0.467193	-3.26221	0.00110549	0.0161478	Uncharacterized-protein
TC002435	17498.7	-1.52107	0.486061	-3.12939	0.00175171	0.0216439	Uncharacterized-protein
TC014229	2095.59	-1.52023	0.528091	-2.87873	0.00399284	0.0369497	Trans-1,2-dihydrobenzene-1,2-diol-dehydrogenase-like-Protein
TC034772	283.454	-1.51444	0.494493	-3.0626	0.0021942	0.0246563	Protein-anon-37Cs-like-protein
TC032881	38.092	-1.50783	0.394914	-3.81812	0.000134472	0.00406216	Uncharacterized-protein
TC015479	166.946	-1.50739	0.365025	-4.12955	3.63467e-05	0.0016625	Serine-protease-inhibitor-I/II-like-Protein
TC012283	214.832	-1.50316	0.484131	-3.10485	0.00190373	0.0227462	UDP-glucuronosyltransferase-(EC-2.4.1.17)
TC015508	2960.8	-1.50283	0.435284	-3.45254	0.000555345	0.0100807	Uncharacterized-protein
TC007030	2107.33	-1.49818	0.298006	-5.02735	4.97317e-07	7.87043e-05	Sphingomyelin-phosphodiesterase-(EC-3.1.4.12)
TC007056	827.485	-1.4961	0.334871	-4.46768	7.9071e-06	0.000558499	UDP-glucuronosyltransferase-(EC-2.4.1.17)
TC005377	136620	-1.48659	0.381016	-3.90164	9.5544e-05	0.00317959	Larval-serum-protein-2-like-Protein
TC008514	4530.09	-1.48381	0.23346	-6.35573	2.07441e-10	1.19659e-07	Sarcosine-dehydrogenase,-mitochondrial-like-Protein
TC006456	9774.24	-1.47631	0.488991	-3.01909	0.00253535	0.0271948	Alpha-mannosidase-(EC-3.2.1.-),Alpha-mannosidase-(EC-3.2.1.-)
TC014032	427.712	-1.475	0.444871	-3.31557	0.00091456	0.0140472	Sodium/potassium-transporting-ATPase-subunit-beta-2-like-Protein
TC009641	2988.93	-1.47292	0.453111	-3.25068	0.0011513	0.0164654	Amine-oxidase-(EC-1.4.3.-)
TC000664	1301.25	-1.47288	0.36648	-4.01899	5.84487e-05	0.00233413	Carboxypeptidase-(EC-3.4.16.-)
TC000399	14.5307	-1.4724	0.4977	-2.95841	0.00309232	0.0310818	Protein-Malvolio-like-Protein
TC006297	60.4282	-1.47202	0.425052	-3.46315	0.0005339	0.00978136	Actin-42A-like-Protein
TC009072	2751.26	-1.469	0.364655	-4.02848	5.61386e-05	0.00225053	Phosphoenolpyruvate-carboxykinase-[GTP]-like-Protein,Phosphoenolpyruvate-carboxykinase-[GTP]-like-Protein
TC003729	169.911	-1.46643	0.357819	-4.09823	4.16321e-05	0.00185522	Uncharacterized-protein,Uncharacterized-protein
TC016203	1621.38	-1.46554	0.4106	-3.56927	0.000357974	0.00758367	Amidophosphoribosyltransferase-(ATase)-(EC-2.4.2.14)-(Glutamine-phosphoribosylpyrophosphate-amidotransferase)
TC011529	2922.02	-1.46486	0.401899	-3.64485	0.000267545	0.00646027	Gram-negative-bacteria-binding-protein-2
TC005089	91.7687	-1.44993	0.303192	-4.78222	1.73373e-06	0.000193563	Uncharacterized-protein
TC009772	515.184	-1.44978	0.397605	-3.64627	0.000266071	0.00646027	Adipokinetic-hormone-receptor-(Cardioacceleratory-peptide-receptor-like-Protein)
TC008358	10030	-1.442	0.42663	-3.37999	0.000724893	0.0119469	Maltase-A1-like-Protein
TC007219	1213.79	-1.42215	0.373259	-3.81008	0.00013892	0.00415344	Putative-oxidoreductase-YrbE-like-Protein
TC002954	1080.09	-1.41254	0.294788	-4.79173	1.65347e-06	0.000190659	Cathepsin-B
TC015070	2533.29	-1.40634	0.427362	-3.29075	0.000999196	0.0150576	Calcium-binding-mitochondrial-carrier-protein-Aralar1-like-Protein
TC006769	293634	-1.40263	0.374869	-3.74165	0.000182819	0.00507542	Larval-serum-protein-1-gamma-chain-like-Protein
TC000290	1840.39	-1.39516	0.399773	-3.48989	0.000483227	0.00924005	Uncharacterized-protein
TC012241	377.579	-1.393	0.472066	-2.95085	0.003169	0.0316687	Connectin-like-Protein
TC014314	1752.76	-1.39259	0.510659	-2.72704	0.00639055	0.0494803	Chaoptin-like-Protein
TC009692	474.539	-1.38475	0.492903	-2.80937	0.00496384	0.0421075	Esterase-P-like-Protein
TC013893	2193.72	-1.38287	0.403571	-3.42659	0.000611211	0.0107019	MFS-type-transporter-SLC18B1-like-Protein
TC014155	172.214	-1.38216	0.402502	-3.43393	0.000594908	0.0105408	Organic-cation-transporter-protein-like-Protein
TC012504	494.007	-1.37995	0.285439	-4.83449	1.33484e-06	0.000171107	Cytochrome-P450-like-protein
TC009435	1404.12	-1.37634	0.221159	-6.2233	4.86794e-10	2.38547e-07	Transmembrane-protein-214-B-like-Protein,Transmembrane-protein-214-B-like-Protein
TC012232	154.033	-1.36912	0.461106	-2.96922	0.0029856	0.0303619	Facilitated-trehalose-transporter-Tret1-2-homolog-like-Protein
TC002990	2381.14	-1.36774	0.352941	-3.87527	0.000106507	0.00341314	Ribose-phosphate-pyrophosphokinase-1-like-Protein
TC000688	6424.2	-1.36513	0.285439	-4.78255	1.73086e-06	0.000193563	Glycerol-3-phosphate-dehydrogenase-[NAD(+)]-(EC-1.1.1.8),Glycerol-3-phosphate-dehydrogenase-[NAD(+)]-(EC-1.1.1.8),Glycerol-3-phosphate-dehydrogenase-[NAD(+)]-(EC-1.1.1.8)
TC031427	9144.69	-1.36494	0.257645	-5.29776	1.17233e-07	2.25414e-05	Neutral-alpha-glucosidase-AB-like-Protein,Neutral-alpha-glucosidase-AB-like-Protein,Neutral-alpha-glucosidase-AB-like-Protein
TC031050	1479.77	-1.35315	0.415213	-3.25894	0.00111831	0.0162397	Uncharacterized-protein
TC000153	2309.44	-1.35244	0.351198	-3.85095	0.000117661	0.00363595	Cytochrome-P450-like-protein
TC015320	2403.87	-1.35217	0.32356	-4.17903	2.9275e-05	0.00144744	Cytochrome-P450-345D1
TC005376	383994	-1.35089	0.384186	-3.51623	0.000437723	0.00859144	Larval-serum-protein-2-like-Protein
TC008277	1885.33	-1.34976	0.451747	-2.98787	0.00280932	0.0290421	Uncharacterized-protein
TC006093	128.88	-1.34899	0.423789	-3.18316	0.00145678	0.0192439	Uncharacterized-protein
TC003379	213.05	-1.34817	0.466293	-2.89126	0.00383698	0.0359561	Liver-carboxylesterase-like-Protein
TC004121	5771.25	-1.34241	0.422806	-3.175	0.00149837	0.019594	Lipoyltransferase-1,-mitochondrial-like-Protein
TC031198	92.0471	-1.33659	0.383049	-3.48935	0.000484197	0.00924158	Transmembrane-protease-serine-9-like-Protein
TC009697	621.1	-1.33448	0.280977	-4.74944	2.03982e-06	0.000211795	Acetylcholinesterase-like-Protein
TC013661	1074.43	-1.33337	0.446291	-2.98768	0.00281107	0.0290421	Chitin-deacetylase-7
TC011653	110.327	-1.33028	0.408009	-3.26041	0.0011125	0.016178	Lysyl-oxidase-homolog-3-like-Protein
TC034615	885.125	-1.32544	0.386749	-3.42714	0.000609974	0.0106982	Metalloendopeptidase-(EC-3.4.24.-)
TC014196	504.623	-1.32428	0.418966	-3.16083	0.0015732	0.0202913	Small-conductance-calcium-activated-potassium-channel-protein-like-Protein
TC011413	251.385	-1.3213	0.484058	-2.72963	0.00634053	0.049292	Connectin-like-Protein
TC030629	859.777	-1.31636	0.376468	-3.4966	0.000471221	0.00912815	Hydroxyacid-oxidase-1-like-Protein
TC009477	249.636	-1.31496	0.400983	-3.27935	0.00104046	0.0154344	Uncharacterized-protein
TC011471	2148.27	-1.31057	0.410938	-3.18922	0.00142657	0.0189898	Acyl-CoA-Delta(11)-desaturase-like-Protein-(Z9-acyl-CoA-desaturase-A)
TC013683	1099.83	-1.30566	0.158423	-8.24164	1.69864e-16	2.93949e-13	60-kDa-heat-shock-protein,-mitochondrial-like-Protein
TC015110	534.893	-1.3008	0.409026	-3.18023	0.00147158	0.0193901	Serine-protease-P153
TC031273	114.976	-1.29665	0.439081	-2.95311	0.00314588	0.0314679	Uncharacterized-protein
TC032873	397.697	-1.29581	0.355322	-3.64687	0.000265449	0.00646027	Leucine-rich-repeat-transmembrane-neuronal-protein-1-like-Protein
TC007154	21.3286	-1.29504	0.444075	-2.91626	0.00354253	0.0343043	DNA-binding-protein-D-ETS-6-like-Protein
TC014033	467.942	-1.29052	0.333575	-3.86875	0.000109393	0.00345233	Sodium/potassium-transporting-ATPase-subunit-beta-2-like-Protein
TC010050	321.067	-1.28634	0.33273	-3.866	0.000110633	0.00347039	Zinc-finger-and-BTB-domain-containing-protein-14-like-Protein
TC007185	281.062	-1.27626	0.452183	-2.82244	0.00476591	0.041237	Lipase
TC005908	237.038	-1.27101	0.35981	-3.53246	0.000411713	0.00823664	Serine-protease-H64
TC001722	492.549	-1.26498	0.335744	-3.76769	0.000164767	0.00466152	Seven-up
TC008057	693.481	-1.25548	0.429166	-2.9254	0.00344018	0.0336025	Lipid-storage-droplets-surface-binding-protein-1-like-Protein
TC015179	393.713	-1.25104	0.414755	-3.01634	0.00255845	0.0273541	Spermidine-synthase-like-Protein
TC014320	31.4337	-1.25092	0.391838	-3.19245	0.0014107	0.0188268	Uncharacterized-protein
TC034906	690.231	-1.25037	0.304863	-4.10141	4.10639e-05	0.00183779	Kynurenine-formamidase-like-protein
TC031993	24.4656	-1.2497	0.370216	-3.37561	0.000736531	0.0121003	Uncharacterized-protein
TC003450	693.801	-1.24862	0.291518	-4.28317	1.84247e-05	0.00104121	Putative-serine-protease-K12H4.7-like-Protein
TC005476	166.289	-1.24576	0.270657	-4.60274	4.16974e-06	0.000351987	Uncharacterized-protein
TC030901	1404.5	-1.24473	0.333347	-3.73405	0.000188425	0.00517571	Protein-takeout-like-Protein
TC000272	1805.3	-1.23552	0.336096	-3.67608	0.000236841	0.00606798	3-oxoacyl-[acyl-carrier-protein]-reductase-FabG-like-Protein
TC032833	139.918	-1.22106	0.281336	-4.34024	1.42328e-05	0.000864205	Uncharacterized-protein
TC031184	94.5695	-1.21615	0.322195	-3.77457	0.000160284	0.0045973	Protein-turtle-homolog-A-like-Protein
TC015476	443.758	-1.21139	0.30481	-3.97424	7.06039e-05	0.00258127	Leucine-rich-repeat-containing-G-protein-coupled-receptor-5A-like-Protein
TC032179	3268.38	-1.20827	0.260207	-4.6435	3.42558e-06	0.000314759	Uncharacterized-protein
TC013537	41.7922	-1.20327	0.319174	-3.76995	0.000163283	0.0046576	Uncharacterized-protein
TC006386	1620.94	-1.20112	0.271218	-4.42861	9.48428e-06	0.000652154	PTB-domain-containing-adapter-protein-ced-6-like-Protein
TC012795	343.09	-1.19987	0.352943	-3.3996	0.000674837	0.0114118	Uncharacterized-protein
TC011981	1193.33	-1.19902	0.303438	-3.95144	7.76808e-05	0.00275439	Peroxisomal-multifunctional-enzyme-type-2-like-Protein
TC006100	3484.85	-1.19729	0.336867	-3.55419	0.000379146	0.00779539	D-arabinitol-dehydrogenase-1-like-Protein
TC032874	612.654	-1.1966	0.374936	-3.19148	0.00141544	0.0188659	Uncharacterized-protein
TC032542	1314.65	-1.19444	0.388953	-3.07091	0.00213409	0.0243044	Chaoptin-like-Protein
TC032823	375.694	-1.18552	0.349111	-3.39583	0.0006842	0.0115325	Leucine-rich-repeat-protein-soc-2-homolog-like-Protein
TC013917	5222.17	-1.18307	0.392479	-3.01434	0.00257536	0.0274256	Chitinase-like-protein-Idgf4-(Imaginal-disc-growth-factor-4)
TC014147	5368.59	-1.18128	0.404708	-2.91884	0.00351335	0.0341564	Chitin-deacetylase-8
TC004439	429.97	-1.17922	0.430627	-2.73837	0.0061745	0.0485313	Toll-like-protein
TC009703	1153.79	-1.17882	0.322308	-3.65743	0.000254756	0.00628298	Uncharacterized-protein
TC007956	349.176	-1.17831	0.390375	-3.0184	0.0025411	0.0272002	Uncharacterized-protein
TC014564	1937.35	-1.1741	0.308793	-3.80221	0.00014341	0.00422315	Adenosylhomocysteinase-(EC-3.3.1.1)
TC006336	739.116	-1.17376	0.413699	-2.83723	0.00455063	0.0400757	Uncharacterized-protein
TC005632	697.596	-1.16981	0.352214	-3.3213	0.000895982	0.0138625	Uncharacterized-protein,Uncharacterized-protein
TC007351	1868.33	-1.16767	0.369144	-3.16319	0.00156052	0.0201779	Spondin-1-like-Protein
TC003274	5355.13	-1.1666	0.336787	-3.46392	0.000532362	0.00978136	Peritrophic-matrix-protein-2-A
TC014493	692.266	-1.16557	0.316346	-3.68448	0.000229168	0.00596353	Uncharacterized-protein
TC034363	863.961	-1.16322	0.169373	-6.86778	6.52072e-12	6.15496e-09	Cytochrome-P450-4c3-like-Protein
TC002562	386.323	-1.16308	0.320159	-3.63281	0.000280352	0.00651005	UDP-glucuronosyltransferase-(EC-2.4.1.17)
TC012499	402.655	-1.15821	0.421923	-2.74508	0.00604954	0.0477544	Cytochrome-P450-like-protein
TC002955	3337.57	-1.15707	0.318359	-3.63447	0.00027855	0.00649048	Cathepsin-B
TC012495	204.024	-1.15657	0.300135	-3.8535	0.000116441	0.00360896	Cytochrome-P450-like-protein
TC000423	321.47	-1.15601	0.415569	-2.78176	0.00540648	0.0445166	Chaoptin-like-Protein
TC033347	2290.75	-1.15378	0.357109	-3.23089	0.00123407	0.0172454	Uncharacterized-protein
TC013082	3286.38	-1.15232	0.292906	-3.93408	8.35163e-05	0.00290017	C-terminal-binding-protein-like-Protein
TC008482	118.413	-1.15084	0.270557	-4.25359	2.10373e-05	0.00115572	Uncharacterized-protein
TC001339	2784.15	-1.14436	0.314461	-3.63911	0.000273577	0.00648022	Venom-acid-phosphatase-Acph-1-like-Protein
TC033516	687.022	-1.14056	0.24089	-4.73478	2.19296e-06	0.000225441	ATP-binding-cassette-sub-family-A-member-3-like-Protein,ATP-binding-cassette-sub-family-A-member-3-like-Protein
TC034541	4550.93	-1.13923	0.376698	-3.02426	0.00249243	0.0269012	Uncharacterized-protein
TC003377	582.389	-1.1352	0.330869	-3.43096	0.000601457	0.0105667	Uncharacterized-protein
TC011888	189.168	-1.13267	0.346994	-3.26423	0.00109763	0.0160971	Uncharacterized-protein
TC002767	168.519	-1.13089	0.356252	-3.1744	0.00150145	0.0196095	Serine-protease-P38
TC015919	22.3562	-1.12646	0.406606	-2.7704	0.00559878	0.0455939	Uncharacterized-protein
TC009334	46188.2	-1.12601	0.392031	-2.87223	0.0040758	0.0373843	Uncharacterized-protein
TC000152	258.223	-1.11433	0.375919	-2.96429	0.00303383	0.0306721	Cytochrome-P450-345A1
TC034678	2072.5	-1.11066	0.359288	-3.09129	0.00199292	0.0234781	Leukocyte-elastase-inhibitor-like-protein
TC034133	1348.8	-1.10858	0.330559	-3.35366	0.000797513	0.0128182	Alaserpin-like-Protein
TC034222	623.301	-1.10798	0.214256	-5.17127	2.32507e-07	4.3893e-05	Facilitated-trehalose-transporter-Tret1-2-homolog-like-Protein
TC004386	660.015	-1.10596	0.306589	-3.60731	0.000309386	0.00698338	2-oxoisovalerate-dehydrogenase-subunit-alpha-(EC-1.2.4.4)-(Branched-chain-alpha-keto-acid-dehydrogenase-E1-component-alpha-chain)
TC008149	245.02	-1.09985	0.354441	-3.10304	0.00191543	0.0228597	Proton-coupled-amino-acid-transporter-4-like-Protein
TC033769	755.802	-1.09893	0.284635	-3.86086	0.000112989	0.00353363	Uncharacterized-protein
TC034058	2809.91	-1.09536	0.346827	-3.15824	0.00158726	0.0203212	Uncharacterized-protein
TC012520	1710.94	-1.09247	0.380861	-2.86842	0.00412522	0.037706	Uncharacterized-protein
TC014348	2638.88	-1.09087	0.395701	-2.7568	0.00583698	0.046629	Beta-galactosidase-1-like-protein-3
TC034342	69.8276	-1.09046	0.345542	-3.1558	0.00160058	0.0203413	Uncharacterized-protein,Uncharacterized-protein
TC011722	412.347	-1.08799	0.268513	-4.0519	5.08027e-05	0.00208492	WW-domain-containing-oxidoreductase-like-Protein
TC006441	355.217	-1.08681	0.332251	-3.27106	0.00107146	0.0158025	Cytochrome-P450-9Z1
TC002924	2033.62	-1.08405	0.372018	-2.91398	0.00356848	0.0344666	Glucosamine-6-phosphate-isomerase-(EC-3.5.99.6)-(Glucosamine-6-phosphate-deaminase)
TC030983	608.571	-1.07957	0.339691	-3.17809	0.00148248	0.0194843	DNA-ligase-(EC-3.4.21.-)-(EC-6.5.1.1)
TC004437	3343.83	-1.07573	0.348503	-3.08672	0.00202379	0.0236363	Bifunctional-purine-biosynthesis-protein-PURH-like-Protein
TC009198	642.899	-1.07566	0.373027	-2.8836	0.00393157	0.036677	L-asparaginase-like-Protein
TC015246	19.8021	-1.06843	0.352671	-3.02954	0.00244923	0.0265176	Uncharacterized-protein
TC031291	58.949	-1.063	0.268911	-3.95298	7.71849e-05	0.00275399	Uncharacterized-protein
TC033918	624.845	-1.05944	0.18549	-5.71159	1.11926e-08	3.32037e-06	Niemann-Pick-C1-protein-like-Protein
TC004273	285.854	-1.05676	0.309668	-3.41255	0.000643574	0.0109905	UDP-glucuronosyltransferase-(EC-2.4.1.17)
TC006803	1909.5	-1.05587	0.236715	-4.46053	8.17581e-06	0.000573578	Globin-like-Protein
TC015242	110.2	-1.05552	0.349124	-3.02334	0.00250003	0.0269552	Uncharacterized-protein
TC006530	2541.4	-1.05392	0.297621	-3.54115	0.000398383	0.00807892	Pyruvate-kinase-(EC-2.7.1.40),Pyruvate-kinase-(EC-2.7.1.40)
TC032506	615.301	-1.05329	0.294985	-3.57067	0.000356065	0.00757587	Carboxypeptidase-(EC-3.4.16.-)
TC004676	14527.8	-1.0509	0.320804	-3.27583	0.00105353	0.0155601	Uncharacterized-protein
TC004989	9724.43	-1.04989	0.276408	-3.79833	0.000145676	0.00427274	Lysosomal-aspartic-protease-like-Protein
TC011196	156.161	-1.0494	0.362822	-2.89234	0.00382388	0.0358981	Myrosinase-1-like-Protein
TC007035	821.284	-1.04881	0.264922	-3.95895	7.52789e-05	0.00269525	Insulin-like-peptide, ILP-2
TC010938	1483.43	-1.04528	0.299113	-3.4946	0.000474766	0.009141	Serine-protease-H119
TC030892	732.75	-1.04123	0.332715	-3.1295	0.00175106	0.0216439	Protein-slit-like-Protein
TC034169	635.751	-1.03699	0.323872	-3.20185	0.00136548	0.0183888	Uncharacterized-protein
TC034406	37.5112	-1.03513	0.344383	-3.00575	0.0026493	0.0278418	Uncharacterized-protein
TC001175	20.342	-1.03193	0.360326	-2.86388	0.0041848	0.0378681	Cytosol-aminopeptidase-like-Protein
TC003914	2343.66	-1.03133	0.30407	-3.39176	0.000694452	0.0116464	Purine-nucleoside-phosphorylase-(EC-2.4.2.1)-(Inosine-guanosine-phosphorylase)
TC003178	462.649	-1.02511	0.283161	-3.62025	0.000294315	0.00676079	Adenosine-deaminase-CECR1-A-like-Protein
TC006466	1088.18	-1.02447	0.324796	-3.15419	0.00160943	0.0204287	Adenylosuccinate-lyase-(ASL)-(EC-4.3.2.2)-(Adenylosuccinase)
TC012498	482.189	-1.0227	0.351772	-2.90728	0.00364586	0.0346975	Cytochrome-P450-like-protein
TC005370	699.076	-1.01978	0.363974	-2.80179	0.00508192	0.0424941	Bifunctional-methylenetetrahydrofolate-dehydrogenase/cyclohydrolase,-mitochondrial-like-Protein
TC032113	165607	-1.01254	0.330529	-3.06341	0.00218832	0.0246169	Alpha-amylase-(EC-3.2.1.1)
TC034279	165.621	-1.01143	0.241694	-4.18478	2.8544e-05	0.00143175	Uncharacterized-protein
TC013525	2216.68	-1.00895	0.271633	-3.71437	0.000203707	0.00549373	Uncharacterized-protein
TC031524	906.866	-1.00828	0.181638	-5.55107	2.8392e-08	7.1901e-06	Delta(24)-sterol-reductase-like-Protein
TC015429	2663.94	-1.00519	0.218986	-4.59023	4.42767e-06	0.000364861	Adiponectin-receptor-protein-like-Protein
TC008276	974.931	-1.00279	0.263187	-3.81019	0.000138859	0.00415344	Putative-family-31-glucosidase-KIAA1161-like-Protein
TC004789	11206	-1.00276	0.291921	-3.43503	0.000592493	0.010534	Transketolase-like-protein-2
TC010405	740.687	-0.998589	0.273957	-3.64506	0.000267328	0.00646027	Serpent
TC000289	15027.7	-0.998442	0.346719	-2.87968	0.00398075	0.0369296	Uncharacterized-protein
TC032323	189.279	-0.998249	0.296225	-3.3699	0.000751957	0.0122954	Glutathione-S-transferase-1-1-like-Protein
TC006439	126.673	-0.99761	0.277102	-3.60015	0.000318032	0.00708611	Uncharacterized-protein
TC008028	471.759	-0.990596	0.299035	-3.31264	0.000924189	0.0141115	Tryptophan-2,3-dioxygenase-(TDO)-(EC-1.13.11.11)-(Tryptamin-2,3-dioxygenase)-(Tryptophan-oxygenase)-(TO)-(TRPO)-(Tryptophan-pyrrolase)-(Tryptophanase)
TC015224	485.065	-0.989644	0.361447	-2.73801	0.00618121	0.0485473	Serpin-peptidase-inhibitor-31
TC032954	68.6629	-0.982992	0.351815	-2.79406	0.00520507	0.04327	Uncharacterized-protein
TC033575	322.086	-0.982608	0.224415	-4.37854	1.19477e-05	0.000775331	Uncharacterized-protein
TC011169	178.479	-0.978349	0.309765	-3.15836	0.00158658	0.0203212	Neutral-ceramidase-like-Protein
TC032344	40.2014	-0.974022	0.270387	-3.60233	0.000315381	0.00706868	Uncharacterized-protein
TC033118	1756.02	-0.969018	0.355096	-2.72889	0.00635486	0.049292	Uncharacterized-protein
TC015993	3302.77	-0.967654	0.315298	-3.06901	0.00214766	0.02434	Serine-hydroxymethyltransferase-(EC-2.1.2.1)
TC032048	203.102	-0.967256	0.269756	-3.58567	0.00033622	0.00733739	Leucine-rich-repeat-containing-protein-15-like-Protein
TC000151	316.156	-0.967186	0.337769	-2.86345	0.00419055	0.0378681	Cytochrome-P450-345B1
TC002688	309.308	-0.966494	0.23145	-4.17582	2.96909e-05	0.00145415	D-2-hydroxyglutarate-dehydrogenase,-mitochondrial-like-Protein
TC009321	642.054	-0.965733	0.224041	-4.31052	1.62872e-05	0.000966341	Uncharacterized-protein
TC033098	1351.4	-0.964311	0.322688	-2.98838	0.00280465	0.0290336	Uncharacterized-protein
TC033461	339.052	-0.961058	0.281462	-3.41452	0.000638952	0.0109296	Alpha-tocopherol-transfer-protein-like
TC002774	242.044	-0.960907	0.243967	-3.93868	8.19325e-05	0.00285472	Protein-sidekick-like-Protein
TC014389	788.313	-0.960222	0.340453	-2.82042	0.00479607	0.0413258	Dopamine-N-acetyltransferase-like-Protein
TC011857	778.526	-0.956635	0.350571	-2.72879	0.00635674	0.049292	Serine--pyruvate-aminotransferase-(EC-2.6.1.44)-(EC-2.6.1.51)-(Alanine--glyoxylate-aminotransferase)
TC032730	4370.08	-0.955978	0.132554	-7.21196	5.51512e-13	6.36261e-10	Pyruvate-carboxylase-(EC-6.4.1.1)
TC009698	819.17	-0.955557	0.293889	-3.25142	0.0011483	0.0164609	Esterase-6-like-Protein
TC033633	3805.13	-0.954829	0.252739	-3.77793	0.00015814	0.00456103	Cystathionine-beta-synthase-(EC-4.2.1.22)
TC003498	87.6561	-0.95466	0.259902	-3.67316	0.000239573	0.00611177	Mpv17-like-protein
TC032862	404.265	-0.954417	0.343236	-2.78064	0.00542521	0.0445648	Uncharacterized-protein
TC005413	850.599	-0.944884	0.288302	-3.27741	0.00104766	0.0154955	Beta-glucuronidase-like-Protein
TC013376	2141.46	-0.941921	0.252558	-3.72953	0.000191838	0.00525555	Homocysteine-S-methyltransferase-2-like-Protein
TC032051	588.941	-0.941832	0.321926	-2.92562	0.00343771	0.0336025	Chaoptin-like-Protein
TC007374	172.584	-0.939977	0.337705	-2.78343	0.00537876	0.0443235	Succinate-dehydrogenase-[ubiquinone]-flavoprotein-subunit,-mitochondrial-(EC-1.3.5.1)
TC015478	460.866	-0.938607	0.290674	-3.22907	0.00124192	0.0172853	Uncharacterized-protein
TC002464	1828.79	-0.938556	0.16426	-5.71383	1.10463e-08	3.32037e-06	Alpha-mannosidase-(EC-3.2.1.-)
TC013738	750.437	-0.929736	0.134693	-6.90266	5.10389e-12	5.29937e-09	Solute-carrier-family-35-member-B1-homolog-like-Protein
TC033094	987.839	-0.927425	0.315653	-2.93812	0.00330211	0.0326842	Uncharacterized-protein
TC007848	1620.92	-0.927355	0.287728	-3.22303	0.00126843	0.0175368	Phosphoribosylformylglycinamidine-synthase-like-Protein
TC007208	944.355	-0.924954	0.290107	-3.18832	0.00143103	0.0190126	Phosphoserine-phosphatase-like-Protein
TC015580	1887.87	-0.92253	0.283493	-3.25415	0.00113731	0.0163782	Serine-protease-P161
TC030889	1555.68	-0.919605	0.186287	-4.9365	7.95374e-07	0.000117977	Facilitated-trehalose-transporter-Tret1-1-like-Protein
TC004028	759.101	-0.917383	0.278838	-3.29002	0.00100179	0.0150592	Uncharacterized-protein
TC034640	71.1358	-0.916796	0.32432	-2.82682	0.00470122	0.0409503	Caspase-like-protein-(Fragment)
TC000170	391.929	-0.915931	0.311962	-2.93603	0.00332437	0.0328108	Beta-galactosidase-(EC-3.2.1.23)
TC006099	198.453	-0.913477	0.274481	-3.32801	0.00087468	0.013613	D-arabinitol-dehydrogenase-1-like-Protein
TC005603	645.333	-0.912422	0.311467	-2.92943	0.00339581	0.0334206	Microsomal-triglyceride-transfer-protein-large-subunit-like-Protein
TC002470	435.96	-0.906822	0.200031	-4.5334	5.80407e-06	0.000448044	Sulfhydryl-oxidase-(EC-1.8.3.2)
TC010035	667.31	-0.903545	0.277429	-3.25685	0.00112654	0.0163136	Glucosylceramidase-(EC-3.2.1.45)
TC033254	9471.15	-0.899406	0.299807	-2.99995	0.00270027	0.0282173	Uncharacterized-protein
TC033224	75.516	-0.893805	0.219669	-4.06888	4.72393e-05	0.00200198	Kinesin-like-protein,Kinesin-like-protein
TC003523	10417	-0.892038	0.185975	-4.79655	1.61421e-06	0.000190382	Protein-disulfide-isomerase-(EC-5.3.4.1)
TC012854	691.006	-0.886909	0.253946	-3.49251	0.000478504	0.00918356	Calcium-binding-mitochondrial-carrier-protein-Aralar1-like-Protein
TC004877	673.469	-0.885188	0.323393	-2.73719	0.00619664	0.048595	Alcohol-dehydrogenase-[NADP(+)]-A-like-Protein
TC007882	1274.48	-0.88468	0.201774	-4.38451	1.16248e-05	0.000759124	Tyrosine-protein-phosphatase-Lar-like-Protein
TC032766	1098.47	-0.880642	0.246258	-3.5761	0.000348763	0.00745104	Uncharacterized-protein
TC003347	627.48	-0.880122	0.222112	-3.96251	7.41655e-05	0.00266457	Glutathione-S-transferase-D3-like-Protein
TC012285	1980.96	-0.879988	0.135497	-6.49454	8.32848e-11	5.08674e-08	Uncharacterized-protein
TC032955	1214.54	-0.876545	0.0995044	-8.80911	1.26138e-18	2.61938e-15	Uncharacterized-protein
TC013553	253.966	-0.876429	0.249315	-3.51535	0.000439167	0.00860002	Hunchback,Hunchback
TC009724	2840.84	-0.872894	0.271902	-3.21033	0.00132582	0.0179947	Vitellogenin-2-like-Protein
TC031480	85.9638	-0.871559	0.268485	-3.24621	0.00116951	0.0165937	Mitochondrial-import-inner-membrane-translocase-subunit-Tim10B-like-Protein
TC033468	501.711	-0.868787	0.296233	-2.93278	0.00335943	0.0331253	Uncharacterized-protein
TC000403	1289.53	-0.863816	0.265901	-3.24863	0.0011596	0.0165614	Branched-chain-amino-acid-aminotransferase-(EC-2.6.1.42)
TC014293	486.868	-0.861391	0.204979	-4.20234	2.64166e-05	0.00135784	S-formylglutathione-hydrolase-(EC-3.1.2.12)
TC004878	3682.16	-0.859789	0.204743	-4.19937	2.67665e-05	0.00136904	Aldose-reductase-like-Protein
TC008872	2123	-0.858222	0.158066	-5.42951	5.65102e-08	1.20528e-05	Trifunctional-enzyme-subunit-beta,-mitochondrial-like-Protein
TC004625	2271.6	-0.856627	0.274663	-3.11883	0.00181572	0.0221016	Very-long-chain-fatty-acid--CoA-ligase-bubblegum-like-Protein
TC011064	539.424	-0.85445	0.274127	-3.11698	0.00182712	0.022214	Innexin
TC008202	3209.86	-0.853404	0.285458	-2.98959	0.00279349	0.0289469	Protein-NPC2-homolog-like-Protein
TC033428	155.222	-0.850852	0.255257	-3.33331	0.000858193	0.0135214	Uncharacterized-protein
TC034153	451.376	-0.844549	0.163899	-5.15285	2.56555e-07	4.67336e-05	Uncharacterized-protein
TC010923	1648.56	-0.842873	0.298691	-2.82189	0.00477415	0.0412562	Peptide-methionine-(R)-S-oxide-reductase-(EC-1.8.4.12),Peptide-methionine-(R)-S-oxide-reductase-(EC-1.8.4.12)
TC012500	1622.45	-0.842759	0.250685	-3.36182	0.0007743	0.0125227	Cytochrome-P450-like-protein
TC015522	2267.79	-0.841915	0.272333	-3.09149	0.00199156	0.0234781	Aminomethyltransferase-(EC-2.1.2.10)-(Glycine-cleavage-system-T-protein)
TC032459	197.135	-0.839197	0.259951	-3.22829	0.00124531	0.0173093	Uncharacterized-protein
TC002585	5284.81	-0.837783	0.284781	-2.94185	0.00326262	0.0323904	Glutamine--fructose-6-phosphate-aminotransferase-[isomerizing]-2-like-Protein,Glutamine--fructose-6-phosphate-aminotransferase-[isomerizing]-2-like-Protein
TC010557	4169.9	-0.837744	0.127685	-6.56104	5.3435e-11	3.57311e-08	Protein-transport-protein-Sec61-subunit-alpha-isoform-2-like-Protein
TC015635	977.184	-0.837196	0.299221	-2.79792	0.00514331	0.0428596	Putative-amino-acid-permease-F13H10.3-like-Protein,Putative-amino-acid-permease-F13H10.3-like-Protein,Putative-amino-acid-permease-F13H10.3-like-Protein
TC004605	528.079	-0.836915	0.26254	-3.18776	0.00143377	0.0190126	Transmembrane-protein-205-like-Protein
TC034599	3750.15	-0.835539	0.268209	-3.11525	0.0018379	0.0222307	Chymotrypsin-like-protein
TC003529	3909.31	-0.833799	0.0906161	-9.20144	3.53174e-20	9.16752e-17	Translocon-associated-protein-subunit-alpha-like-Protein
TC010593	4793.04	-0.833044	0.285655	-2.91626	0.00354251	0.0343043	C-1-tetrahydrofolate-synthase,-cytoplasmic-like-Protein
TC003797	1483.32	-0.830534	0.255164	-3.2549	0.00113431	0.0163589	Multidrug-resistance-protein-homolog-49-like-Protein
TC000711	321.557	-0.830138	0.292019	-2.84275	0.00447256	0.0396572	2-oxoisovalerate-dehydrogenase-subunit-beta,-mitochondrial-like-Protein
TC001179	474.4	-0.829489	0.203789	-4.07033	4.69469e-05	0.00200198	D-aspartate-oxidase-like-Protein
TC002721	788.046	-0.827333	0.275945	-2.99818	0.00271596	0.0282846	Cytochrome-P450-like-protein
TC003656	547.68	-0.824711	0.206867	-3.98668	6.70055e-05	0.00249826	Acyl-CoA-Delta(11)-desaturase-like-Protein-(Delta-12-desaturase)
TC033919	1306.48	-0.820106	0.262723	-3.12157	0.00179892	0.0219744	Carboxylic-ester-hydrolase-(EC-3.1.1.-)
TC003806	371.603	-0.813672	0.274736	-2.96165	0.00305999	0.0308165	Protein-turtle-like-Protein
TC033847	707.868	-0.807326	0.159782	-5.05266	4.3569e-07	7.18058e-05	Beta-mannosidase-like-Protein
TC013057	270.222	-0.80619	0.236344	-3.4111	0.000647024	0.0110313	Arginase-(EC-3.5.3.1)
TC014209	386.473	-0.806069	0.258722	-3.11558	0.00183583	0.0222307	Dihydrolipoamide-acetyltransferase-component-of-pyruvate-dehydrogenase-complex-(EC-2.3.1.-)
TC007957	8605.73	-0.805145	0.292326	-2.75427	0.0058823	0.0467298	Uncharacterized-protein
TC004619	1227.89	-0.803485	0.278112	-2.88907	0.00386387	0.0361103	1,4-alpha-glucan-branching-enzyme-like-Protein
TC006303	792.847	-0.801772	0.229709	-3.49039	0.000482324	0.0092398	Lysosomal-Pro-X-carboxypeptidase-like-Protein
TC003155	702.393	-0.799645	0.181163	-4.41396	1.01495e-05	0.0006843	Uncharacterized-protein
TC014153	5174.76	-0.798369	0.26938	-2.96373	0.00303939	0.0306881	Inter-alpha-trypsin-inhibitor-heavy-chain-H4-like-Protein
TC001715	1071.6	-0.793176	0.211704	-3.74663	0.000179226	0.00498902	Uncharacterized-protein
TC012252	460.124	-0.791488	0.164622	-4.80792	1.52507e-06	0.000186292	Sphingosine-1-phosphate-phosphatase-1-like-Protein
TC034881	411.201	-0.787627	0.273939	-2.87519	0.0040378	0.0371671	Uncharacterized-protein
TC005860	1043.66	-0.787201	0.214988	-3.66161	0.000250638	0.00625572	L-xylulose-reductase-like-Protein
TC005352	1842.33	-0.785848	0.131499	-5.97609	2.28552e-09	8.4752e-07	Cytochrome-P450-9D4
TC008615	446.418	-0.785466	0.236522	-3.32091	0.000897258	0.0138625	Carbohydrate-sulfotransferase-(EC-2.8.2.-)
TC000365	1751.35	-0.785095	0.246768	-3.18151	0.0014651	0.0193292	Acetyl-CoA-acetyltransferase,-mitochondrial-like-Protein
TC009495	4658.08	-0.78428	0.133711	-5.8655	4.47773e-09	1.49975e-06	Hydroxysteroid-(17-beta)-dehydrogenase-4
TC003439	2171.84	-0.783239	0.207578	-3.77322	0.000161153	0.0046095	Epoxide-hydrolase-(EC-3.3.2.9)
TC004117	3052.49	-0.783165	0.193873	-4.03957	5.35486e-05	0.00216341	Translocon-associated-protein-subunit-delta-like-Protein
TC013081	1759.34	-0.782908	0.141957	-5.5151	3.48591e-08	8.41725e-06	10-kDa-heat-shock-protein,-mitochondrial-like-Protein
TC004950	648.441	-0.77915	0.194631	-4.00321	6.24893e-05	0.00242996	Aldose-reductase-like-Protein
TC032850	51.9342	-0.775931	0.254709	-3.04635	0.00231641	0.0255593	Uncharacterized-protein
TC016087	142.872	-0.774882	0.228487	-3.39136	0.000695478	0.0116464	Ras-GTPase-activating-protein-1-like-Protein
TC003143	928.994	-0.770201	0.248593	-3.09824	0.00194671	0.0231368	Putative-glycerol-kinase-3-like-Protein
TC014278	360.268	-0.76998	0.230346	-3.34271	0.000829637	0.0131916	Aquaporin-like-Protein
TC002174	723.632	-0.769916	0.231336	-3.32813	0.000874307	0.013613	Probable-methylthioribulose-1-phosphate-dehydratase-(MTRu-1-P-dehydratase)-(EC-4.2.1.109)
TC004850	162.266	-0.769663	0.163773	-4.69959	2.6069e-06	0.000255353	Glutamate-receptor-ionotropic,-kainate-2-like-Protein
TC034120	450.517	-0.76869	0.221272	-3.47395	0.00051285	0.00955819	Uncharacterized-protein
TC011231	236.604	-0.768256	0.211275	-3.63629	0.000276591	0.00648022	Cytochrome-P450-314A1
TC015312	363.238	-0.7675	0.197677	-3.8826	0.000103347	0.0033533	Microtubule-associated-proteins-1A/1B-light-chain-3C-like-Protein
TC008778	1981.87	-0.767033	0.27807	-2.75842	0.00580813	0.0465884	Beta-hexosaminidase-(EC-3.2.1.52)
TC008256	1392.68	-0.766799	0.220342	-3.48005	0.000501328	0.00946416	Electron-transfer-flavoprotein-ubiquinone-oxidoreductase,-mitochondrial-like-Protein
TC015170	4488.47	-0.766436	0.23024	-3.32887	0.000872004	0.013613	Lambda-crystallin-like-Protein
TC001570	3212.07	-0.761092	0.112821	-6.74604	1.51933e-11	1.3146e-08	Translocating-chain-associated-membrane-protein-1-like-Protein
TC005597	1512.76	-0.760242	0.240686	-3.15864	0.00158507	0.0203212	Dihydrolipoamide-acetyltransferase-component-of-pyruvate-dehydrogenase-complex-(EC-2.3.1.-)
TC033557	636.769	-0.759529	0.266838	-2.8464	0.00442163	0.0394205	Uncharacterized-protein
TC003335	91.983	-0.759503	0.205105	-3.70299	0.000213071	0.00564367	TP53-regulating-kinase-like-Protein
TC000699	3990.76	-0.757332	0.2593	-2.92068	0.00349269	0.0339874	Putative-C-5-sterol-desaturase-like-Protein,Putative-C-5-sterol-desaturase-like-Protein
TC008516	401.633	-0.751327	0.170322	-4.41121	1.02794e-05	0.000688586	Lamin-B-receptor-like-Protein,Lamin-B-receptor-like-Protein
TC010369	121.94	-0.750818	0.187978	-3.99418	6.49176e-05	0.00248315	ADP-ribosylation-factor-3-like-Protein
TC003250	80.5145	-0.750593	0.179138	-4.19002	2.78933e-05	0.0014059	UDP-sugar-transporter-UST74c-like-Protein
TC014125	1473.67	-0.746022	0.182248	-4.09346	4.24991e-05	0.00187774	Cytochrome-P450-like-protein
TC005474	568.625	-0.740973	0.136449	-5.4304	5.62267e-08	1.20528e-05	Broad-complex-core-protein-isoforms-1/2/3/4/5-like-Protein-(Broad-complex-isoform-Z5),Broad-complex-core-protein-isoforms-1/2/3/4/5-like-Protein
TC013464	3774.72	-0.738866	0.214401	-3.44619	0.00056856	0.0102667	Protein-real-time-like-Protein
TC000184	1980.12	-0.734433	0.252297	-2.91099	0.00360286	0.0346375	Mitochondrial-pyruvate-carrier
TC012484	9085.83	-0.733825	0.159379	-4.60429	4.1387e-06	0.000351987	Vigilin-like-Protein
TC000960	3315.31	-0.732573	0.24104	-3.03922	0.00237189	0.025937	Aldehyde-dehydrogenase,-mitochondrial-like-Protein
TC001674	66.4282	-0.730116	0.241569	-3.02239	0.00250785	0.0269607	SH3-domain-binding-protein-5-homolog-like-Protein
TC010849	507.288	-0.729993	0.163347	-4.46899	7.85913e-06	0.000558499	Mono-[ADP-ribose]-polymerase-PARP16-like-Protein
TC015907	924.419	-0.727785	0.160306	-4.53997	5.62628e-06	0.00043923	Delta(24)-sterol-reductase-like-Protein
TC007305	514.415	-0.726855	0.109494	-6.6383	3.17323e-11	2.53443e-08	Anoctamin,Anoctamin
TC002652	2308.6	-0.726699	0.120381	-6.03664	1.57353e-09	6.28384e-07	Protein-shuttle-craft-like-Protein
TC033620	51.7986	-0.726614	0.237596	-3.05819	0.00222679	0.0249146	Cleavage-and-polyadenylation-specificity-factor-73-like-Protein
TC003436	1298.15	-0.726507	0.187587	-3.87292	0.000107541	0.00343568	Epoxide-hydrolase-(EC-3.3.2.9)
TC008714	691.754	-0.725143	0.208263	-3.48186	0.000497941	0.00945177	Flavin-containing-monooxygenase-(EC-1.-.-.-)
TC015532	1874.28	-0.724841	0.257424	-2.81574	0.00486645	0.0416557	Carboxypeptidase-A,Carboxypeptidase-A,Carboxypeptidase-A
TC005387	1162.23	-0.722974	0.232387	-3.11107	0.00186408	0.0223754	Cytochrome-P450-9W1
TC000161	1747.41	-0.720638	0.114603	-6.28812	3.21335e-10	1.66821e-07	Surfeit-locus-protein-4-homolog-like-Protein
TC034694	225.052	-0.716166	0.25915	-2.76352	0.00571816	0.0461318	Uncharacterized-protein
TC032324	1474.38	-0.714314	0.222333	-3.21281	0.00131444	0.0179106	Glutathione-S-transferase-1-1-like-Protein
TC011159	1235.79	-0.712097	0.157797	-4.51274	6.39968e-06	0.000479829	Pyruvate-dehydrogenase-E1-component-subunit-beta,-mitochondrial-like-Protein
TC012501	552.122	-0.711878	0.173544	-4.102	4.09594e-05	0.00183779	Cytochrome-P450-like-protein
TC013240	168.718	-0.711509	0.148122	-4.80352	1.559e-06	0.000188222	Mitochondrial-intermembrane-space-import-and-assembly-protein-40-B-like-Protein
TC012581	189.514	-0.706151	0.230989	-3.05708	0.00223507	0.0249535	Caspase-Nc-like-Protein
TC005180	309.324	-0.704602	0.138286	-5.09527	3.48246e-07	5.832e-05	Protein-rolling-stone-like-Protein
TC007784	513.578	-0.700363	0.164366	-4.26099	2.03523e-05	0.00113004	Nose-resistant-to-fluoxetine-protein-6-like-Protein,Nose-resistant-to-fluoxetine-protein-6-like-Protein,Nose-resistant-to-fluoxetine-protein-6-like-Protein
TC000823	42.5789	-0.698916	0.252738	-2.76538	0.00568569	0.0459694	Putative-cysteine--tRNA-ligase,-mitochondrial-like-Protein
TC004842	1955.19	-0.697634	0.221405	-3.15093	0.00162749	0.02059	Delta-1-pyrroline-5-carboxylate-synthase-[Includes:-Glutamate-5-kinase-(GK)-(EC-2.7.2.11)-(Gamma-glutamyl-kinase);-Gamma-glutamyl-phosphate-reductase-(GPR)-(EC-1.2.1.41)-(Glutamate-5-semialdehyde-dehydrogenase)-(Glutamyl-gamma-semialdehyde-dehydrogenase)]
TC010448	2010.06	-0.696369	0.24184	-2.87946	0.00398354	0.0369296	6-phosphogluconate-dehydrogenase,-decarboxylating-(EC-1.1.1.44)
TC034834	3847.04	-0.695251	0.225302	-3.08586	0.00202965	0.023652	Trifunctional-purine-biosynthetic-protein-adenosine-3-[Includes:-Phosphoribosylamine--glycine-ligase-(EC-6.3.4.13)-(Glycinamide-ribonucleotide-synthetase)-(GARS)-(Phosphoribosylglycinamide-synthetase);-Phosphoribosylformylglycinamidine-cyclo-ligase-(EC-6.3.3.1)-(AIR-synthase)-(AIRS)-(Phosphoribosyl-aminoimidazole-synthetase);-Phosphoribosylglycinamide-formyltransferase-(EC-2.1.2.2)-(5'-phosphorib…
TC034323	902.829	-0.694528	0.189268	-3.66954	0.000242985	0.0061836	Uncharacterized-protein-(Fragment)
TC009593	894.846	-0.692438	0.178918	-3.87015	0.000108771	0.00344845	Long-chain-fatty-acid-transport-protein-4-like-Protein
TC030576	638.811	-0.692036	0.192507	-3.59485	0.000324573	0.00717031	Putative-medium-chain-specific-acyl-CoA-dehydrogenase,-mitochondrial-like-Protein
TC032859	195.484	-0.691922	0.227163	-3.04592	0.0023197	0.0255684	LYR-motif-containing-protein-5-like-Protein
TC000476	13122.2	-0.691004	0.210466	-3.28321	0.00102633	0.0152907	Ferritin-(EC-1.16.3.1)
TC034176	428.2	-0.689208	0.201521	-3.42003	0.000626134	0.0108352	Glutaminyl-peptide-cyclotransferase-like-protein,Glutaminyl-peptide-cyclotransferase-like-protein
TC004425	5277.08	-0.688462	0.160013	-4.30253	1.68857e-05	0.000990532	Heat-shock-70-kDa-protein-cognate-3-like-Protein
TC013491	968.979	-0.68539	0.157392	-4.35467	1.33269e-05	0.00082365	DnaJ-homolog-subfamily-B-member-11-like-Protein
TC012925	455.633	-0.685122	0.250576	-2.73419	0.00625346	0.0488052	1,2-dihydroxy-3-keto-5-methylthiopentene-dioxygenase-(EC-1.13.11.54)-(Acireductone-dioxygenase-(Fe(2+)-requiring))-(ARD)-(Fe-ARD)
TC002960	1236.75	-0.684775	0.121459	-5.63791	1.72124e-08	4.70307e-06	Motile-sperm-domain-containing-protein-2-like-Protein
TC011254	931.273	-0.684437	0.207853	-3.29289	0.000991637	0.0149871	Glutarate-semialdehyde-dehydrogenase-DavD-like-Protein
TC012563	1688.61	-0.679121	0.234142	-2.90047	0.00372609	0.0353103	Cystathionine-gamma-lyase-like-Protein
TC000459	2188.32	-0.677749	0.223311	-3.035	0.00240534	0.0261789	Uncharacterized-protein
TC013370	136.241	-0.676714	0.191139	-3.54043	0.000399477	0.00808532	Activating-signal-cointegrator-1-complex-subunit-1-like-Protein
TC007874	171.424	-0.675336	0.177552	-3.80359	0.000142614	0.00422315	Bestrophin-homolog
TC030577	90.2002	-0.6732	0.173707	-3.87549	0.000106412	0.00341314	Forkhead-box-protein-I1c-like-Protein,Forkhead-box-protein-I1c-like-Protein
TC006008	1047.13	-0.671202	0.197757	-3.39408	0.000688598	0.0115879	Uncharacterized-protein
TC008732	759.971	-0.670712	0.131362	-5.10581	3.29378e-07	5.69988e-05	Putative-2-oxoglutarate-dehydrogenase-E1-component-DHKTD1-homolog,-mitochondrial-like-Protein
TC010109	291.824	-0.670387	0.243076	-2.75794	0.00581671	0.046601	Flavin-containing-monooxygenase-(EC-1.-.-.-)
TC034188	2135.56	-0.66935	0.225486	-2.96848	0.00299278	0.0303754	Uncharacterized-protein,Uncharacterized-protein
TC008177	4684.57	-0.669227	0.180333	-3.71106	0.000206389	0.00551659	Malate-dehydrogenase-(EC-1.1.1.37)
TC013193	2264.49	-0.667305	0.148166	-4.50377	6.6759e-06	0.00048986	Carboxylic-ester-hydrolase-(EC-3.1.1.-)
TC006215	924.989	-0.667102	0.244783	-2.72528	0.00642466	0.0497074	Glutathione-S-transferase-D6-like-Protein
TC005928	3058.16	-0.666687	0.239086	-2.78849	0.00529545	0.0438569	Enoyl-CoA-hydratase,-mitochondrial-like-Protein
TC000376	46.1779	-0.666249	0.241545	-2.75828	0.00581065	0.0465884	Uncharacterized-protein
TC001375	485.859	-0.663799	0.235502	-2.81866	0.00482253	0.0414274	Uncharacterized-protein
TC013019	1677.21	-0.661779	0.166394	-3.97718	6.97376e-05	0.00256765	Aspartate-aminotransferase-(EC-2.6.1.1)
TC003417	1047.97	-0.66132	0.20258	-3.26449	0.0010966	0.0160971	D-aspartate-oxidase-like-Protein
TC010636	725.823	-0.659833	0.214602	-3.07468	0.00210731	0.0241237	Acyl-coenzyme-A-oxidase
TC005879	1312.24	-0.659105	0.131134	-5.0262	5.00288e-07	7.87043e-05	Galactokinase-like-Protein
TC033551	1350.68	-0.658509	0.195036	-3.37634	0.000734576	0.0120873	Uncharacterized-protein,Uncharacterized-protein
TC030640	676.559	-0.656919	0.158066	-4.15598	3.23903e-05	0.00153771	Persulfide-dioxygenase-ETHE1,-mitochondrial-like-Protein
TC014998	10495.7	-0.652748	0.144649	-4.51262	6.4032e-06	0.000479829	Fructose-bisphosphate-aldolase-(EC-4.1.2.13)
TC003121	9349.62	-0.652682	0.147042	-4.43876	9.04783e-06	0.000626291	Stress-associated-endoplasmic-reticulum-protein-2-like-Protein
TC010676	1559.65	-0.651755	0.232753	-2.8002	0.00510709	0.0426604	Ester-hydrolase-C11orf54-homolog-like-Protein
TC012754	7109.84	-0.649691	0.183302	-3.54437	0.000393555	0.00799664	Enolase-like-Protein
TC013490	171.519	-0.649451	0.183605	-3.53721	0.000404378	0.00812119	Diamine-acetyltransferase-2-like-Protein
TC011912	1923.72	-0.649178	0.234769	-2.76518	0.00568917	0.0459694	Sideroflexin
TC032578	139.999	-0.649152	0.192584	-3.37074	0.000749657	0.0122771	Putative-galactose-1-phosphate-uridylyltransferase-like-Protein
TC015785	805.063	-0.647323	0.186307	-3.4745	0.000511798	0.00955755	Mesencephalic-astrocyte-derived-neurotrophic-factor-homolog-like-Protein
TC033459	426.992	-0.639585	0.200811	-3.18501	0.00144748	0.0191699	Uncharacterized-protein
TC000334	732.131	-0.639055	0.184423	-3.46516	0.000529923	0.00975566	Potassium-channel-subfamily-K-member-1-like-Protein
TC011438	916.118	-0.636441	0.194101	-3.27892	0.00104204	0.0154344	Ribulose-phosphate-3-epimerase-(EC-5.1.3.1)
TC010120	978.91	-0.636339	0.195727	-3.25115	0.00114939	0.0164609	Putative-methylcrotonoyl-CoA-carboxylase-beta-chain,-mitochondrial-like-Protein
TC008729	3083.54	-0.631763	0.149653	-4.22153	2.42645e-05	0.00129708	3-ketoacyl-CoA-thiolase,-mitochondrial-like-Protein
TC015333	3567.78	-0.630881	0.176197	-3.58055	0.000342874	0.00737854	ATP-binding-cassette-sub-family-D-member-2-like-Protein
TC009875	539.097	-0.623776	0.130106	-4.79437	1.6319e-06	0.000190382	Putative-gamma-glutamylcyclotransferase-CG2811-like-Protein
TC014297	121.032	-0.619629	0.192507	-3.21873	0.00128759	0.017684	PQ-loop-repeat-containing-protein-1-like-Protein
TC004566	2245.91	-0.617942	0.099389	-6.2174	5.05445e-10	2.38547e-07	Inorganic-pyrophosphatase-like-Protein
TC031337	287.616	-0.616571	0.182159	-3.38479	0.000712316	0.0118336	Protein-kish
TC011353	200.565	-0.612476	0.115466	-5.30441	1.13039e-07	2.21451e-05	Nogo-B-receptor-like-Protein
TC007393	482.5	-0.611151	0.102499	-5.96253	2.48365e-09	8.89233e-07	5'-nucleotidase-(EC-3.1.3.5)
TC012131	817.356	-0.611128	0.169055	-3.61496	0.000300398	0.00685501	Xanthine-dehydrogenase-like-Protein
TC002547	1269.51	-0.609492	0.165404	-3.68488	0.000228809	0.00596353	Putative-medium-chain-specific-acyl-CoA-dehydrogenase,-mitochondrial-like-Protein
TC031579	4505.89	-0.608999	0.152511	-3.99314	6.52044e-05	0.00248315	Plastin-2-like-Protein,Plastin-2-like-Protein
TC010063	127.237	-0.607823	0.152447	-3.9871	6.68845e-05	0.00249826	Odorant-binding-protein-10
TC003426	843.895	-0.606559	0.13349	-4.54387	5.52315e-06	0.000437763	Mitochondrial-import-receptor-subunit-TOM40-homolog-1-like-Protein
TC009598	2434.62	-0.60553	0.166109	-3.64539	0.000266986	0.00646027	Putative-UDP-glucose-4-epimerase-like-Protein,Putative-UDP-glucose-4-epimerase-like-Protein
TC030464	2848.89	-0.605118	0.180338	-3.35546	0.000792322	0.0127833	Sterol-carrier-protein-x
TC003549	345.81	-0.603127	0.214827	-2.8075	0.00499274	0.0422491	Pyrroline-5-carboxylate-reductase-(EC-1.5.1.2)
TC012134	1964.84	-0.600279	0.204997	-2.92824	0.00340887	0.0334224	Glycerol-3-phosphate-acyltransferase-1,-mitochondrial-like-Protein
TC006554	305.807	-0.599647	0.205028	-2.92471	0.00344779	0.0336449	Methylglutaconyl-CoA-hydratase,-mitochondrial-like-Protein
TC032772	443.473	-0.599575	0.184998	-3.24097	0.00119122	0.01683	Polyprenol-reductase-like-Protein,Polyprenol-reductase-like-Protein
TC005166	909.69	-0.599387	0.139865	-4.28548	1.82343e-05	0.00104026	Succinate--CoA-ligase-[GDP-forming]-subunit-beta,-mitochondrial-(EC-6.2.1.4)-(GTP-specific-succinyl-CoA-synthetase-subunit-beta)-(G-SCS)-(GTPSCS)-(Succinyl-CoA-synthetase-beta-G-chain)-(SCS-betaG)
TC009499	574.74	-0.598423	0.168197	-3.55788	0.000373857	0.00776545	Protein-canopy-homolog-1-like-Protein
TC005725	7707.51	-0.597735	0.0598	-9.99556	1.59377e-23	5.51603e-20	Aconitate-hydratase,-mitochondrial-(Aconitase)-(EC-4.2.1.-)
TC003233	2935.06	-0.596897	0.211713	-2.81937	0.00481177	0.0413923	Glutathione-S-transferase-S1-like-Protein
TC001027	5154.23	-0.596797	0.163106	-3.65896	0.000253242	0.00627544	Cytochrome-b5-like-Protein
TC001743	6034.98	-0.590429	0.146421	-4.0324	5.52098e-05	0.00222187	Leucine-rich-repeat-containing-protein-15-like-Protein
TC002697	248.462	-0.588673	0.209636	-2.80807	0.004984	0.042244	Protein-melted-like-Protein,Protein-melted-like-Protein
TC011207	1411.95	-0.588472	0.147626	-3.98623	6.71303e-05	0.00249826	3-hydroxyisobutyryl-CoA-hydrolase,-mitochondrial-(EC-3.1.2.4)-(3-hydroxyisobutyryl-coenzyme-A-hydrolase)
TC002083	1663.94	-0.587652	0.163316	-3.59826	0.000320355	0.00712258	Cytosolic-purine-5'-nucleotidase-like-Protein
TC005104	676.583	-0.587636	0.20914	-2.80977	0.0049577	0.0420898	Uncharacterized-protein
TC005615	1392.28	-0.584061	0.16056	-3.63764	0.000275142	0.00648022	Congested-like-trachea-protein
TC009192	356.914	-0.583323	0.107389	-5.43188	5.57619e-08	1.20528e-05	Molybdopterin-synthase-catalytic-subunit-(EC-2.8.1.12)-(Molybdenum-cofactor-synthesis-protein-2-large-subunit)-(Molybdenum-cofactor-synthesis-protein-2B)-(MOCS2B)
TC016323	1441.32	-0.581872	0.145808	-3.99068	6.58842e-05	0.00249662	Glutamate--cysteine-ligase-like-Protein
TC005313	803.827	-0.581554	0.0802307	-7.24852	4.21338e-13	5.46844e-10	Fidgetin-like-protein-1
TC031641	846.837	-0.581403	0.141905	-4.09713	4.18309e-05	0.00185611	Fat-body-protein-2-like-Protein
TC007930	409.388	-0.581247	0.210534	-2.76083	0.00576551	0.0463697	Uncharacterized-protein
TC003997	225.765	-0.580866	0.163067	-3.56213	0.00036786	0.00770298	HIG1-domain-family-member-1A,-mitochondrial-like-Protein
TC004964	2821.68	-0.576618	0.171328	-3.36559	0.000763812	0.0123723	Mitochondrial-pyruvate-carrier
TC010953	468.064	-0.575981	0.178511	-3.22659	0.00125274	0.0173835	Vitamin-K-dependent-gamma-carboxylase-like-Protein
TC030731	891.725	-0.571394	0.106767	-5.35177	8.70964e-08	1.73908e-05	Calcium-binding-mitochondrial-carrier-protein-Aralar1-like-Protein
TC014680	2623.81	-0.566117	0.152526	-3.71161	0.000205949	0.00551659	Trifunctional-enzyme-subunit-alpha,-mitochondrial-like-Protein
TC000972	1657.98	-0.563201	0.200604	-2.80753	0.00499233	0.0422491	Methylmalonic-aciduria-and-homocystinuria-type-D-homolog,-mitochondrial-like-Protein
TC000686	816.103	-0.560618	0.190926	-2.93631	0.00332141	0.0328108	Putative-pseudouridine-5'-monophosphatase-like-Protein
TC003864	582.647	-0.560185	0.113999	-4.91396	8.92528e-07	0.000125576	Transmembrane-protein-208-like-Protein
TC007206	1626.51	-0.559168	0.108214	-5.16723	2.37593e-07	4.40523e-05	Tumor-suppressor-candidate-3-like-Protein
TC008707	2265.26	-0.557659	0.108701	-5.1302	2.89433e-07	5.09353e-05	Electron-transfer-flavoprotein-subunit-beta-like-Protein
TC034167	2066.85	-0.55733	0.158027	-3.52681	0.000420604	0.00835711	Extracellular-serine/threonine-protein-kinase-FAM20C-like-Protein
TC006020	48.0951	-0.554276	0.200375	-2.76619	0.00567161	0.0459347	Meckel-syndrome-type-1-protein-like-Protein
TC033265	493.615	-0.55423	0.190502	-2.90932	0.00362222	0.0346459	Putative-oligosaccharyltransferase-complex-subunit-CG9662-like-Protein
TC013726	1116.91	-0.554162	0.115182	-4.8112	1.50027e-06	0.000185444	Mannose-P-dolichol-utilization-defect-1-protein-homolog-like-Protein
TC000779	471.972	-0.553854	0.102231	-5.41769	6.03746e-08	1.25374e-05	DnaJ-homolog-subfamily-C-member-25-homolog-like-Protein
TC009819	1588.95	-0.552594	0.126786	-4.35849	1.3096e-05	0.000819132	UTP--glucose-1-phosphate-uridylyltransferase-(EC-2.7.7.9)
TC033718	1318.59	-0.550958	0.123878	-4.44757	8.68473e-06	0.000605191	Glutamate--cysteine-ligase-regulatory-subunit-like-Protein
TC005981	403.049	-0.549547	0.148086	-3.71099	0.000206447	0.00551659	ADP,ATP-carrier-protein-like-Protein
TC005644	1978.82	-0.548705	0.162149	-3.38394	0.000714524	0.0118513	Adenosine-kinase-like-Protein
TC010847	3290.81	-0.546387	0.134539	-4.06116	4.88285e-05	0.00205258	Phosphoglycerate-mutase-(EC-5.4.2.11)-(EC-5.4.2.4)
TC012185	2236.12	-0.545664	0.151908	-3.59206	0.000328078	0.00721701	Heat-shock-protein-83-like-Protein-(Heat-shock-protein-90)
TC002987	1291.73	-0.544096	0.0826592	-6.58241	4.62898e-11	3.43305e-08	Leucine-rich-repeat-containing-protein-59-like-Protein
TC000058	1609.9	-0.543931	0.15825	-3.43716	0.000587854	0.010487	Thioredoxin
TC030670	165.822	-0.543487	0.187997	-2.89093	0.00384107	0.035962	UPF0483-protein-CG5412-like-Protein,UPF0483-protein-CG5412-like-Protein
TC006170	18513	-0.54095	0.181614	-2.97856	0.00289603	0.0296543	Glyceraldehyde-3-phosphate-dehydrogenase-(EC-1.2.1.12)
TC001941	1297.93	-0.539673	0.191313	-2.82089	0.00478906	0.0412997	High-affinity-cationic-amino-acid-transporter-1-like-Protein,High-affinity-cationic-amino-acid-transporter-1-like-Protein
TC007854	125.209	-0.539663	0.178441	-3.02433	0.00249185	0.0269012	UDP-N-acetylglucosamine--dolichyl-phosphate-N-acetylglucosaminephosphotransferase-like-Protein,UDP-N-acetylglucosamine--dolichyl-phosphate-N-acetylglucosaminephosphotransferase-like-Protein
TC006326	638.641	-0.539152	0.155688	-3.46302	0.000534145	0.00978136	Multiple-inositol-polyphosphate-phosphatase-1-like-Protein,Multiple-inositol-polyphosphate-phosphatase-1-like-Protein,Multiple-inositol-polyphosphate-phosphatase-1-like-Protein
TC003878	831.815	-0.538287	0.180505	-2.98212	0.00286262	0.0294283	Delta(3,5)-Delta(2,4)-dienoyl-CoA-isomerase,-mitochondrial-like-Protein
TC010778	2467.77	-0.537691	0.121764	-4.41584	1.00618e-05	0.00068282	Uncharacterized-protein
TC008565	630.449	-0.536411	0.118887	-4.51194	6.4236e-06	0.000479829	Uncharacterized-protein
TC033105	2171.11	-0.536402	0.167843	-3.19585	0.00139419	0.0186786	Fibronectin-type-III-domain-containing-protein-3a-like-Protein,Fibronectin-type-III-domain-containing-protein-3a-like-Protein
TC012278	11792.4	-0.536213	0.123334	-4.34765	1.37601e-05	0.000845393	Calreticulin-like-Protein
TC007940	1177.86	-0.535965	0.127426	-4.20608	2.59835e-05	0.00134893	L-2-hydroxyglutarate-dehydrogenase,-mitochondrial-like-Protein
TC002948	3009.05	-0.534773	0.166577	-3.21038	0.00132561	0.0179947	Pyruvate-dehydrogenase-E1-component-subunit-alpha-(EC-1.2.4.1)
TC014695	373.608	-0.534363	0.0938551	-5.69349	1.24466e-08	3.49278e-06	ATPase-family-AAA-domain-containing-protein-3-like-Protein
TC011057	1339.1	-0.533609	0.124128	-4.29886	1.71677e-05	0.00100142	1-acyl-sn-glycerol-3-phosphate-acyltransferase-(EC-2.3.1.51)
TC002601	10932.5	-0.532296	0.13668	-3.89447	9.84148e-05	0.00322347	Glutamine-synthetase-(EC-6.3.1.2)
TC014909	1483.77	-0.532292	0.168538	-3.1583	0.00158695	0.0203212	Lactase-phlorizin-hydrolase-like-Protein
TC001756	2151.12	-0.531886	0.130672	-4.0704	4.69319e-05	0.00200198	Translocon-associated-protein-subunit-beta-(TRAP-beta)-(Signal-sequence-receptor-subunit-beta)
TC004703	2214.11	-0.528763	0.113789	-4.64689	3.3698e-06	0.000312399	Electron-transfer-flavoprotein-subunit-alpha,-mitochondrial-like-Protein
TC030784	1028.57	-0.527748	0.168192	-3.13777	0.00170236	0.0211937	D-2-hydroxyglutarate-dehydrogenase,-mitochondrial-like-Protein,D-2-hydroxyglutarate-dehydrogenase,-mitochondrial-like-Protein
TC013119	1378.44	-0.527299	0.109473	-4.81669	1.45957e-06	0.000182587	Signal-peptidase-complex-subunit-2-like-Protein
TC015660	1188.61	-0.524634	0.116809	-4.49138	7.07647e-06	0.000513811	Protein-l(2)37Cc-like-Protein,Protein-l(2)37Cc-like-Protein
TC010678	1339.95	-0.523691	0.143312	-3.65419	0.000257991	0.00634768	Dolichyl-diphosphooligosaccharide--protein-glycosyltransferase-48-kDa-subunit-(Oligosaccharyl-transferase-48-kDa-subunit)
TC008130	416.275	-0.523676	0.11251	-4.6545	3.24764e-06	0.000306548	Mitochondrial-import-inner-membrane-translocase-subunit-TIM44
TC014904	1004.24	-0.521751	0.152383	-3.42395	0.00061718	0.0107285	Protein-Malvolio-like-Protein
TC009648	1178.21	-0.521515	0.179239	-2.90961	0.00361881	0.0346459	Luciferin-4-monooxygenase-like-Protein
TC032870	912.464	-0.521462	0.170644	-3.05585	0.00224427	0.0249756	Uncharacterized-protein-(Fragment)
TC016315	180.221	-0.519421	0.141837	-3.66209	0.000250165	0.00625572	Phosphatidylserine-synthase-1-like-Protein
TC013543	893.37	-0.519281	0.164378	-3.15906	0.00158279	0.0203212	Methylcrotonoyl-CoA-carboxylase-subunit-alpha,-mitochondrial-like-Protein
TC001091	263.574	-0.516968	0.153517	-3.36751	0.000758509	0.0123249	Transmembrane-emp24-domain-containing-protein-5-like-Protein
TC010796	4097.63	-0.51676	0.182896	-2.82543	0.0047217	0.0410555	Syndecan
TC011679	1593.1	-0.516616	0.118238	-4.36929	1.24651e-05	0.00079742	Sugar-transporter-SWEET
TC008953	965.654	-0.515349	0.152055	-3.38922	0.000700908	0.0116814	Hexosyltransferase-(EC-2.4.1.-),Hexosyltransferase-(EC-2.4.1.-),Hexosyltransferase-(EC-2.4.1.-)
TC033271	649.302	-0.508897	0.144324	-3.52608	0.000421759	0.00835711	Asparagine-synthetase-[glutamine-hydrolyzing]-like-Protein
TC004634	1520.09	-0.508358	0.147575	-3.44474	0.000571604	0.0103038	Putative-medium-chain-specific-acyl-CoA-dehydrogenase,-mitochondrial-like-Protein
TC012896	434.229	-0.507203	0.13395	-3.7865	0.000152782	0.00445601	Uncharacterized-protein
TC033781	795.451	-0.505629	0.0897932	-5.63104	1.79124e-08	4.75018e-06	Uncharacterized-protein
TC032224	855.027	-0.50543	0.178054	-2.83864	0.00453063	0.0400013	Uncharacterized-protein
TC003642	471.982	-0.505231	0.173747	-2.90785	0.00363922	0.0346661	Solute-carrier-family-35-member-C2-like-Protein
TC004724	1026.57	-0.504457	0.110307	-4.57319	4.80358e-06	0.000392721	Adenylate-kinase-(EC-2.7.4.3)-(ATP-AMP-transphosphorylase)-(ATP:AMP-phosphotransferase)-(Adenylate-kinase-cytosolic-and-mitochondrial)-(Adenylate-monophosphate-kinase)
TC013598	4968.28	-0.503814	0.151992	-3.31474	0.000917293	0.0140476	Protein-disulfide-isomerase-(EC-5.3.4.1)
TC001577	1808.25	-0.502599	0.176037	-2.85507	0.00430267	0.0386125	Autophagy-related-protein-13
TC000047	554.453	-0.501438	0.110908	-4.52119	6.14927e-06	0.000469469	Mitochondrial-import-inner-membrane-translocase-subunit-Tim23-like-Protein
TC033403	294.472	-0.499576	0.177621	-2.81259	0.0049145	0.0418599	Gamma-secretase-subunit-pen-2-like-Protein
TC033627	302.527	-0.499423	0.163658	-3.05163	0.00227606	0.0251943	Uncharacterized-protein
TC002992	1123.08	-0.498562	0.16939	-2.94329	0.00324749	0.0323285	Epoxide-hydrolase-(EC-3.3.2.9)
TC014175	1425.26	-0.496738	0.10424	-4.76533	1.88542e-06	0.000201818	Multiple-coagulation-factor-deficiency-protein-2-homolog-like-Protein
TC004639	970.687	-0.496615	0.145385	-3.41587	0.00063578	0.010903	Calcium-binding-mitochondrial-carrier-protein-Aralar1-like-Protein
TC004962	1435.38	-0.496332	0.16548	-2.99935	0.00270552	0.0282248	Isocitrate-dehydrogenase-[NAD]-subunit,-mitochondrial
TC007628	1352.21	-0.495718	0.147125	-3.36937	0.000753396	0.0122995	Patatin-like-phospholipase-domain-containing-protein-2
TC007100	186.102	-0.495254	0.167073	-2.9643	0.00303368	0.0306721	4-coumarate--CoA-ligase-like-5
TC015540	2181.89	-0.492817	0.130778	-3.76834	0.000164337	0.00466152	Phosphoglycerate-kinase-(EC-2.7.2.3)
TC010364	5048.38	-0.492657	0.141547	-3.48051	0.000500452	0.00946416	Dihydropyrimidine-dehydrogenase-[NADP(+)]-like-Protein
TC016093	359.956	-0.492093	0.177471	-2.7728	0.00555755	0.0454005	U3-small-nucleolar-ribonucleoprotein-IMP3-like-Protein
TC008647	153.571	-0.489451	0.15399	-3.17845	0.00148064	0.0194843	Uncharacterized-protein
TC014245	2281.56	-0.487446	0.130536	-3.73419	0.000188323	0.00517571	Acyl-coenzyme-A-oxidase
TC007560	668.264	-0.486791	0.0841752	-5.78307	7.33511e-09	2.30789e-06	Phosphoglycolate-phosphatase-like-Protein
TC034611	210.9	-0.48642	0.116292	-4.18273	2.88024e-05	0.00143777	Small-integral-membrane-protein-4-like-protein
TC002222	203.545	-0.485255	0.149793	-3.23951	0.00119736	0.0168915	Coiled-coil-domain-containing-protein-115-like-Protein
TC009540	2079.58	-0.484717	0.0988449	-4.90381	9.39935e-07	0.000128412	Protein-ERGIC-53-like-Protein
TC003117	1781.75	-0.480091	0.147849	-3.24718	0.00116555	0.0165937	Dehydrogenase/reductase-SDR-family-member-4-like-Protein
TC005303	1046.97	-0.478409	0.104985	-4.55692	5.19104e-06	0.000421082	ER-lumen-protein-retaining-receptor
TC032854	619.3	-0.477821	0.139251	-3.43136	0.000600558	0.0105667	Uncharacterized-protein
TC000487	2235.5	-0.476218	0.105755	-4.50302	6.69942e-06	0.00048986	Heat-shock-70-kDa-protein-cognate-5-like-Protein
TC003901	496.814	-0.476193	0.156467	-3.04342	0.00233906	0.0256999	Transmembrane-protein-120-homolog-like-Protein
TC004370	543.037	-0.474621	0.169403	-2.80172	0.00508309	0.0424941	Ethanolamine-kinase-like-Protein
TC010426	1713.39	-0.473386	0.121979	-3.88089	0.000104074	0.00336636	Dolichyl-diphosphooligosaccharide--protein-glycosyltransferase-subunit-2-like-Protein
TC000771	474.194	-0.472901	0.157643	-2.99983	0.00270134	0.0282173	NADH-dehydrogenase-[ubiquinone]-1-alpha-subcomplex-assembly-factor-5-like-Protein
TC008097	602.611	-0.472502	0.133713	-3.53371	0.000409777	0.00821373	Uncharacterized-protein
TC032050	189.628	-0.471733	0.146505	-3.21991	0.00128229	0.0176579	Chaoptin-like-Protein
TC015911	526.767	-0.471207	0.144239	-3.26686	0.00108749	0.0160161	Uncharacterized-protein
TC015659	972.681	-0.470757	0.124663	-3.77623	0.000159221	0.00457949	Mannose-1-phosphate-guanyltransferase-beta-like-Protein
TC007395	938.67	-0.470446	0.0860971	-5.46413	4.65176e-08	1.07332e-05	Mannose-6-phosphate-isomerase-(EC-5.3.1.8)
TC007680	148.095	-0.469954	0.170269	-2.76007	0.00577885	0.046441	Congested-like-trachea-protein
TC004510	1252.85	-0.46979	0.0778125	-6.03747	1.56551e-09	6.28384e-07	Aldose-reductase-like-Protein
TC008016	1997.24	-0.469433	0.138768	-3.38286	0.000717348	0.0118632	Ectonucleoside-triphosphate-diphosphohydrolase-5-like-Protein
TC010872	498.011	-0.468694	0.119609	-3.91854	8.90881e-05	0.00303279	5'-nucleotidase-domain-containing-protein-1-like-Protein
TC000739	693.137	-0.464162	0.123863	-3.74737	0.000178699	0.00498902	Sorting-nexin-12-like-Protein
TC005854	2040.21	-0.462926	0.135515	-3.41605	0.000635371	0.010903	alpha-1,2-Mannosidase-(EC-3.2.1.-)
TC004723	1121.09	-0.462612	0.142512	-3.24613	0.00116985	0.0165937	Protein-disulfide-isomerase-A6-like-Protein
TC009468	1194.01	-0.461855	0.111133	-4.15586	3.24062e-05	0.00153771	[Pyruvate-dehydrogenase-(Acetyl-transferring)]-kinase,-mitochondrial-like-Protein
TC002588	247.333	-0.461527	0.110571	-4.17403	2.99259e-05	0.00145878	Ubiquitin-conjugating-enzyme-E2-J1-like-Protein
TC002441	3200.38	-0.460985	0.130731	-3.52621	0.000421552	0.00835711	Peptidylprolyl-isomerase-(EC-5.2.1.8)
TC005102	323.47	-0.460258	0.146061	-3.15113	0.00162638	0.02059	Uncharacterized-protein
TC003524	1083.55	-0.458036	0.124889	-3.66755	0.000244887	0.00618516	Enoyl-CoA-delta-isomerase-1,-mitochondrial-like-Protein
TC006354	1822.87	-0.457787	0.103974	-4.40291	1.06809e-05	0.000706633	Androgen-induced-gene-1-protein-like-Protein
TC009183	2751.47	-0.457555	0.0752707	-6.0788	1.21087e-09	5.23853e-07	Dolichyl-diphosphooligosaccharide--protein-glycosyltransferase-subunit-STT3B-like-Protein
TC007853	385.134	-0.457281	0.126029	-3.62837	0.000285217	0.0065809	Putative-serine-hydrolase-like-Protein
TC013737	452.838	-0.455297	0.153148	-2.97292	0.00294983	0.030097	Transmembrane-protein-198-like-Protein
TC001566	451.994	-0.454482	0.151199	-3.00586	0.00264832	0.0278418	Cleft-lip-and-palate-transmembrane-protein-1-like-protein
TC014247	283.286	-0.45355	0.115775	-3.9175	8.94707e-05	0.00303586	DnaJ-homolog-subfamily-C-member-11-like-Protein
TC006412	575.82	-0.448301	0.0772825	-5.80081	6.59955e-09	2.14135e-06	Uncharacterized-protein
TC033192	497.5	-0.446234	0.153877	-2.89994	0.00373234	0.0353103	cGMP-dependent-protein-kinase,-isozyme-1-like-Protein
TC000179	1039.42	-0.444249	0.144107	-3.08278	0.00205079	0.0237762	Signal-peptidase-complex-catalytic-subunit-SEC11-(EC-3.4.21.89)
TC001040	403.394	-0.44412	0.155076	-2.86388	0.00418482	0.0378681	Calcium-binding-mitochondrial-carrier-protein-Aralar1-like-Protein
TC002446	203.838	-0.443046	0.136183	-3.25332	0.00114064	0.016401	Putative-deoxyhypusine-synthase-like-Protein
TC033415	6466	-0.44244	0.108443	-4.07995	4.50459e-05	0.00195695	Mitochondrial-processing-peptidase-subunit-beta-like-Protein
TC000091	658.954	-0.442244	0.127519	-3.46806	0.000524231	0.00968522	Putative-glycerol-kinase-3-like-Protein
TC001108	1671.83	-0.442144	0.131776	-3.35527	0.000792878	0.0127833	Endoribonuclease-Dicer-like-Protein
TC013192	174.914	-0.44122	0.143882	-3.06653	0.00216558	0.0244937	Protein-will-die-slowly-like-Protein
TC010137	1077.08	-0.440767	0.115766	-3.8074	0.000140435	0.00417804	Signal-peptidase-complex-subunit-1-like-Protein
TC002936	3444.72	-0.440448	0.0921936	-4.77743	1.7755e-06	0.000196118	Staphylococcal-nuclease-domain-containing-protein-(EC-3.1.31.1)
TC007304	683.19	-0.440378	0.130765	-3.3677	0.000757986	0.0123249	Calpain-B-like-Protein
TC013241	1834.2	-0.439582	0.104207	-4.21835	2.46099e-05	0.00129708	Hypoxia-inducible-factor-1,-alpha-subunit
TC000932	311.19	-0.439521	0.1517	-2.8973	0.00376392	0.035485	Thiamin-pyrophosphokinase-1-like-Protein,Thiamin-pyrophosphokinase-1-like-Protein
TC013829	339.358	-0.439019	0.11971	-3.66735	0.000245073	0.00618516	Heat-shock-protein-67B2-like-Protein,Heat-shock-protein-67B2-like-Protein
TC000136	105.838	-0.43855	0.153041	-2.86557	0.00416263	0.0378681	FAD-synthase-like-Protein
TC012729	1339.65	-0.438138	0.138657	-3.15986	0.00157844	0.0203212	Fumarylacetoacetate-hydrolase-domain-containing-protein-2A-like-Protein
TC016318	411.502	-0.437972	0.127577	-3.43299	0.000596958	0.0105591	TraB-domain-containing-protein-like-Protein
TC030568	451.829	-0.435588	0.14603	-2.98287	0.00285557	0.0293955	Signal-recognition-particle-9-kDa-protein-(SRP9)
TC034705	852.341	-0.435438	0.104502	-4.16679	3.08916e-05	0.00149722	Monocarboxylate-transporter-5-like-protein
TC005006	483.198	-0.432209	0.132788	-3.25488	0.0011344	0.0163589	GrpE-protein-homolog
TC032141	312.251	-0.430346	0.116341	-3.699	0.000216455	0.00570961	Uncharacterized-protein
TC005188	1352.76	-0.428737	0.11166	-3.83968	0.000123197	0.00378448	Dolichyl-diphosphooligosaccharide--protein-glycosyltransferase-subunit-1-(EC-2.4.99.18)
TC014911	767.487	-0.428667	0.141833	-3.02233	0.00250834	0.0269607	Polymerase-delta-interacting-protein-2-like-Protein
TC009251	243.469	-0.426598	0.116422	-3.66424	0.000248075	0.00622165	D-beta-hydroxybutyrate-dehydrogenase,-mitochondrial-like-Protein
TC005767	1328.98	-0.426503	0.154825	-2.75474	0.00587395	0.0466993	Ubiquitin-conjugation-factor-E4-B-like-Protein
TC013479	936.358	-0.426408	0.0928155	-4.59414	4.34529e-06	0.000360937	Protein-catecholamines-up-like-Protein
TC010420	1046.19	-0.425992	0.138389	-3.07822	0.00208238	0.0240505	Dynamin-like-120-kDa-protein,-mitochondrial,Dynamin-like-120-kDa-protein,-mitochondrial
TC013046	1369.93	-0.424514	0.0995066	-4.26619	1.98837e-05	0.00111596	Regucalcin-like-Protein
TC013466	210.423	-0.424359	0.127336	-3.3326	0.000860391	0.0135355	Transmembrane-protein-18-like-Protein
TC016223	652.721	-0.423824	0.137864	-3.07421	0.00211059	0.0241347	Adrenodoxin-like-protein,-mitochondrial
TC033787	600.144	-0.423548	0.120947	-3.50192	0.00046191	0.0089645	AP-complex-subunit-sigma
TC031239	1766.64	-0.422463	0.106596	-3.96321	7.39476e-05	0.00266457	6-phosphofructo-2-kinase/fructose-2,-6-bisphosphatase-1-like-Protein,6-phosphofructo-2-kinase/fructose-2,-6-bisphosphatase-1-like-Protein,6-phosphofructo-2-kinase/fructose-2,-6-bisphosphatase-1-like-Protein
TC010433	975.905	-0.421975	0.133387	-3.16352	0.00155871	0.0201779	Dolichyl-diphosphooligosaccharide--protein-glycosyltransferase-subunit-STT3A-like-Protein
TC013506	539.528	-0.421809	0.10774	-3.91506	9.03832e-05	0.00304691	Mitochondrial-import-inner-membrane-translocase-subunit-Tim21-like-Protein
TC010194	232.351	-0.421605	0.140447	-3.00188	0.00268318	0.0281125	39S-ribosomal-protein-L9,-mitochondrial-like-Protein
TC005801	1204.86	-0.421524	0.0909209	-4.63616	3.54938e-06	0.000323274	Hydroxysteroid-dehydrogenase-like-protein-2
TC015313	173.139	-0.420722	0.116949	-3.59747	0.000321323	0.00712884	Coiled-coil-domain-containing-protein-51-like-Protein
TC013365	1441.6	-0.420688	0.106132	-3.9638	7.3766e-05	0.00266457	Protein-transport-protein-Sec61-subunit-beta
TC003291	196.84	-0.419835	0.142368	-2.94895	0.00318856	0.0318035	Sulfhydryl-oxidase-(EC-1.8.3.2)
TC007793	1050.63	-0.418445	0.108084	-3.87146	0.000108184	0.00344562	Hypoxia-up-regulated-protein-1-like-Protein
TC008726	701.779	-0.416115	0.136021	-3.0592	0.00221928	0.0248573	Hepatocyte-nuclear-factor-4,Hepatocyte-nuclear-factor-4,Hepatocyte-nuclear-factor-4,Hepatocyte-nuclear-factor-4,Hepatocyte-nuclear-factor-4,Hepatocyte-nuclear-factor-4
TC032912	784.849	-0.416022	0.10184	-4.08507	4.40639e-05	0.00192365	Uncharacterized-protein
TC007851	447.029	-0.415403	0.110706	-3.75231	0.000175212	0.00493014	39S-ribosomal-protein-L14,-mitochondrial-like-Protein
TC013393	379.811	-0.414548	0.115634	-3.585	0.000337083	0.00733739	Dolichyldiphosphatase-1-like-Protein
TC001752	1731.01	-0.414518	0.147176	-2.81647	0.00485545	0.0415958	Solute-carrier-family-12-member-8-like-Protein
TC032791	246.228	-0.414208	0.127332	-3.25297	0.00114205	0.016401	Uncharacterized-protein
TC004512	1414.07	-0.41264	0.148381	-2.78095	0.00542006	0.0445578	Glycerol-3-phosphate-acyltransferase-4-like-Protein
TC011815	741.996	-0.410987	0.143624	-2.86155	0.00421571	0.0380624	Syntenin-1-like-Protein
TC011647	3691.02	-0.408938	0.118991	-3.4367	0.000588837	0.010487	Isocitrate-dehydrogenase-[NADP]-(EC-1.1.1.42)
TC008343	1035.12	-0.408308	0.130743	-3.12297	0.00179034	0.021936	Calumenin-like-Protein
TC007228	224.301	-0.407831	0.130416	-3.12715	0.0017651	0.0217402	TBP-related-factor-like-Protein,TBP-related-factor-like-Protein
TC014786	3003.67	-0.403009	0.131812	-3.05746	0.00223222	0.0249484	Rab-protein-5
TC014965	536.978	-0.401752	0.132281	-3.03711	0.00238857	0.0260236	Protein-DJ-1-like-Protein
TC007811	696.141	-0.398377	0.119975	-3.32051	0.000898535	0.0138625	1,5-anhydro-D-fructose-reductase-like-Protein
TC034580	2620.92	-0.397561	0.1269	-3.13286	0.00173115	0.0214749	E3-ubiquitin-protein-ligase-ZNRF1-like-protein,E3-ubiquitin-protein-ligase-ZNRF2-like-protein
TC005329	129.144	-0.394795	0.142606	-2.76844	0.00563251	0.045725	COX-assembly-mitochondrial-protein
TC000463	1100.18	-0.394768	0.122359	-3.22631	0.00125399	0.0173835	CAAX-prenyl-protease-1-homolog-like-Protein
TC012034	1702.75	-0.393063	0.100074	-3.92773	8.57523e-05	0.00294823	KH-domain-containing-protein-C56G2.1-like-Protein
TC011649	413.43	-0.392142	0.133279	-2.94227	0.00325811	0.0323904	Mpv17-like-protein
TC015566	875.024	-0.390749	0.135731	-2.87885	0.00399132	0.0369497	Venom-acid-phosphatase-Acph-1-like-Protein
TC009535	780.997	-0.389895	0.132368	-2.94554	0.00322394	0.0321249	Longitudinals-lacking-protein-like
TC033614	594.207	-0.389332	0.118286	-3.29143	0.000996787	0.0150431	Mannose-1-phosphate-guanyltransferase-beta-like-Protein
TC008221	3820.78	-0.389177	0.120177	-3.23838	0.00120213	0.0169189	Membrane-associated-progesterone-receptor-component-2-like-Protein
TC009191	1623.27	-0.388063	0.10832	-3.58256	0.000340237	0.00735976	Protein-transport-protein-SEC23,Protein-transport-protein-SEC23
TC003214	3224.71	-0.387922	0.120598	-3.21666	0.00129691	0.0177649	Stunted
TC003310	2184.1	-0.387809	0.130737	-2.96632	0.00301383	0.0305592	Clustered-mitochondria-protein-homolog
TC014364	4529.78	-0.387471	0.10654	-3.63687	0.000275972	0.00648022	Aspartate-aminotransferase-(EC-2.6.1.1),Aspartate-aminotransferase-(EC-2.6.1.1)
TC015428	382.913	-0.386149	0.11749	-3.28666	0.00101382	0.0151678	Putative-medium-chain-specific-acyl-CoA-dehydrogenase,-mitochondrial-like-Protein
TC014470	1027.64	-0.385668	0.123042	-3.13443	0.00172187	0.0213966	Protein-slowmo-like-Protein
TC011240	272.456	-0.384388	0.131258	-2.9285	0.00340602	0.0334224	Protein-associating-with-the-carboxyl-terminal-domain-of-ezrin-like-Protein
TC015914	655.024	-0.381537	0.0979166	-3.89655	9.75725e-05	0.00322201	Zinc-transporter-5-like-Protein
TC013429	1043.59	-0.381169	0.130407	-2.92293	0.00346759	0.0337749	Protein-lifeguard-4-like-Protein
TC014515	363.11	-0.380858	0.120655	-3.1566	0.0015962	0.0203402	39S-ribosomal-protein-L37,-mitochondrial-like-Protein
TC011923	1399.02	-0.380681	0.097699	-3.89647	9.76033e-05	0.00322201	AP-2-complex-subunit-mu-like-Protein
TC034650	405.8	-0.380172	0.138916	-2.7367	0.00620591	0.0486026	Protein-AMN1-homolog-like-protein
TC000537	934.427	-0.377933	0.106268	-3.55641	0.000375954	0.00776545	Uncharacterized-protein
TC013456	743.307	-0.376909	0.117305	-3.21306	0.00131328	0.0179106	Sterol-regulatory-element-binding-protein-cleavage-activating-protein-like-Protein
TC031964	267.131	-0.376715	0.10239	-3.67922	0.000233951	0.00602758	E3-ubiquitin-protein-ligase-(EC-2.3.2.27)
TC033584	1366.49	-0.372812	0.112246	-3.32137	0.000895752	0.0138625	CCHC-type-zinc-finger-protein-CG3800-like-Protein
TC011417	2185.69	-0.371823	0.108262	-3.43449	0.000593676	0.010537	Innexin
TC013782	1110.5	-0.37139	0.127559	-2.91151	0.00359681	0.0346114	Glycine--tRNA-ligase-like-Protein,Glycine--tRNA-ligase-like-Protein,Glycine--tRNA-ligase-like-Protein
TC011194	335.385	-0.371032	0.124468	-2.98094	0.00287364	0.0295124	Uncharacterized-protein
TC010779	469.334	-0.370617	0.101923	-3.63625	0.000276641	0.00648022	3-hydroxymethyl-3-methylglutaryl-CoA-lyase,-cytoplasmic-like-Protein
TC006384	1367.21	-0.369727	0.0855924	-4.31963	1.56293e-05	0.000938028	Sepiapterin-reductase-like-Protein
TC009744	1084.87	-0.369574	0.0890914	-4.14826	3.35015e-05	0.00157396	Derlin
TC008958	2409.82	-0.367929	0.126484	-2.90889	0.00362709	0.0346459	Receptor-expression-enhancing-protein
TC007856	268.866	-0.367899	0.109287	-3.36636	0.000761661	0.0123568	Transmembrane-protein-147-like-Protein
TC016364	303.286	-0.365909	0.126216	-2.89907	0.00374268	0.0353597	S-methyl-5'-thioadenosine-phosphorylase-(EC-2.4.2.28)-(5'-methylthioadenosine-phosphorylase)-(MTA-phosphorylase)-(MTAP)-(MTAPase)
TC013061	637.801	-0.365002	0.0945763	-3.85933	0.000113696	0.00354506	Alanine--tRNA-ligase,-cytoplasmic-like-Protein
TC000570	470.434	-0.364115	0.110676	-3.28991	0.00100221	0.0150592	Lon-protease-homolog,-mitochondrial-(EC-3.4.21.53)
TC034514	293.374	-0.363162	0.111942	-3.2442	0.00117782	0.0166839	Integrator-complex-subunit-12-like-protein
TC007954	799.506	-0.362338	0.0902274	-4.01583	5.92362e-05	0.00235138	Vesicle-trafficking-protein-SEC22b-B-like-Protein
TC005682	612.007	-0.361349	0.104115	-3.47067	0.000519166	0.00962083	TRPL
TC014699	276.632	-0.36115	0.12478	-2.89428	0.00380025	0.0357409	5-demethoxyubiquinone-hydroxylase,-mitochondrial-(DMQ-hydroxylase)-(EC-1.14.13.-)-(Ubiquinone-biosynthesis-monooxygenase-COQ7)
TC004489	2033.33	-0.361121	0.103869	-3.4767	0.000507632	0.0095132	Eukaryotic-peptide-chain-release-factor-subunit-1-like-Protein
TC003520	475.628	-0.36066	0.11917	-3.02642	0.00247465	0.0267648	Ubiquitin-domain-containing-protein-UBFD1-like-Protein,Ubiquitin-domain-containing-protein-UBFD1-like-Protein
TC010373	5557.64	-0.359756	0.0611331	-5.88479	3.98558e-09	1.37941e-06	Uncharacterized-protein
TC030659	428.522	-0.359504	0.0990212	-3.63058	0.000282784	0.00653929	Putative-hydroxypyruvate-isomerase-(EC-5.3.1.22)
TC015607	805.824	-0.358214	0.0879663	-4.07218	4.65755e-05	0.00200198	GDP-Man:Man(3)GlcNAc(2)-PP-Dol-alpha-1,2-mannosyltransferase-like-Protein
TC033895	160.617	-0.357732	0.128943	-2.77434	0.0055314	0.0452225	Ubiquinone-biosynthesis-O-methyltransferase,-mitochondrial-(3-demethylubiquinol-3-O-methyltransferase)-(EC-2.1.1.64)-(Polyprenyldihydroxybenzoate-methyltransferase)-(EC-2.1.1.114)
TC008731	770.235	-0.3577	0.116535	-3.06947	0.00214441	0.0243347	Poly(U)-specific-endoribonuclease-homolog-like-Protein
TC004603	417.858	-0.357639	0.12691	-2.81805	0.0048316	0.0414599	Solute-carrier-family-25-member-46-like-Protein
TC013470	1150.98	-0.357491	0.122715	-2.91319	0.00357757	0.0345222	SelT-like-protein
TC003602	968.027	-0.35444	0.0948051	-3.73862	0.000185036	0.00512327	GPI-mannosyltransferase-1-(EC-2.4.1.-)-(GPI-mannosyltransferase-I)
TC004463	212.057	-0.352653	0.113212	-3.11498	0.00183959	0.0222307	Protein-NDUFAF4-homolog-like-Protein
TC010045	1356.65	-0.350973	0.11991	-2.92697	0.00342277	0.033527	Iron-sulfur-cluster-assembly-enzyme-ISCU,-mitochondrial-like-Protein
TC010409	361.395	-0.350796	0.105826	-3.31483	0.000916977	0.0140476	Ecotropic-viral-integration-site-5-ortholog-like-Protein
TC010853	1066.21	-0.348358	0.102991	-3.38239	0.000718573	0.0118632	Uncharacterized-protein,Uncharacterized-protein
TC008727	1020.71	-0.347884	0.124154	-2.80203	0.00507823	0.0424941	Proteasome-subunit-alpha-type-(EC-3.4.25.1)
TC009001	759.279	-0.347859	0.0913118	-3.80957	0.000139208	0.00415344	Alpha-1,3-mannosyl-glycoprotein-2-beta-N-acetylglucosaminyltransferase-like-Protein
TC014716	504.369	-0.346558	0.0930503	-3.72441	0.00019577	0.00533513	Protein-Dr1-like-Protein
TC004380	4521.6	-0.345079	0.0980049	-3.52104	0.000429866	0.00848536	Pyruvate-kinase-(EC-2.7.1.40),Pyruvate-kinase-(EC-2.7.1.40),Pyruvate-kinase-(EC-2.7.1.40)
TC014337	739.795	-0.344388	0.0919083	-3.74708	0.000178903	0.00498902	Glia-maturation-factor-gamma-like-Protein
TC009949	730.654	-0.342579	0.112729	-3.03895	0.00237407	0.025937	Putative-39S-ribosomal-protein-L24,-mitochondrial-like-Protein
TC006277	950.372	-0.341511	0.124878	-2.73475	0.00624268	0.0488023	Uncharacterized-protein
TC005721	223.154	-0.340126	0.108323	-3.13991	0.00168999	0.0211157	Uncharacterized-protein
TC009780	1749.87	-0.339113	0.0728222	-4.65672	3.21292e-06	0.000306053	Minor-histocompatibility-antigen-H13-like-Protein
TC032939	344.625	-0.337175	0.121761	-2.76914	0.0056204	0.0456982	Uncharacterized-protein
TC015050	3515.24	-0.337155	0.121952	-2.76465	0.00569831	0.0460074	Malate-dehydrogenase,-mitochondrial-like-Protein
TC008521	1123.98	-0.335269	0.122855	-2.72897	0.00635316	0.049292	Alpha-(1,6)-fucosyltransferase-(EC-2.4.1.68),Alpha-(1,6)-fucosyltransferase-(EC-2.4.1.68)
TC005356	307.247	-0.334201	0.113022	-2.95696	0.00310685	0.0311978	Soluble-calcium-activated-nucleotidase-1-like-Protein
TC009729	1171.88	-0.331586	0.0835662	-3.96794	7.24961e-05	0.00264115	1-acylglycerol-3-phosphate-O-acyltransferase-ABHD5-like-Protein,1-acylglycerol-3-phosphate-O-acyltransferase-ABHD5-like-Protein,1-acylglycerol-3-phosphate-O-acyltransferase-ABHD5-like-Protein
TC033303	375.144	-0.331402	0.102341	-3.23822	0.00120277	0.0169189	COMM-domain-containing-protein-3-like-Protein
TC011294	952.024	-0.330513	0.0877927	-3.7647	0.000166748	0.00470475	Transmembrane-emp24-domain-containing-protein-eca-like-Protein
TC012578	1180.52	-0.330391	0.0672425	-4.91343	8.94984e-07	0.000125576	Vesicular-integral-membrane-protein-VIP36-like-Protein
TC034340	530.634	-0.329709	0.114614	-2.8767	0.00401856	0.0370935	Uncharacterized-protein
TC032268	6907.93	-0.328627	0.102328	-3.2115	0.00132045	0.0179688	UPF0415-protein-C7orf25-homolog-like-Protein
TC006729	2469.89	-0.325887	0.100329	-3.24819	0.00116141	0.0165645	Elongation-factor-1-alpha-1-like-Protein
TC000992	1580.39	-0.325866	0.113317	-2.8757	0.00403136	0.0371407	Succinate-dehydrogenase-cytochrome-b560-subunit,-mitochondrial-like-Protein
TC008153	348.305	-0.323976	0.111403	-2.90814	0.00363582	0.0346661	Barrier-to-autointegration-factor-like-Protein
TC000766	605.629	-0.323346	0.104089	-3.10645	0.00189351	0.0226501	ER-membrane-protein-complex-subunit-10-like-Protein
TC001643	860.12	-0.322899	0.092374	-3.49556	0.000473077	0.00913573	Protein-disulfide-isomerase-like-Protein
TC006276	490.857	-0.321084	0.0862801	-3.72141	0.000198114	0.00538486	Serine/threonine-protein-kinase/endoribonuclease-IRE2-like-Protein
TC014338	459.812	-0.319126	0.102193	-3.12277	0.00179156	0.021936	Gamma-secretase-subunit-Aph-1-like-Protein
TC011518	4732.36	-0.318708	0.11384	-2.79961	0.00511648	0.0427045	39S-ribosomal-protein-L4,-mitochondrial-like-Protein
TC009027	602.637	-0.317995	0.0913973	-3.47926	0.000502807	0.00947485	Coatomer-subunit-zeta-1-like-Protein,Coatomer-subunit-zeta-1-like-Protein
TC013292	919.813	-0.317345	0.0868772	-3.6528	0.000259393	0.00636709	Proteasome-activator-complex-subunit-4-like-Protein,Proteasome-activator-complex-subunit-4-like-Protein
TC000223	1056.43	-0.317324	0.11018	-2.88005	0.00397607	0.0369262	Endoplasmic-reticulum-lectin-1-like-Protein
TC007027	759.972	-0.317021	0.10324	-3.0707	0.00213554	0.0243044	Galactosylgalactosylxylosylprotein-3-beta-glucuronosyltransferase-(EC-2.4.1.135)
TC003408	319.394	-0.31464	0.110341	-2.85153	0.00435096	0.0389113	Oxysterol-binding-protein-related-protein-11-like-Protein,Oxysterol-binding-protein-related-protein-11-like-Protein
TC009494	805.899	-0.312134	0.114166	-2.73403	0.00625635	0.0488052	Exuperantia
TC014514	713.679	-0.310536	0.110747	-2.80401	0.00504721	0.0424941	Isopentenyl-diphosphate-Delta-isomerase-1-like-Protein
TC003403	589.999	-0.309288	0.0895708	-3.453	0.000554395	0.0100807	Desumoylating-isopeptidase-2-like-Protein
TC015691	934.764	-0.308936	0.108604	-2.8446	0.00444676	0.0395297	NADH-dehydrogenase-[ubiquinone]-1-alpha-subcomplex-subunit-12
TC007781	1673.92	-0.305625	0.0885213	-3.45256	0.000555291	0.0100807	Acyl-CoA:lysophosphatidylglycerol-acyltransferase-1-like-Protein
TC008697	545.413	-0.305568	0.10077	-3.03233	0.00242676	0.0263567	Transmembrane-protein-192-like-Protein
TC011535	688.074	-0.304193	0.101491	-2.99723	0.00272443	0.0283305	Acyl-protein-thioesterase-1-like-Protein
TC013234	494.302	-0.30387	0.110289	-2.7552	0.00586556	0.0466683	28S-ribosomal-protein-S15,-mitochondrial-like-Protein
TC004436	1539.72	-0.303111	0.083013	-3.65137	0.000260843	0.00638758	UPF0389-protein-CG9231-like-Protein
TC007702	1008.06	-0.302667	0.0970026	-3.1202	0.0018073	0.0220507	TBC1-domain-family-member-23-like-Protein
TC003138	290.99	-0.301999	0.091819	-3.28907	0.00100518	0.0150821	Uncharacterized-protein-C20orf24-homolog-like-Protein
TC030656	257.521	-0.301567	0.10542	-2.86062	0.00422813	0.0381082	TM2-domain-containing-protein-CG10795-like-Protein
TC006794	450.729	-0.299805	0.102823	-2.91575	0.00354838	0.0343043	Putative-trans-2-enoyl-CoA-reductase,-mitochondrial-like-Protein
TC010764	369.171	-0.299708	0.0907058	-3.30417	0.000952569	0.0144598	Solute-carrier-family-41-member-1-like-Protein
TC009444	986.897	-0.298344	0.106029	-2.8138	0.00489603	0.0417368	ER-membrane-protein-complex-subunit-7-homolog-like-Protein
TC011619	498.214	-0.297722	0.103637	-2.87273	0.00406942	0.0373588	NECAP-like-protein-CG9132
TC007817	1078.46	-0.297364	0.0822063	-3.61729	0.000297707	0.00680856	ADP-ribosylation-factor-GTPase-activating-protein-2-like-Protein
TC002424	1043.08	-0.296897	0.104363	-2.84484	0.00444344	0.0395297	Thioredoxin-related-transmembrane-protein-1-like-Protein
TC008785	662.004	-0.29601	0.0919231	-3.22019	0.00128104	0.0176579	Sorting-nexin-2-like-Protein
TC032466	322.674	-0.295983	0.0969032	-3.05442	0.002255	0.0250681	Vesicle-transport-protein-GOT1B-like-Protein
TC014929	7695.48	-0.293023	0.105603	-2.77475	0.00552445	0.0452012	Peroxiredoxin-1-like-Protein
TC010122	566.984	-0.292479	0.106254	-2.75265	0.0059115	0.0468901	Protein-farnesyltransferase-subunit-beta-(FTase-beta)-(EC-2.5.1.58)
TC003842	6835.84	-0.291016	0.104376	-2.78815	0.00530101	0.0438569	40S-ribosomal-protein-S24-(Fragment)
TC012647	5808.73	-0.28787	0.0454741	-6.33041	2.44508e-10	1.33617e-07	ADP-ribosylation-factor-1-like-Protein
TC001443	878.785	-0.287169	0.0955979	-3.00392	0.00266523	0.0279809	UDP-xylose-and-UDP-N-acetylglucosamine-transporter-like-Protein
TC030743	263.716	-0.287144	0.10372	-2.76846	0.00563222	0.045725	RNA-polymerase-I-specific-transcription-initiation-factor-RRN3-like-Protein
TC009675	1391.74	-0.285617	0.103538	-2.75858	0.0058053	0.0465884	26S-protease-regulatory-subunit-4-like-Protein
TC015163	818.533	-0.285424	0.0802964	-3.55463	0.000378515	0.00779539	Uncharacterized-protein
TC008868	431.417	-0.285316	0.0956549	-2.98276	0.0028566	0.0293955	Zinc-finger-protein-PLAG1-like-Protein
TC010417	2482.76	-0.283312	0.102797	-2.75603	0.00585069	0.046629	Cytoplasmic-aconitate-hydratase-like-Protein
TC015633	1034.61	-0.281727	0.0912064	-3.08889	0.00200906	0.0235703	Transmembrane-emp24-domain-containing-protein-eca-like-Protein
TC010160	533.098	-0.28171	0.0769831	-3.65938	0.000252829	0.00627544	Uncharacterized-protein
TC013994	312.369	-0.281629	0.102608	-2.74471	0.00605646	0.0477544	Alpha-1,3/1,6-mannosyltransferase-ALG2-like-Protein
TC000318	1278.24	-0.279764	0.0980735	-2.8526	0.00433633	0.0388473	Phosphotransferase-(EC-2.7.1.-)
TC033408	871.428	-0.279229	0.0909398	-3.07048	0.00213714	0.0243044	39S-ribosomal-protein-L18,-mitochondrial-like-Protein
TC008664	515.263	-0.279092	0.0953665	-2.92652	0.00342782	0.0335448	Dymeclin-like-Protein
TC008478	382.713	-0.278092	0.0989664	-2.80996	0.0049547	0.0420898	Uncharacterized-protein
TC010869	1136.49	-0.277082	0.099972	-2.7716	0.00557815	0.0454972	Furin-like-protease-1,-isoform-1-CRR,Furin-like-protease-1,-isoform-1-CRR,Furin-like-protease-1,-isoform-1-CRR
TC000810	11088.1	-0.276818	0.0854934	-3.23789	0.00120418	0.0169189	Uncharacterized-protein
TC004384	487.292	-0.276359	0.0934893	-2.95605	0.00311603	0.0312596	Phosphopantothenate--cysteine-ligase-like-Protein
TC007925	385.476	-0.276222	0.0968181	-2.853	0.00433085	0.0388318	Vacuolar-protein-sorting-associated-protein-36-like-Protein
TC010181	741.12	-0.274771	0.0781046	-3.51799	0.000434827	0.008567	Protein-YIF1B-like-Protein
TC001086	669.362	-0.273428	0.0954153	-2.86566	0.00416141	0.0378681	Supernumerary-limbs
TC004781	1762.08	-0.273206	0.0871672	-3.13428	0.00172278	0.0213966	Ubiquilin-1-like-Protein
TC032038	470.812	-0.265265	0.0851123	-3.11664	0.00182924	0.022214	Peroxisome-biogenesis-factor-10-like-Protein
TC015594	1271.54	-0.262102	0.0862601	-3.0385	0.00237757	0.025937	Uncharacterized-protein
TC013379	1239.39	-0.261888	0.0732898	-3.57332	0.000352487	0.00751514	Uncharacterized-protein-F13E6.1-like-Protein
TC007406	11354.1	-0.261388	0.0822848	-3.17663	0.00148999	0.0195089	60S-ribosomal-protein-L9-like-Protein
TC013214	2536.63	-0.260932	0.0852932	-3.05924	0.00221903	0.0248573	Citrate-synthase
TC008880	714.85	-0.260186	0.0876091	-2.96986	0.00297939	0.0303284	Putative-inositol-monophosphatase-3-like-Protein
TC013545	1321.17	-0.259083	0.0623723	-4.15381	3.26984e-05	0.00154322	UDP-glucose:glycoprotein-glucosyltransferase-like-Protein,UDP-glucose:glycoprotein-glucosyltransferase-like-Protein,UDP-glucose:glycoprotein-glucosyltransferase-like-Protein
TC002857	974.99	-0.254851	0.0803726	-3.17088	0.0015198	0.0197994	Aspartate--tRNA-ligase,-cytoplasmic-like-Protein
TC011261	975.053	-0.253053	0.0758892	-3.3345	0.000854525	0.0135046	Protein-TBRG4-like-Protein,Protein-TBRG4-like-Protein
TC010161	701.343	-0.250758	0.0915969	-2.73763	0.00618841	0.0485671	Eukaryotic-translation-initiation-factor-2-subunit-1-like-Protein
TC002406	1364.49	-0.247967	0.0889072	-2.78905	0.00528624	0.0438547	ADP-ribosylation-factor-GTPase-activating-protein-1-like-Protein
TC002553	539.919	-0.242968	0.0827131	-2.93748	0.00330895	0.0327208	Eukaryotic-translation-initiation-factor-6-(eIF-6)
TC012868	2235.99	-0.241078	0.0638015	-3.77857	0.000157733	0.00456103	Serine-arginine-protein-55-like-Protein
TC031278	8550.33	-0.24073	0.0839767	-2.86662	0.00414876	0.0378681	Defective-in-cullin-neddylation-protein
TC009328	1225.29	-0.239205	0.0760182	-3.14669	0.00165131	0.0208078	F-actin-capping-protein-subunit-alpha-like-Protein
TC013212	928.832	-0.23725	0.0739898	-3.20652	0.00134351	0.0181873	Synaptobrevin-homolog-YKT6-like-Protein
TC007984	869.304	-0.233681	0.0758057	-3.08264	0.00205176	0.0237762	Zinc-finger-protein-593-homolog-like-Protein
TC015215	837.522	-0.23145	0.063686	-3.63424	0.000278797	0.00649048	Vacuolar-protein-sorting-associated-protein-26-like-Protein
TC002590	1439.12	-0.224194	0.0765485	-2.92878	0.00340292	0.0334224	Ubiquitin-conjugation-factor-E4-A-like-Protein
TC009599	1644.21	-0.223729	0.0552462	-4.04967	5.12906e-05	0.00209666	Sister-chromatid-cohesion-protein-PDS5-homolog-B-like-Protein
TC030986	3292	-0.218109	0.0706261	-3.08822	0.00201356	0.0235703	Serine/threonine-protein-kinase-Warts-like-Protein
TC000331	777.746	-0.207178	0.0738964	-2.80363	0.00505306	0.0424941	E3-UFM1-protein-ligase-1-homolog-like-Protein
TC002951	12887.9	-0.20597	0.0732589	-2.81154	0.00493056	0.041928	60S-ribosomal-protein-L7-like-Protein
TC014405	8633.61	-0.203452	0.0743438	-2.73664	0.00620698	0.0486026	40S-ribosomal-protein-S18-like-Protein
TC012168	1250.11	-0.194331	0.0707892	-2.74521	0.00604722	0.0477544	Epsin-like-protein,Epsin-like-protein
TC015014	3416.74	-0.19403	0.0676438	-2.86841	0.00412539	0.037706	Clathrin-heavy-chain
TC009260	5853.77	-0.176155	0.0620042	-2.84102	0.00449697	0.0398057	40S-ribosomal-protein-S12
TC015910	8950.09	-0.167471	0.0582672	-2.87419	0.00405067	0.0372525	40S-ribosomal-protein-S17-like-Protein
