# Supplementary material for: Mitochondria dysfunction impairs Tribolium castaneum wing development during metamorphosis
Source: Commun Biol. 2022 Nov 15;5:1252. doi: 10.1038/s42003-022-04185-z (PMC9666433; doi:10.1038/s42003-022-04185-z)
Supplement: Supplementary file 4 — Supplementary Data 2 [file 42003_2022_4185_MOESM4_ESM.xlsx]

## Sheet: DEseq2-48-Sig
	baseMean	log2FoldChange	lfcSE	stat	pvalue	padj	Protein-names
TC005374	866.094	4.52936	1.30269	3.47692	0.000507203	0.0390307	Larval-serum-protein-2-like-Protein
TC005955	97.6485	4.27001	1.23578	3.45531	0.000549659	0.0406498	Cathepsin-B
TC013653	53.1133	3.42445	0.817117	4.19089	2.7786e-05	0.00459759	Facilitated-trehalose-transporter-Tret1-2-homolog-like-Protein
TC013129	7.53153	3.10199	0.96241	3.22315	0.0012679	0.067437	Pupal-cuticle-protein-Edg-78E-like-Protein
TC031013	30.5908	2.98399	0.815888	3.65736	0.00025483	0.0239856	Uncharacterized-protein,Uncharacterized-protein
TC010423	7.30494	2.85276	0.922244	3.09328	0.00197955	0.0917253	Cytochrome-P450-like-protein
TC008229	7.34986	2.59563	0.81143	3.19884	0.00137982	0.0704696	Uncharacterized-protein
TC000942	116.846	2.44403	0.762994	3.20322	0.00135902	0.0703123	Alpha-amylase-A-like-Protein
TC032831	9.96866	1.85069	0.554692	3.33642	0.000848635	0.0519629	Uncharacterized-protein
TC005097	1515.28	1.81691	0.200546	9.05981	1.30676e-19	7.44135e-16	Uncharacterized-protein
TC013131	2170.48	1.80961	0.564718	3.20445	0.0013532	0.0703123	Pupal-cuticle-protein-like-Protein
TC009956	892.324	1.80713	0.44999	4.01593	5.92129e-05	0.00798785	ADFb-like-protein
TC008890	765.785	1.73113	0.520443	3.32626	0.000880202	0.0527449	Uncharacterized-protein
TC008889	346.563	1.70099	0.498402	3.41289	0.000642783	0.0430627	Uncharacterized-protein
TC009180	12354.9	1.6821	0.485782	3.46267	0.000534839	0.0398123	Putative-chitinase-2-like-Protein
TC032569	3892.63	1.56199	0.509662	3.06476	0.00217843	0.0982409	Uncharacterized-protein
TC012828	5976.33	1.54417	0.351771	4.3897	1.13507e-05	0.00219107	Uncharacterized-protein
TC003042	1019.59	1.52784	0.291097	5.24856	1.53296e-07	7.59082e-05	Uncharacterized-protein
TC009958	32.0392	1.509	0.424926	3.5512	0.000383483	0.0307569	ADFb-like-protein
TC010164	106.771	1.50809	0.376812	4.00224	6.27462e-05	0.00812064	Uncharacterized-protein
TC010163	2733.48	1.48512	0.417799	3.55462	0.000378528	0.0305749	Uncharacterized-protein
TC003044	62435.1	1.42598	0.315001	4.52692	5.98493e-06	0.00133652	Uncharacterized-protein
TC008588	709.241	1.30923	0.408939	3.20154	0.00136695	0.0703123	Uncharacterized-protein
TC033767	39.7796	1.25468	0.346053	3.62569	0.000288192	0.0262578	Uncharacterized-protein
TC032973	416.068	1.24459	0.281805	4.4165	1.00313e-05	0.00196977	Putative-MFS-type-transporter-C09D4.1-like-Protein
TC033467	444.432	1.23884	0.342743	3.61449	0.000300934	0.026776	Protein-takeout-like-Protein
TC005091	3934.66	1.22105	0.254358	4.80051	1.58261e-06	0.000400542	Uncharacterized-protein
TC010057	1430.27	1.21649	0.340761	3.56993	0.000357078	0.0296672	Pupal-cuticle-protein-Edg-84A-like-Protein
TC008768	398.928	1.18621	0.308723	3.84233	0.000121872	0.0136078	Uncharacterized-protein
TC013304	22.4277	1.13607	0.365381	3.10928	0.00187542	0.0886272	Uncharacterized-protein
TC005092	156.305	1.12473	0.186475	6.03154	1.62408e-09	2.55427e-06	Uncharacterized-protein
TC003382	3796.5	1.11235	0.229506	4.84673	1.25511e-06	0.000340344	Uncharacterized-protein
TC002597	25235.9	1.10832	0.300158	3.69245	0.000222102	0.0210793	Uncharacterized-protein
TC033466	12174.2	1.07444	0.192459	5.58268	2.36846e-08	1.92674e-05	Circadian-clock-controlled-protein-like-Protein
TC003038	57445.5	1.0601	0.252987	4.19033	2.78544e-05	0.00459759	Uncharacterized-protein
TC000442	1861.3	1.0367	0.324913	3.19071	0.00141923	0.072159	Uncharacterized-protein
TC010266	702.637	0.999112	0.280945	3.55626	0.000376173	0.0305749	Uncharacterized-protein
TC033708	25.2523	0.995024	0.288956	3.44352	0.000574199	0.0413222	Papilin-like-Protein
TC003053	20590.3	0.965366	0.23295	4.1441	3.41157e-05	0.00532252	Uncharacterized-protein
TC032776	566.824	0.95765	0.278075	3.44386	0.00057347	0.0413222	Uncharacterized-protein,Uncharacterized-protein
TC015595	6729.37	0.951281	0.286058	3.32549	0.000882643	0.0527449	Uncharacterized-protein
TC007539	465.69	0.945393	0.232478	4.06659	4.77066e-05	0.0068776	Alkaline-phosphatase-(EC-3.1.3.1)
TC014761	95.1686	0.925805	0.22036	4.20133	2.65353e-05	0.00451061	Uncharacterized-protein
TC032607	31.3169	0.925633	0.284923	3.24871	0.00115931	0.064407	Uncharacterized-protein
TC003124	40.0999	0.914294	0.285647	3.20078	0.00137056	0.0703123	Uncharacterized-protein
TC033538	986.111	0.909954	0.157372	5.78218	7.37408e-09	7.69627e-06	Uncharacterized-protein
TC013135	439.39	0.907242	0.287835	3.15195	0.00162184	0.0796171	Pupal-cuticle-protein-Edg-78E-like-Protein
TC034638	47.5301	0.903694	0.235083	3.84414	0.000120974	0.0136078	Uncharacterized-protein
TC001357	266.104	0.880124	0.270844	3.24956	0.00115584	0.064407	Uncharacterized-protein
TC031177	161.032	0.875936	0.280725	3.12026	0.0018069	0.0868208	Uncharacterized-protein
TC032606	218.503	0.873437	0.140628	6.21095	5.26648e-10	1.1996e-06	Uncharacterized-protein
TC033748	38.6355	0.86544	0.279212	3.09958	0.00193792	0.0904549	Homeobox-protein-orthopedia-like-Protein,Homeobox-protein-orthopedia-like-Protein
TC033526	1029.58	0.864071	0.280049	3.08543	0.00203258	0.0937209	Uncharacterized-protein
TC032465	65.0308	0.849933	0.219445	3.87309	0.000107462	0.0126174	Uncharacterized-protein
TC009006	4766.41	0.835874	0.225318	3.70976	0.000207454	0.0200229	Uncharacterized-protein
TC033898	1836.91	0.829356	0.242017	3.42685	0.000610626	0.042175	Uncharacterized-protein
TC030899	265.851	0.808169	0.25465	3.17364	0.00150539	0.0755281	Uncharacterized-protein
TC005731	1555.01	0.79494	0.246724	3.22198	0.00127307	0.067437	Uncharacterized-protein
TC013484	126.208	0.792908	0.23132	3.42775	0.000608595	0.042175	Uncharacterized-protein
TC034160	367.02	0.792535	0.211905	3.74005	0.000183986	0.0183229	Uncharacterized-protein
TC034078	74.5589	0.790875	0.223288	3.54194	0.000397192	0.0316337	Uncharacterized-protein
TC005660	47.2797	0.767705	0.217426	3.53088	0.000414184	0.0327579	Uncharacterized-protein
TC007326	193.301	0.764934	0.14807	5.16602	2.39138e-07	0.000108941	Uncharacterized-protein
TC013677	50.5125	0.755525	0.220799	3.42178	0.000622127	0.042175	Uncharacterized-protein
TC008783	762.184	0.752362	0.185909	4.04694	5.18924e-05	0.00720735	Solute-carrier-family-46-member-3-like-Protein
TC031646	85.2559	0.744904	0.195605	3.8082	0.000139982	0.0150401	Angiotensin-converting-enzyme-related-protein-like-Protein
TC014634	1765.47	0.714124	0.207134	3.44764	0.000565504	0.0412854	Uncharacterized-protein,Chitin-synthase-CHS1A-(Chitin-synthase-variant-1)-(EC-2.4.1.16)
TC033441	243.093	0.713734	0.225293	3.16802	0.00153479	0.0766652	Uncharacterized-protein
TC032700	3292.34	0.699213	0.168236	4.15613	3.23677e-05	0.00511994	Uncharacterized-protein-F13E9.13,-mitochondrial-like-Protein,Uncharacterized-protein-F13E9.13,-mitochondrial-like-Protein
TC033231	316.478	0.679095	0.200289	3.39058	0.000697449	0.0456508	Uncharacterized-protein
TC031356	495.941	0.671787	0.141422	4.75022	2.03196e-06	0.000492382	Uncharacterized-protein
TC005994	1636.72	0.669087	0.181118	3.6942	0.00022058	0.0210793	Uncharacterized-protein
TC005998	524.776	0.668215	0.214637	3.11323	0.00185049	0.0878133	Uncharacterized-protein,Uncharacterized-protein,Uncharacterized-protein
TC013974	445.619	0.663007	0.162752	4.07373	4.62659e-05	0.00675541	Uncharacterized-protein
TC013813	1996.61	0.651256	0.190296	3.42234	0.000620845	0.042175	Uncharacterized-protein
TC004422	289.214	0.648446	0.191084	3.39351	0.00069004	0.045427	Prestin-like-Protein,Prestin-like-Protein
TC006707	181.716	0.635914	0.166786	3.81275	0.000137431	0.0149067	ATP-sensitive-inward-rectifier-potassium-channel-12-like-Protein,ATP-sensitive-inward-rectifier-potassium-channel-12-like-Protein
TC013448	1073.17	0.635333	0.196979	3.22539	0.00125803	0.0672661	Uncharacterized-protein
TC000821	720.389	0.627092	0.19213	3.26389	0.00109892	0.0619585	Laccase-1-(Laccase-5-like-Protein)
TC015583	96.4865	0.623286	0.190472	3.27233	0.00106665	0.0608157	Alpha-tocopherol-transfer-protein-like
TC004711	307.172	0.622878	0.124848	4.98908	6.06689e-07	0.00023032	Uncharacterized-protein
TC015406	650.986	0.620032	0.185033	3.35093	0.000805418	0.0504005	Uncharacterized-protein
TC013857	277.443	0.613508	0.164391	3.732	0.000189968	0.0184918	Uncharacterized-protein
TC008205	82.6296	0.608796	0.175337	3.47215	0.000516308	0.0390391	Endothelin-converting-enzyme-1-like-Protein
TC003402	1373.46	0.608612	0.177713	3.42468	0.000615513	0.042175	Multidrug-resistance-protein-homolog-65-like-Protein
TC007269	15818.8	0.594305	0.158735	3.74402	0.000181102	0.0183229	Uncharacterized-protein
TC001636	645.188	0.587982	0.190099	3.09303	0.00198125	0.0917253	Uncharacterized-protein
TC002521	84.6874	0.587131	0.175393	3.34752	0.000815367	0.0507443	Putative-sodium-dependent-multivitamin-transporter-like-Protein
TC002483	23858.4	0.577929	0.151106	3.82467	0.000130949	0.0144794	Uncharacterized-protein
TC005525	6159.3	0.576335	0.169542	3.39936	0.000675428	0.0447235	Uncharacterized-protein
TC031402	578.896	0.571807	0.186324	3.06889	0.00214854	0.0982409	Inositol-1-monophosphatase-(EC-3.1.3.25)
TC005444	2789.62	0.569503	0.164052	3.47148	0.000517597	0.0390391	Protein-yellow-like-Protein
TC032669	599.602	0.553952	0.15488	3.57664	0.000348037	0.0295805	FH1/FH2-domain-containing-protein-3-like-Protein,FH1/FH2-domain-containing-protein-3-like-Protein
TC003857	152.965	0.547014	0.17177	3.18458	0.00144965	0.0733782	2-hydroxyacylsphingosine-1-beta-galactosyltransferase-like-Protein
TC011682	606.323	0.538537	0.17048	3.15894	0.00158343	0.0784075	Transmembrane-protein-65-like-Protein
TC002616	1657.82	0.511707	0.158035	3.23793	0.00120402	0.0659259	Proton-coupled-amino-acid-transporter-4-like-Protein
TC033882	1199.12	0.511324	0.152885	3.3445	0.000824303	0.0510217	Thrombospondin-3-like-Protein
TC030611	1083.75	0.499888	0.158239	3.15907	0.00158271	0.0784075	Protein-singed-wings-2-like-Protein
TC012839	603.821	0.499632	0.118663	4.21053	2.54775e-05	0.00439642	Lipase
TC034145	222.729	0.487936	0.159119	3.06648	0.00216592	0.0982409	Sodium-independent-sulfate-anion-transporter-like-Protein
TC033075	1283.39	0.466116	0.135183	3.44804	0.000564661	0.0412854	Uncharacterized-protein
TC013486	1642.97	0.462012	0.103077	4.48219	7.38797e-06	0.00155818	Glucose-transporter-type-1-like-Protein
TC015608	910.315	0.443999	0.109538	4.05336	5.04865e-05	0.00715373	Eukaryotic-translation-initiation-factor-4E-nuclear-import-factor-1,Eukaryotic-translation-initiation-factor-4E-nuclear-import-factor-1,Eukaryotic-translation-initiation-factor-4E-nuclear-import-factor-1
TC034316	1170.63	0.43865	0.120026	3.65462	0.000257561	0.0240439	CKLF-like-MARVEL-transmembrane-domain-containing-protein-4
TC006596	3967.41	0.435788	0.120268	3.62348	0.000290667	0.0262731	Uncharacterized-protein
TC002445	21042.3	0.417265	0.129595	3.21976	0.00128297	0.0674627	Paramyosin,-short-form-like-Protein
TC032782	515.988	0.412336	0.122698	3.36057	0.000777821	0.0489426	Uncharacterized-protein
TC032514	1406.03	0.371172	0.108034	3.43568	0.000591063	0.0420438	Uncharacterized-protein
TC002717	1468.94	0.364009	0.0947171	3.84312	0.000121482	0.0136078	Phosphatidylinositol-binding-clathrin-assembly-protein-LAP-like-Protein
TC033354	327.099	0.358791	0.108843	3.29641	0.000979294	0.0574906	Chloride-channel-protein
TC031991	524.85	0.33587	0.0898379	3.73862	0.000185034	0.0183229	Uncharacterized-protein
TC009584	905.209	0.330348	0.102618	3.21922	0.0012854	0.0674627	Uncharacterized-protein,Uncharacterized-protein,Uncharacterized-protein
TC012481	318.804	0.325051	0.0977631	3.32488	0.000884561	0.0527449	Putative-methyltransferase-NSUN5-like-Protein
TC034165	3009.94	0.229786	0.0634871	3.61941	0.000295277	0.0264796	Uncharacterized-protein
TC007198	577.224	-0.352081	0.107578	-3.2728	0.0010649	0.0608157	Ribose-5-phosphate-isomerase-like-Protein
TC003426	895.931	-0.377534	0.108684	-3.47367	0.000513391	0.0390391	Mitochondrial-import-receptor-subunit-TOM40-homolog-1-like-Protein
TC012524	1265.02	-0.404134	0.0816213	-4.95133	7.37094e-07	0.000254387	Equilibrative-nucleoside-transporter-3-like-Protein
TC010368	1396.07	-0.462556	0.123089	-3.7579	0.000171343	0.0177402	Selenium-binding-protein-1-like-Protein
TC010636	803.592	-0.468519	0.0935498	-5.00823	5.49329e-07	0.000215735	Acyl-coenzyme-A-oxidase
TC005725	8157.99	-0.471742	0.0963116	-4.89808	9.67772e-07	0.000292598	Aconitate-hydratase,-mitochondrial-(Aconitase)-(EC-4.2.1.-)
TC013240	197.711	-0.510181	0.162223	-3.14493	0.00166125	0.0812018	Mitochondrial-intermembrane-space-import-and-assembly-protein-40-B-like-Protein
TC014293	486.637	-0.525947	0.103258	-5.09354	3.51443e-07	0.000142949	S-formylglutathione-hydrolase-(EC-3.1.2.12)
TC032823	327.165	-0.605643	0.184122	-3.28936	0.00100417	0.0586486	Leucine-rich-repeat-protein-soc-2-homolog-like-Protein
TC007377	523.357	-0.608048	0.101082	-6.01542	1.7942e-09	2.55427e-06	Kielin/chordin-like-protein
TC034694	283.85	-0.611857	0.154137	-3.96956	7.2007e-05	0.00911208	Uncharacterized-protein
TC003666	1082.77	-0.6181	0.165274	-3.73985	0.000184126	0.0183229	Protein-N-terminal-asparagine-amidohydrolase-like-Protein
TC011231	302.455	-0.651978	0.166388	-3.91842	8.913e-05	0.0109151	Cytochrome-P450-314A1
TC033934	196.371	-0.674888	0.202914	-3.32598	0.000881069	0.0527449	Uncharacterized-protein
TC001209	1543.44	-0.674976	0.15143	-4.45736	8.29749e-06	0.0016579	Fructose-1,6-bisphosphatase-1-like-Protein
TC004523	1137.15	-0.680449	0.210287	-3.23581	0.00121299	0.0660992	Serine-protease-P46
TC005661	170.777	-0.705541	0.197382	-3.5745	0.000350901	0.029603	Homeobox-protein-unc-4-like-Protein
TC014564	1202.89	-0.708565	0.166262	-4.26173	2.0285e-05	0.00360977	Adenosylhomocysteinase-(EC-3.3.1.1)
TC012758	1340.08	-0.712584	0.223899	-3.18261	0.00145953	0.0735511	Protein-croquemort-like-Protein
TC008277	1618.18	-0.714823	0.23239	-3.07596	0.00209828	0.0963599	Uncharacterized-protein
TC032862	445.917	-0.723518	0.122098	-5.92571	3.10953e-09	3.93494e-06	Uncharacterized-protein
TC004386	690.014	-0.735752	0.183282	-4.01433	5.96161e-05	0.00798785	2-oxoisovalerate-dehydrogenase-subunit-alpha-(EC-1.2.4.4)-(Branched-chain-alpha-keto-acid-dehydrogenase-E1-component-alpha-chain)
TC033599	351.562	-0.73838	0.19346	-3.81671	0.000135241	0.0148101	Pregnancy-zone-protein-like-Protein
TC000246	509.374	-0.74956	0.209186	-3.58322	0.000339388	0.0292825	Serine-protease-H1
TC010593	3775.67	-0.764309	0.209963	-3.64021	0.000272413	0.0252236	C-1-tetrahydrofolate-synthase,-cytoplasmic-like-Protein
TC031184	100.166	-0.765843	0.187851	-4.07687	4.56452e-05	0.0067552	Protein-turtle-homolog-A-like-Protein
TC006515	206.803	-0.789516	0.184885	-4.27031	1.95205e-05	0.00352888	Larval-serum-protein-2-like-Protein
TC007883	4797.17	-0.789704	0.236502	-3.3391	0.000840496	0.0517427	Bifunctional-trehalose-6-phosphate-synthase/phosphatase-like-Protein,Bifunctional-trehalose-6-phosphate-synthase/phosphatase-like-Protein
TC005976	756.152	-0.796599	0.221204	-3.6012	0.000316756	0.0277503	Serine-protease-P66
TC008514	2813.53	-0.801041	0.245194	-3.26697	0.00108706	0.0615948	Sarcosine-dehydrogenase,-mitochondrial-like-Protein
TC032411	112.053	-0.811667	0.2513	-3.22988	0.00123844	0.0670144	Integrin-beta-1-A-like-Protein
TC000449	6367.93	-0.813544	0.199306	-4.0819	4.46699e-05	0.0067552	Prosaposin-like-Protein
TC005476	193.303	-0.817388	0.2289	-3.57093	0.000355712	0.0296672	Uncharacterized-protein
TC034615	812.034	-0.818742	0.242422	-3.37734	0.000731906	0.0470942	Metalloendopeptidase-(EC-3.4.24.-)
TC033428	118.897	-0.833305	0.190816	-4.36705	1.25933e-05	0.00239042	Uncharacterized-protein
TC009333	46552.1	-0.840674	0.262334	-3.20459	0.00135254	0.0703123	Uncharacterized-protein
TC002722	448.917	-0.844987	0.170046	-4.96917	6.72391e-07	0.000247028	Cytochrome-P450-like-protein,Cytochrome-P450-like-protein
TC008704	532.315	-0.849987	0.277391	-3.06422	0.00218236	0.0982409	L-threonine-dehydratase-catabolic-TdcB-like-Protein
TC032506	722.947	-0.850384	0.247043	-3.44225	0.000576892	0.0413222	Carboxypeptidase-(EC-3.4.16.-)
TC004921	1113.42	-0.851854	0.173977	-4.89636	9.76268e-07	0.000292598	Protein-CREG1-like-Protein
TC032245	152.335	-0.866486	0.168118	-5.15404	2.54932e-07	0.00011061	Tyrosine-protein-kinase-Abl-like-Protein,Tyrosine-protein-kinase-Abl-like-Protein,Tyrosine-protein-kinase-Abl-like-Protein
TC013683	1373.13	-0.867766	0.159785	-5.43085	5.60876e-08	3.57956e-05	60-kDa-heat-shock-protein,-mitochondrial-like-Protein
TC034153	427.496	-0.868021	0.217822	-3.985	6.74814e-05	0.00863535	Uncharacterized-protein
TC000494	344.61	-0.881909	0.179521	-4.91256	8.98966e-07	0.000292598	Serine-protease-P7
TC000097	54.7014	-0.882746	0.283164	-3.11744	0.00182432	0.0869339	Chaoptin-like-Protein
TC012520	1821.3	-0.889675	0.248527	-3.57979	0.000343864	0.0294457	Uncharacterized-protein
TC000357	1199.1	-0.903717	0.168339	-5.36843	7.94237e-08	4.30741e-05	Uncharacterized-protein
TC014032	339.655	-0.912632	0.280368	-3.25512	0.00113344	0.06359	Sodium/potassium-transporting-ATPase-subunit-beta-2-like-Protein
TC008247	201.014	-0.914696	0.27898	-3.27872	0.00104281	0.0602869	Uncharacterized-protein
TC031050	1453.95	-0.918627	0.284532	-3.22856	0.00124416	0.0670144	Uncharacterized-protein
TC004619	856.251	-0.927172	0.165331	-5.60796	2.04722e-08	1.79352e-05	1,4-alpha-glucan-branching-enzyme-like-Protein
TC014493	729.594	-0.933389	0.230378	-4.05156	5.08783e-05	0.00715373	Uncharacterized-protein
TC033616	524.052	-0.936653	0.220885	-4.24046	2.2306e-05	0.00390835	Uncharacterized-protein
TC001030	1017.03	-0.940178	0.306659	-3.06587	0.00217035	0.0982409	Uncharacterized-protein
TC032874	1032	-0.957757	0.280136	-3.41891	0.000628734	0.0423707	Uncharacterized-protein
TC007204	492.947	-0.959865	0.269699	-3.55903	0.000372231	0.0304988	Spondin-1-like-Protein
TC005881	845.058	-0.971383	0.188664	-5.14875	2.62225e-07	0.00011061	Uncharacterized-protein
TC002464	1861.51	-0.983385	0.270778	-3.6317	0.000281563	0.0258606	Alpha-mannosidase-(EC-3.2.1.-)
TC032344	80.7963	-0.998135	0.264356	-3.77573	0.000159543	0.0168244	Uncharacterized-protein
TC012516	33.4533	-1.02422	0.265953	-3.85111	0.000117582	0.0136078	Uncharacterized-protein
TC033821	356.858	-1.03044	0.326797	-3.15315	0.00161516	0.0796171	Sodium-channel-protein-60E-like-Protein,Sodium-channel-protein-60E-like-Protein
TC012501	374.907	-1.03285	0.21286	-4.85227	1.22057e-06	0.000339051	Cytochrome-P450-like-protein
TC007351	1672.34	-1.03987	0.213232	-4.8767	1.07875e-06	0.000307147	Spondin-1-like-Protein
TC015224	549.696	-1.04087	0.300077	-3.46867	0.000523048	0.0391908	Serpin-peptidase-inhibitor-31
TC032868	686.252	-1.04327	0.314927	-3.31273	0.000923913	0.0545205	Uncharacterized-protein
TC005849	210.44	-1.04918	0.337577	-3.10797	0.00188376	0.0886533	L-xylulose-reductase-like-Protein
TC000153	3018.28	-1.05251	0.252287	-4.17188	3.02094e-05	0.00491507	Cytochrome-P450-like-protein
TC034667	803.02	-1.05944	0.294933	-3.59214	0.000327972	0.0285135	Uncharacterized-protein
TC032163	345.942	-1.06942	0.284437	-3.75978	0.000170061	0.0177402	Serine-protease-easter-like-Protein
TC033976	495.399	-1.07048	0.344715	-3.10542	0.00190012	0.0890552	Uncharacterized-protein
TC034028	2239.84	-1.07393	0.343928	-3.12255	0.0017929	0.0865227	Sulfhydryl-oxidase-(EC-1.8.3.2)
TC015179	496.588	-1.08007	0.224062	-4.82041	1.43266e-06	0.00037083	Spermidine-synthase-like-Protein
TC004121	8544.2	-1.09426	0.256074	-4.27322	1.92673e-05	0.00352888	Lipoyltransferase-1,-mitochondrial-like-Protein
TC011196	154.645	-1.09641	0.310713	-3.5287	0.000417606	0.0328008	Myrosinase-1-like-Protein
TC032162	236.296	-1.10265	0.327574	-3.3661	0.000762404	0.048239	Serine-protease-easter-like-Protein
TC030983	591.394	-1.10592	0.309941	-3.56817	0.000359476	0.0296672	DNA-ligase-(EC-3.4.21.-)-(EC-6.5.1.1)
TC012502	4688.23	-1.11934	0.245431	-4.56072	5.09787e-06	0.00118489	Cytochrome-P450-monooxigenase-CYP4Q7-(Cytochrome-P450-like-protein)
TC012500	1694.28	-1.14875	0.128834	-8.91654	4.81095e-19	1.8264e-15	Cytochrome-P450-like-protein
TC010552	3821.97	-1.15015	0.295407	-3.89342	9.8839e-05	0.0117258	Uncharacterized-protein
TC010839	124.91	-1.16109	0.214303	-5.418	6.02709e-08	3.61277e-05	Vitellogenin-like-Protein
TC033540	944.997	-1.16326	0.349604	-3.32737	0.000876707	0.0527449	Uncharacterized-protein
TC015702	1042.54	-1.17681	0.237181	-4.96167	6.98894e-07	0.000248741	Clavesin-2-like-Protein
TC015110	512.549	-1.17836	0.284815	-4.13729	3.51435e-05	0.00540877	Serine-protease-P153
TC000411	950.392	-1.17958	0.359129	-3.28457	0.00102137	0.0593492	Cytochrome-P450-304E1
TC008043	332.405	-1.19831	0.248103	-4.82988	1.36612e-06	0.000361832	Nidogen-2-like-Protein
TC012177	10122.2	-1.20301	0.312537	-3.84917	0.000118518	0.0136078	Uncharacterized-protein
TC004437	1963.01	-1.22392	0.249923	-4.89718	9.72219e-07	0.000292598	Bifunctional-purine-biosynthesis-protein-PURH-like-Protein
TC006445	24648.1	-1.23836	0.382014	-3.24167	0.00118833	0.0653813	Cytochrome-P450-9Z5
TC009724	3809.75	-1.23948	0.307711	-4.02806	5.62399e-05	0.00771707	Vitellogenin-2-like-Protein
TC006439	159.477	-1.26068	0.234293	-5.3808	7.41566e-08	4.22285e-05	Uncharacterized-protein
TC015479	103.852	-1.27231	0.40619	-3.13229	0.00173448	0.0844187	Serine-protease-inhibitor-I/II-like-Protein
TC034175	225.346	-1.2775	0.365287	-3.49726	0.000470071	0.0364193	Kynurenine-formamidase-like-Protein
TC001698	607.716	-1.27869	0.319234	-4.0055	6.18875e-05	0.00812064	Lysosomal-Pro-X-carboxypeptidase-like-Protein
TC007911	5638.59	-1.28456	0.374234	-3.4325	0.000598041	0.0420438	Glycine-N-methyltransferase-like-Protein
TC010864	441.518	-1.34671	0.218444	-6.16502	7.0473e-10	1.3377e-06	Uncharacterized-protein
TC004656	3753.6	-1.35206	0.29709	-4.551	5.33909e-06	0.00121614	Vitellogenin-3-like-Protein
TC006189	381.365	-1.3586	0.24591	-5.52478	3.29904e-08	2.3483e-05	Uncharacterized-protein
TC034772	352.658	-1.37156	0.365466	-3.7529	0.000174799	0.017935	Protein-anon-37Cs-like-protein
TC012495	166.263	-1.37374	0.380427	-3.61106	0.000304951	0.0269231	Cytochrome-P450-like-protein
TC032872	263.628	-1.37514	0.346812	-3.96508	7.3372e-05	0.00918279	Connectin-like-Protein
TC032412	352.724	-1.39917	0.286779	-4.8789	1.06682e-06	0.000307147	Integrin-beta-PS-like-Protein
TC000152	296.494	-1.41216	0.411253	-3.4338	0.000595173	0.0420438	Cytochrome-P450-345A1
TC002648	370.712	-1.41696	0.297456	-4.7636	1.9017e-06	0.000470835	Uncharacterized-protein
TC012178	31308.9	-1.42494	0.422831	-3.36999	0.0007517	0.0478274	Uncharacterized-protein
TC031292	712.717	-1.43063	0.320419	-4.46487	8.01174e-06	0.00162939	Uncharacterized-protein
TC034096	398.16	-1.46318	0.417757	-3.50248	0.000460946	0.035957	Uncharacterized-protein
TC000249	936.91	-1.54734	0.458507	-3.37474	0.000738862	0.0472747	Serine-protease-H4
TC009017	331.058	-1.5486	0.467101	-3.31534	0.000915317	0.0542945	Myrosinase-1-like-Protein
TC003391	2029.76	-1.55372	0.286174	-5.4293	5.6574e-08	3.57956e-05	Uncharacterized-protein,Uncharacterized-protein
TC001300	285.036	-1.56583	0.274053	-5.71362	1.10601e-08	1.04969e-05	Serine-protease-H28
TC034669	508.002	-1.57397	0.401649	-3.91876	8.90051e-05	0.0109151	Uncharacterized-protein
TC010912	295.514	-1.62427	0.362834	-4.47663	7.58289e-06	0.00157021	Chaoptin-like-Protein
TC002193	283.554	-1.63193	0.40763	-4.00347	6.24207e-05	0.00812064	Serine-protease-H35
TC012864	278.162	-1.63893	0.481168	-3.40614	0.000658878	0.0438828	Uncharacterized-protein
TC001324	818.084	-1.70147	0.417359	-4.07674	4.56713e-05	0.0067552	Lipid-storage-droplets-surface-binding-protein-1-like-Protein,Lipid-storage-droplets-surface-binding-protein-1-like-Protein
TC007948	206.832	-1.71873	0.367486	-4.677	2.91098e-06	0.000690691	Leucine-rich-repeats-and-immunoglobulin-like-domains-protein-3
TC003939	124.548	-1.72904	0.511066	-3.3832	0.000716458	0.0463621	Uncharacterized-protein
TC012283	379.037	-1.73345	0.333396	-5.19939	1.99946e-07	9.48825e-05	UDP-glucuronosyltransferase-(EC-2.4.1.17)
TC014022	43.5323	-1.76374	0.305101	-5.78083	7.4334e-09	7.69627e-06	Leucine-rich-repeat-protein-soc-2-homolog-like-Protein
TC031957	1067.88	-1.76979	0.452597	-3.91029	9.21845e-05	0.0110629	Protein-slit-like-Protein
TC004948	1976.93	-1.86117	0.26455	-7.03525	1.98911e-12	5.6635e-09	Peroxiredoxin-1-like-Protein
TC013741	15759.6	-1.88603	0.435115	-4.33457	1.46045e-05	0.00272674	Uncharacterized-protein
TC005669	948.702	-1.89782	0.340745	-5.56963	2.55279e-08	1.93825e-05	Chaoptin-like-Protein
TC009457	1607.11	-1.89826	0.456404	-4.15916	3.19415e-05	0.00511994	Chaoptin-like-Protein
TC007764	65.0086	-1.94959	0.600742	-3.24531	0.00117324	0.0648644	Uncharacterized-protein
TC004541	144.283	-1.95354	0.516074	-3.78538	0.000153475	0.0163357	Chaoptin-like-Protein
TC003963	100.93	-1.96041	0.501379	-3.91004	9.22796e-05	0.0110629	Uncharacterized-protein
TC004729	96.6246	-1.96613	0.526199	-3.73647	0.000186624	0.0183229	Chaoptin-like-Protein
TC034665	27.0027	-2.02313	0.383905	-5.26986	1.36527e-07	7.06776e-05	Uncharacterized-protein
TC032886	5.67125	-2.10363	0.672863	-3.12639	0.00176964	0.0857636	Uncharacterized-protein
TC032680	19.329	-2.18145	0.644009	-3.38729	0.000705864	0.0459376	Uncharacterized-protein
TC010066	455.467	-2.33304	0.516092	-4.52059	6.16683e-06	0.00135065	Odorant-binding-protein-(Subfamily-minus-C)-C01
TC007529	891.397	-2.49389	0.184948	-13.4843	1.93613e-41	2.20506e-37	Leucine-rich-PPR-motif-containing-protein,-mitochondrial-like-Protein
TC031629	6633.35	-2.99783	0.66822	-4.48629	7.24756e-06	0.00155741	Transferrin
TC010117	57.6592	-3.03574	0.619407	-4.90104	9.53283e-07	0.000292598	Flavin-containing-monooxygenase-(EC-1.-.-.-)
TC015789	26.7408	-3.14166	0.917335	-3.42477	0.000615322	0.042175	Uncharacterized-protein
TC015292	12.7551	-3.95029	1.22383	-3.22781	0.00124744	0.0670144	Cytochrome-P450-like-protein
TC015790	8.52384	-4.32969	1.38814	-3.11905	0.00181433	0.0868208	Uncharacterized-protein
TC006158	213.556	-4.90593	1.49938	-3.27198	0.00106797	0.0608157	Uncharacterized-protein

## Sheet: 48-Downregulation
	baseMean	log2FoldChange	lfcSE	stat	pvalue	padj	Protein-names
TC006158	213.556	-4.90593	1.49938	-3.27198	0.00106797	0.0608157	Uncharacterized-protein
TC015790	8.52384	-4.32969	1.38814	-3.11905	0.00181433	0.0868208	Uncharacterized-protein
TC015292	12.7551	-3.95029	1.22383	-3.22781	0.00124744	0.0670144	Cytochrome-P450-like-protein
TC015789	26.7408	-3.14166	0.917335	-3.42477	0.000615322	0.042175	Uncharacterized-protein
TC010117	57.6592	-3.03574	0.619407	-4.90104	9.53283e-07	0.000292598	Flavin-containing-monooxygenase-(EC-1.-.-.-)
TC031629	6633.35	-2.99783	0.66822	-4.48629	7.24756e-06	0.00155741	Transferrin
TC007529	891.397	-2.49389	0.184948	-13.4843	1.93613e-41	2.20506e-37	Leucine-rich-PPR-motif-containing-protein,-mitochondrial-like-Protein
TC010066	455.467	-2.33304	0.516092	-4.52059	6.16683e-06	0.00135065	Odorant-binding-protein-(Subfamily-minus-C)-C01
TC032680	19.329	-2.18145	0.644009	-3.38729	0.000705864	0.0459376	Uncharacterized-protein
TC032886	5.67125	-2.10363	0.672863	-3.12639	0.00176964	0.0857636	Uncharacterized-protein
TC034665	27.0027	-2.02313	0.383905	-5.26986	1.36527e-07	7.06776e-05	Uncharacterized-protein
TC004729	96.6246	-1.96613	0.526199	-3.73647	0.000186624	0.0183229	Chaoptin-like-Protein
TC003963	100.93	-1.96041	0.501379	-3.91004	9.22796e-05	0.0110629	Uncharacterized-protein
TC004541	144.283	-1.95354	0.516074	-3.78538	0.000153475	0.0163357	Chaoptin-like-Protein
TC007764	65.0086	-1.94959	0.600742	-3.24531	0.00117324	0.0648644	Uncharacterized-protein
TC009457	1607.11	-1.89826	0.456404	-4.15916	3.19415e-05	0.00511994	Chaoptin-like-Protein
TC005669	948.702	-1.89782	0.340745	-5.56963	2.55279e-08	1.93825e-05	Chaoptin-like-Protein
TC013741	15759.6	-1.88603	0.435115	-4.33457	1.46045e-05	0.00272674	Uncharacterized-protein
TC004948	1976.93	-1.86117	0.26455	-7.03525	1.98911e-12	5.6635e-09	Peroxiredoxin-1-like-Protein
TC031957	1067.88	-1.76979	0.452597	-3.91029	9.21845e-05	0.0110629	Protein-slit-like-Protein
TC014022	43.5323	-1.76374	0.305101	-5.78083	7.4334e-09	7.69627e-06	Leucine-rich-repeat-protein-soc-2-homolog-like-Protein
TC012283	379.037	-1.73345	0.333396	-5.19939	1.99946e-07	9.48825e-05	UDP-glucuronosyltransferase-(EC-2.4.1.17)
TC003939	124.548	-1.72904	0.511066	-3.3832	0.000716458	0.0463621	Uncharacterized-protein
TC007948	206.832	-1.71873	0.367486	-4.677	2.91098e-06	0.000690691	Leucine-rich-repeats-and-immunoglobulin-like-domains-protein-3
TC001324	818.084	-1.70147	0.417359	-4.07674	4.56713e-05	0.0067552	Lipid-storage-droplets-surface-binding-protein-1-like-Protein,Lipid-storage-droplets-surface-binding-protein-1-like-Protein
TC012864	278.162	-1.63893	0.481168	-3.40614	0.000658878	0.0438828	Uncharacterized-protein
TC002193	283.554	-1.63193	0.40763	-4.00347	6.24207e-05	0.00812064	Serine-protease-H35
TC010912	295.514	-1.62427	0.362834	-4.47663	7.58289e-06	0.00157021	Chaoptin-like-Protein
TC034669	508.002	-1.57397	0.401649	-3.91876	8.90051e-05	0.0109151	Uncharacterized-protein
TC001300	285.036	-1.56583	0.274053	-5.71362	1.10601e-08	1.04969e-05	Serine-protease-H28
TC003391	2029.76	-1.55372	0.286174	-5.4293	5.6574e-08	3.57956e-05	Uncharacterized-protein,Uncharacterized-protein
TC009017	331.058	-1.5486	0.467101	-3.31534	0.000915317	0.0542945	Myrosinase-1-like-Protein
TC000249	936.91	-1.54734	0.458507	-3.37474	0.000738862	0.0472747	Serine-protease-H4
TC034096	398.16	-1.46318	0.417757	-3.50248	0.000460946	0.035957	Uncharacterized-protein
TC031292	712.717	-1.43063	0.320419	-4.46487	8.01174e-06	0.00162939	Uncharacterized-protein
TC012178	31308.9	-1.42494	0.422831	-3.36999	0.0007517	0.0478274	Uncharacterized-protein
TC002648	370.712	-1.41696	0.297456	-4.7636	1.9017e-06	0.000470835	Uncharacterized-protein
TC000152	296.494	-1.41216	0.411253	-3.4338	0.000595173	0.0420438	Cytochrome-P450-345A1
TC032412	352.724	-1.39917	0.286779	-4.8789	1.06682e-06	0.000307147	Integrin-beta-PS-like-Protein
TC032872	263.628	-1.37514	0.346812	-3.96508	7.3372e-05	0.00918279	Connectin-like-Protein
TC012495	166.263	-1.37374	0.380427	-3.61106	0.000304951	0.0269231	Cytochrome-P450-like-protein
TC034772	352.658	-1.37156	0.365466	-3.7529	0.000174799	0.017935	Protein-anon-37Cs-like-protein
TC006189	381.365	-1.3586	0.24591	-5.52478	3.29904e-08	2.3483e-05	Uncharacterized-protein
TC004656	3753.6	-1.35206	0.29709	-4.551	5.33909e-06	0.00121614	Vitellogenin-3-like-Protein
TC010864	441.518	-1.34671	0.218444	-6.16502	7.0473e-10	1.3377e-06	Uncharacterized-protein
TC007911	5638.59	-1.28456	0.374234	-3.4325	0.000598041	0.0420438	Glycine-N-methyltransferase-like-Protein
TC001698	607.716	-1.27869	0.319234	-4.0055	6.18875e-05	0.00812064	Lysosomal-Pro-X-carboxypeptidase-like-Protein
TC034175	225.346	-1.2775	0.365287	-3.49726	0.000470071	0.0364193	Kynurenine-formamidase-like-Protein
TC015479	103.852	-1.27231	0.40619	-3.13229	0.00173448	0.0844187	Serine-protease-inhibitor-I/II-like-Protein
TC006439	159.477	-1.26068	0.234293	-5.3808	7.41566e-08	4.22285e-05	Uncharacterized-protein
TC009724	3809.75	-1.23948	0.307711	-4.02806	5.62399e-05	0.00771707	Vitellogenin-2-like-Protein
TC006445	24648.1	-1.23836	0.382014	-3.24167	0.00118833	0.0653813	Cytochrome-P450-9Z5
TC004437	1963.01	-1.22392	0.249923	-4.89718	9.72219e-07	0.000292598	Bifunctional-purine-biosynthesis-protein-PURH-like-Protein
TC012177	10122.2	-1.20301	0.312537	-3.84917	0.000118518	0.0136078	Uncharacterized-protein
TC008043	332.405	-1.19831	0.248103	-4.82988	1.36612e-06	0.000361832	Nidogen-2-like-Protein
TC000411	950.392	-1.17958	0.359129	-3.28457	0.00102137	0.0593492	Cytochrome-P450-304E1
TC015110	512.549	-1.17836	0.284815	-4.13729	3.51435e-05	0.00540877	Serine-protease-P153
TC015702	1042.54	-1.17681	0.237181	-4.96167	6.98894e-07	0.000248741	Clavesin-2-like-Protein
TC033540	944.997	-1.16326	0.349604	-3.32737	0.000876707	0.0527449	Uncharacterized-protein
TC010839	124.91	-1.16109	0.214303	-5.418	6.02709e-08	3.61277e-05	Vitellogenin-like-Protein
TC010552	3821.97	-1.15015	0.295407	-3.89342	9.8839e-05	0.0117258	Uncharacterized-protein
TC012500	1694.28	-1.14875	0.128834	-8.91654	4.81095e-19	1.8264e-15	Cytochrome-P450-like-protein
TC012502	4688.23	-1.11934	0.245431	-4.56072	5.09787e-06	0.00118489	Cytochrome-P450-monooxigenase-CYP4Q7-(Cytochrome-P450-like-protein)
TC030983	591.394	-1.10592	0.309941	-3.56817	0.000359476	0.0296672	DNA-ligase-(EC-3.4.21.-)-(EC-6.5.1.1)
TC032162	236.296	-1.10265	0.327574	-3.3661	0.000762404	0.048239	Serine-protease-easter-like-Protein
TC011196	154.645	-1.09641	0.310713	-3.5287	0.000417606	0.0328008	Myrosinase-1-like-Protein
TC004121	8544.2	-1.09426	0.256074	-4.27322	1.92673e-05	0.00352888	Lipoyltransferase-1,-mitochondrial-like-Protein
TC015179	496.588	-1.08007	0.224062	-4.82041	1.43266e-06	0.00037083	Spermidine-synthase-like-Protein
TC034028	2239.84	-1.07393	0.343928	-3.12255	0.0017929	0.0865227	Sulfhydryl-oxidase-(EC-1.8.3.2)
TC033976	495.399	-1.07048	0.344715	-3.10542	0.00190012	0.0890552	Uncharacterized-protein
TC032163	345.942	-1.06942	0.284437	-3.75978	0.000170061	0.0177402	Serine-protease-easter-like-Protein
TC034667	803.02	-1.05944	0.294933	-3.59214	0.000327972	0.0285135	Uncharacterized-protein
TC000153	3018.28	-1.05251	0.252287	-4.17188	3.02094e-05	0.00491507	Cytochrome-P450-like-protein
TC005849	210.44	-1.04918	0.337577	-3.10797	0.00188376	0.0886533	L-xylulose-reductase-like-Protein
TC032868	686.252	-1.04327	0.314927	-3.31273	0.000923913	0.0545205	Uncharacterized-protein
TC015224	549.696	-1.04087	0.300077	-3.46867	0.000523048	0.0391908	Serpin-peptidase-inhibitor-31
TC007351	1672.34	-1.03987	0.213232	-4.8767	1.07875e-06	0.000307147	Spondin-1-like-Protein
TC012501	374.907	-1.03285	0.21286	-4.85227	1.22057e-06	0.000339051	Cytochrome-P450-like-protein
TC033821	356.858	-1.03044	0.326797	-3.15315	0.00161516	0.0796171	Sodium-channel-protein-60E-like-Protein,Sodium-channel-protein-60E-like-Protein
TC012516	33.4533	-1.02422	0.265953	-3.85111	0.000117582	0.0136078	Uncharacterized-protein
TC032344	80.7963	-0.998135	0.264356	-3.77573	0.000159543	0.0168244	Uncharacterized-protein
TC002464	1861.51	-0.983385	0.270778	-3.6317	0.000281563	0.0258606	Alpha-mannosidase-(EC-3.2.1.-)
TC005881	845.058	-0.971383	0.188664	-5.14875	2.62225e-07	0.00011061	Uncharacterized-protein
TC007204	492.947	-0.959865	0.269699	-3.55903	0.000372231	0.0304988	Spondin-1-like-Protein
TC032874	1032	-0.957757	0.280136	-3.41891	0.000628734	0.0423707	Uncharacterized-protein
TC001030	1017.03	-0.940178	0.306659	-3.06587	0.00217035	0.0982409	Uncharacterized-protein
TC033616	524.052	-0.936653	0.220885	-4.24046	2.2306e-05	0.00390835	Uncharacterized-protein
TC014493	729.594	-0.933389	0.230378	-4.05156	5.08783e-05	0.00715373	Uncharacterized-protein
TC004619	856.251	-0.927172	0.165331	-5.60796	2.04722e-08	1.79352e-05	1,4-alpha-glucan-branching-enzyme-like-Protein
TC031050	1453.95	-0.918627	0.284532	-3.22856	0.00124416	0.0670144	Uncharacterized-protein
TC008247	201.014	-0.914696	0.27898	-3.27872	0.00104281	0.0602869	Uncharacterized-protein
TC014032	339.655	-0.912632	0.280368	-3.25512	0.00113344	0.06359	Sodium/potassium-transporting-ATPase-subunit-beta-2-like-Protein
TC000357	1199.1	-0.903717	0.168339	-5.36843	7.94237e-08	4.30741e-05	Uncharacterized-protein
TC012520	1821.3	-0.889675	0.248527	-3.57979	0.000343864	0.0294457	Uncharacterized-protein
TC000097	54.7014	-0.882746	0.283164	-3.11744	0.00182432	0.0869339	Chaoptin-like-Protein
TC000494	344.61	-0.881909	0.179521	-4.91256	8.98966e-07	0.000292598	Serine-protease-P7
TC034153	427.496	-0.868021	0.217822	-3.985	6.74814e-05	0.00863535	Uncharacterized-protein
TC013683	1373.13	-0.867766	0.159785	-5.43085	5.60876e-08	3.57956e-05	60-kDa-heat-shock-protein,-mitochondrial-like-Protein
TC032245	152.335	-0.866486	0.168118	-5.15404	2.54932e-07	0.00011061	Tyrosine-protein-kinase-Abl-like-Protein,Tyrosine-protein-kinase-Abl-like-Protein,Tyrosine-protein-kinase-Abl-like-Protein
TC004921	1113.42	-0.851854	0.173977	-4.89636	9.76268e-07	0.000292598	Protein-CREG1-like-Protein
TC032506	722.947	-0.850384	0.247043	-3.44225	0.000576892	0.0413222	Carboxypeptidase-(EC-3.4.16.-)
TC008704	532.315	-0.849987	0.277391	-3.06422	0.00218236	0.0982409	L-threonine-dehydratase-catabolic-TdcB-like-Protein
TC002722	448.917	-0.844987	0.170046	-4.96917	6.72391e-07	0.000247028	Cytochrome-P450-like-protein,Cytochrome-P450-like-protein
TC009333	46552.1	-0.840674	0.262334	-3.20459	0.00135254	0.0703123	Uncharacterized-protein
TC033428	118.897	-0.833305	0.190816	-4.36705	1.25933e-05	0.00239042	Uncharacterized-protein
TC034615	812.034	-0.818742	0.242422	-3.37734	0.000731906	0.0470942	Metalloendopeptidase-(EC-3.4.24.-)
TC005476	193.303	-0.817388	0.2289	-3.57093	0.000355712	0.0296672	Uncharacterized-protein
TC000449	6367.93	-0.813544	0.199306	-4.0819	4.46699e-05	0.0067552	Prosaposin-like-Protein
TC032411	112.053	-0.811667	0.2513	-3.22988	0.00123844	0.0670144	Integrin-beta-1-A-like-Protein
TC008514	2813.53	-0.801041	0.245194	-3.26697	0.00108706	0.0615948	Sarcosine-dehydrogenase,-mitochondrial-like-Protein
TC005976	756.152	-0.796599	0.221204	-3.6012	0.000316756	0.0277503	Serine-protease-P66
TC007883	4797.17	-0.789704	0.236502	-3.3391	0.000840496	0.0517427	Bifunctional-trehalose-6-phosphate-synthase/phosphatase-like-Protein,Bifunctional-trehalose-6-phosphate-synthase/phosphatase-like-Protein
TC006515	206.803	-0.789516	0.184885	-4.27031	1.95205e-05	0.00352888	Larval-serum-protein-2-like-Protein
TC031184	100.166	-0.765843	0.187851	-4.07687	4.56452e-05	0.0067552	Protein-turtle-homolog-A-like-Protein
TC010593	3775.67	-0.764309	0.209963	-3.64021	0.000272413	0.0252236	C-1-tetrahydrofolate-synthase,-cytoplasmic-like-Protein
TC000246	509.374	-0.74956	0.209186	-3.58322	0.000339388	0.0292825	Serine-protease-H1
TC033599	351.562	-0.73838	0.19346	-3.81671	0.000135241	0.0148101	Pregnancy-zone-protein-like-Protein
TC004386	690.014	-0.735752	0.183282	-4.01433	5.96161e-05	0.00798785	2-oxoisovalerate-dehydrogenase-subunit-alpha-(EC-1.2.4.4)-(Branched-chain-alpha-keto-acid-dehydrogenase-E1-component-alpha-chain)
TC032862	445.917	-0.723518	0.122098	-5.92571	3.10953e-09	3.93494e-06	Uncharacterized-protein
TC008277	1618.18	-0.714823	0.23239	-3.07596	0.00209828	0.0963599	Uncharacterized-protein
TC012758	1340.08	-0.712584	0.223899	-3.18261	0.00145953	0.0735511	Protein-croquemort-like-Protein
TC014564	1202.89	-0.708565	0.166262	-4.26173	2.0285e-05	0.00360977	Adenosylhomocysteinase-(EC-3.3.1.1)
TC005661	170.777	-0.705541	0.197382	-3.5745	0.000350901	0.029603	Homeobox-protein-unc-4-like-Protein
TC004523	1137.15	-0.680449	0.210287	-3.23581	0.00121299	0.0660992	Serine-protease-P46
TC001209	1543.44	-0.674976	0.15143	-4.45736	8.29749e-06	0.0016579	Fructose-1,6-bisphosphatase-1-like-Protein
TC033934	196.371	-0.674888	0.202914	-3.32598	0.000881069	0.0527449	Uncharacterized-protein
TC011231	302.455	-0.651978	0.166388	-3.91842	8.913e-05	0.0109151	Cytochrome-P450-314A1
TC003666	1082.77	-0.6181	0.165274	-3.73985	0.000184126	0.0183229	Protein-N-terminal-asparagine-amidohydrolase-like-Protein
TC034694	283.85	-0.611857	0.154137	-3.96956	7.2007e-05	0.00911208	Uncharacterized-protein
TC007377	523.357	-0.608048	0.101082	-6.01542	1.7942e-09	2.55427e-06	Kielin/chordin-like-protein
TC032823	327.165	-0.605643	0.184122	-3.28936	0.00100417	0.0586486	Leucine-rich-repeat-protein-soc-2-homolog-like-Protein
TC014293	486.637	-0.525947	0.103258	-5.09354	3.51443e-07	0.000142949	S-formylglutathione-hydrolase-(EC-3.1.2.12)
TC013240	197.711	-0.510181	0.162223	-3.14493	0.00166125	0.0812018	Mitochondrial-intermembrane-space-import-and-assembly-protein-40-B-like-Protein
TC005725	8157.99	-0.471742	0.0963116	-4.89808	9.67772e-07	0.000292598	Aconitate-hydratase,-mitochondrial-(Aconitase)-(EC-4.2.1.-)
TC010636	803.592	-0.468519	0.0935498	-5.00823	5.49329e-07	0.000215735	Acyl-coenzyme-A-oxidase
TC010368	1396.07	-0.462556	0.123089	-3.7579	0.000171343	0.0177402	Selenium-binding-protein-1-like-Protein
TC012524	1265.02	-0.404134	0.0816213	-4.95133	7.37094e-07	0.000254387	Equilibrative-nucleoside-transporter-3-like-Protein
TC003426	895.931	-0.377534	0.108684	-3.47367	0.000513391	0.0390391	Mitochondrial-import-receptor-subunit-TOM40-homolog-1-like-Protein
TC007198	577.224	-0.352081	0.107578	-3.2728	0.0010649	0.0608157	Ribose-5-phosphate-isomerase-like-Protein

## Sheet: 48-Upregulation
	baseMean	log2FoldChange	lfcSE	stat	pvalue	padj	Protein-names
TC005374	866.094	4.52936	1.30269	3.47692	0.000507203	0.0390307	Larval-serum-protein-2-like-Protein
TC005955	97.6485	4.27001	1.23578	3.45531	0.000549659	0.0406498	Cathepsin-B
TC013653	53.1133	3.42445	0.817117	4.19089	2.7786e-05	0.00459759	Facilitated-trehalose-transporter-Tret1-2-homolog-like-Protein
TC013129	7.53153	3.10199	0.96241	3.22315	0.0012679	0.067437	Pupal-cuticle-protein-Edg-78E-like-Protein
TC031013	30.5908	2.98399	0.815888	3.65736	0.00025483	0.0239856	Uncharacterized-protein,Uncharacterized-protein
TC010423	7.30494	2.85276	0.922244	3.09328	0.00197955	0.0917253	Cytochrome-P450-like-protein
TC008229	7.34986	2.59563	0.81143	3.19884	0.00137982	0.0704696	Uncharacterized-protein
TC000942	116.846	2.44403	0.762994	3.20322	0.00135902	0.0703123	Alpha-amylase-A-like-Protein
TC032831	9.96866	1.85069	0.554692	3.33642	0.000848635	0.0519629	Uncharacterized-protein
TC005097	1515.28	1.81691	0.200546	9.05981	1.30676e-19	7.44135e-16	Uncharacterized-protein
TC013131	2170.48	1.80961	0.564718	3.20445	0.0013532	0.0703123	Pupal-cuticle-protein-like-Protein
TC009956	892.324	1.80713	0.44999	4.01593	5.92129e-05	0.00798785	ADFb-like-protein
TC008890	765.785	1.73113	0.520443	3.32626	0.000880202	0.0527449	Uncharacterized-protein
TC008889	346.563	1.70099	0.498402	3.41289	0.000642783	0.0430627	Uncharacterized-protein
TC009180	12354.9	1.6821	0.485782	3.46267	0.000534839	0.0398123	Putative-chitinase-2-like-Protein
TC032569	3892.63	1.56199	0.509662	3.06476	0.00217843	0.0982409	Uncharacterized-protein
TC012828	5976.33	1.54417	0.351771	4.3897	1.13507e-05	0.00219107	Uncharacterized-protein
TC003042	1019.59	1.52784	0.291097	5.24856	1.53296e-07	7.59082e-05	Uncharacterized-protein
TC009958	32.0392	1.509	0.424926	3.5512	0.000383483	0.0307569	ADFb-like-protein
TC010164	106.771	1.50809	0.376812	4.00224	6.27462e-05	0.00812064	Uncharacterized-protein
TC010163	2733.48	1.48512	0.417799	3.55462	0.000378528	0.0305749	Uncharacterized-protein
TC003044	62435.1	1.42598	0.315001	4.52692	5.98493e-06	0.00133652	Uncharacterized-protein
TC008588	709.241	1.30923	0.408939	3.20154	0.00136695	0.0703123	Uncharacterized-protein
TC033767	39.7796	1.25468	0.346053	3.62569	0.000288192	0.0262578	Uncharacterized-protein
TC032973	416.068	1.24459	0.281805	4.4165	1.00313e-05	0.00196977	Putative-MFS-type-transporter-C09D4.1-like-Protein
TC033467	444.432	1.23884	0.342743	3.61449	0.000300934	0.026776	Protein-takeout-like-Protein
TC005091	3934.66	1.22105	0.254358	4.80051	1.58261e-06	0.000400542	Uncharacterized-protein
TC010057	1430.27	1.21649	0.340761	3.56993	0.000357078	0.0296672	Pupal-cuticle-protein-Edg-84A-like-Protein
TC008768	398.928	1.18621	0.308723	3.84233	0.000121872	0.0136078	Uncharacterized-protein
TC013304	22.4277	1.13607	0.365381	3.10928	0.00187542	0.0886272	Uncharacterized-protein
TC005092	156.305	1.12473	0.186475	6.03154	1.62408e-09	2.55427e-06	Uncharacterized-protein
TC003382	3796.5	1.11235	0.229506	4.84673	1.25511e-06	0.000340344	Uncharacterized-protein
TC002597	25235.9	1.10832	0.300158	3.69245	0.000222102	0.0210793	Uncharacterized-protein
TC033466	12174.2	1.07444	0.192459	5.58268	2.36846e-08	1.92674e-05	Circadian-clock-controlled-protein-like-Protein
TC003038	57445.5	1.0601	0.252987	4.19033	2.78544e-05	0.00459759	Uncharacterized-protein
TC000442	1861.3	1.0367	0.324913	3.19071	0.00141923	0.072159	Uncharacterized-protein
TC010266	702.637	0.999112	0.280945	3.55626	0.000376173	0.0305749	Uncharacterized-protein
TC033708	25.2523	0.995024	0.288956	3.44352	0.000574199	0.0413222	Papilin-like-Protein
TC003053	20590.3	0.965366	0.23295	4.1441	3.41157e-05	0.00532252	Uncharacterized-protein
TC032776	566.824	0.95765	0.278075	3.44386	0.00057347	0.0413222	Uncharacterized-protein,Uncharacterized-protein
TC015595	6729.37	0.951281	0.286058	3.32549	0.000882643	0.0527449	Uncharacterized-protein
TC007539	465.69	0.945393	0.232478	4.06659	4.77066e-05	0.0068776	Alkaline-phosphatase-(EC-3.1.3.1)
TC014761	95.1686	0.925805	0.22036	4.20133	2.65353e-05	0.00451061	Uncharacterized-protein
TC032607	31.3169	0.925633	0.284923	3.24871	0.00115931	0.064407	Uncharacterized-protein
TC003124	40.0999	0.914294	0.285647	3.20078	0.00137056	0.0703123	Uncharacterized-protein
TC033538	986.111	0.909954	0.157372	5.78218	7.37408e-09	7.69627e-06	Uncharacterized-protein
TC013135	439.39	0.907242	0.287835	3.15195	0.00162184	0.0796171	Pupal-cuticle-protein-Edg-78E-like-Protein
TC034638	47.5301	0.903694	0.235083	3.84414	0.000120974	0.0136078	Uncharacterized-protein
TC001357	266.104	0.880124	0.270844	3.24956	0.00115584	0.064407	Uncharacterized-protein
TC031177	161.032	0.875936	0.280725	3.12026	0.0018069	0.0868208	Uncharacterized-protein
TC032606	218.503	0.873437	0.140628	6.21095	5.26648e-10	1.1996e-06	Uncharacterized-protein
TC033748	38.6355	0.86544	0.279212	3.09958	0.00193792	0.0904549	Homeobox-protein-orthopedia-like-Protein,Homeobox-protein-orthopedia-like-Protein
TC033526	1029.58	0.864071	0.280049	3.08543	0.00203258	0.0937209	Uncharacterized-protein
TC032465	65.0308	0.849933	0.219445	3.87309	0.000107462	0.0126174	Uncharacterized-protein
TC009006	4766.41	0.835874	0.225318	3.70976	0.000207454	0.0200229	Uncharacterized-protein
TC033898	1836.91	0.829356	0.242017	3.42685	0.000610626	0.042175	Uncharacterized-protein
TC030899	265.851	0.808169	0.25465	3.17364	0.00150539	0.0755281	Uncharacterized-protein
TC005731	1555.01	0.79494	0.246724	3.22198	0.00127307	0.067437	Uncharacterized-protein
TC013484	126.208	0.792908	0.23132	3.42775	0.000608595	0.042175	Uncharacterized-protein
TC034160	367.02	0.792535	0.211905	3.74005	0.000183986	0.0183229	Uncharacterized-protein
TC034078	74.5589	0.790875	0.223288	3.54194	0.000397192	0.0316337	Uncharacterized-protein
TC005660	47.2797	0.767705	0.217426	3.53088	0.000414184	0.0327579	Uncharacterized-protein
TC007326	193.301	0.764934	0.14807	5.16602	2.39138e-07	0.000108941	Uncharacterized-protein
TC013677	50.5125	0.755525	0.220799	3.42178	0.000622127	0.042175	Uncharacterized-protein
TC008783	762.184	0.752362	0.185909	4.04694	5.18924e-05	0.00720735	Solute-carrier-family-46-member-3-like-Protein
TC031646	85.2559	0.744904	0.195605	3.8082	0.000139982	0.0150401	Angiotensin-converting-enzyme-related-protein-like-Protein
TC014634	1765.47	0.714124	0.207134	3.44764	0.000565504	0.0412854	Uncharacterized-protein,Chitin-synthase-CHS1A-(Chitin-synthase-variant-1)-(EC-2.4.1.16)
TC033441	243.093	0.713734	0.225293	3.16802	0.00153479	0.0766652	Uncharacterized-protein
TC032700	3292.34	0.699213	0.168236	4.15613	3.23677e-05	0.00511994	Uncharacterized-protein-F13E9.13,-mitochondrial-like-Protein,Uncharacterized-protein-F13E9.13,-mitochondrial-like-Protein
TC033231	316.478	0.679095	0.200289	3.39058	0.000697449	0.0456508	Uncharacterized-protein
TC031356	495.941	0.671787	0.141422	4.75022	2.03196e-06	0.000492382	Uncharacterized-protein
TC005994	1636.72	0.669087	0.181118	3.6942	0.00022058	0.0210793	Uncharacterized-protein
TC005998	524.776	0.668215	0.214637	3.11323	0.00185049	0.0878133	Uncharacterized-protein,Uncharacterized-protein,Uncharacterized-protein
TC013974	445.619	0.663007	0.162752	4.07373	4.62659e-05	0.00675541	Uncharacterized-protein
TC013813	1996.61	0.651256	0.190296	3.42234	0.000620845	0.042175	Uncharacterized-protein
TC004422	289.214	0.648446	0.191084	3.39351	0.00069004	0.045427	Prestin-like-Protein,Prestin-like-Protein
TC006707	181.716	0.635914	0.166786	3.81275	0.000137431	0.0149067	ATP-sensitive-inward-rectifier-potassium-channel-12-like-Protein,ATP-sensitive-inward-rectifier-potassium-channel-12-like-Protein
TC013448	1073.17	0.635333	0.196979	3.22539	0.00125803	0.0672661	Uncharacterized-protein
TC000821	720.389	0.627092	0.19213	3.26389	0.00109892	0.0619585	Laccase-1-(Laccase-5-like-Protein)
TC015583	96.4865	0.623286	0.190472	3.27233	0.00106665	0.0608157	Alpha-tocopherol-transfer-protein-like
TC004711	307.172	0.622878	0.124848	4.98908	6.06689e-07	0.00023032	Uncharacterized-protein
TC015406	650.986	0.620032	0.185033	3.35093	0.000805418	0.0504005	Uncharacterized-protein
TC013857	277.443	0.613508	0.164391	3.732	0.000189968	0.0184918	Uncharacterized-protein
TC008205	82.6296	0.608796	0.175337	3.47215	0.000516308	0.0390391	Endothelin-converting-enzyme-1-like-Protein
TC003402	1373.46	0.608612	0.177713	3.42468	0.000615513	0.042175	Multidrug-resistance-protein-homolog-65-like-Protein
TC007269	15818.8	0.594305	0.158735	3.74402	0.000181102	0.0183229	Uncharacterized-protein
TC001636	645.188	0.587982	0.190099	3.09303	0.00198125	0.0917253	Uncharacterized-protein
TC002521	84.6874	0.587131	0.175393	3.34752	0.000815367	0.0507443	Putative-sodium-dependent-multivitamin-transporter-like-Protein
TC002483	23858.4	0.577929	0.151106	3.82467	0.000130949	0.0144794	Uncharacterized-protein
TC005525	6159.3	0.576335	0.169542	3.39936	0.000675428	0.0447235	Uncharacterized-protein
TC031402	578.896	0.571807	0.186324	3.06889	0.00214854	0.0982409	Inositol-1-monophosphatase-(EC-3.1.3.25)
TC005444	2789.62	0.569503	0.164052	3.47148	0.000517597	0.0390391	Protein-yellow-like-Protein
TC032669	599.602	0.553952	0.15488	3.57664	0.000348037	0.0295805	FH1/FH2-domain-containing-protein-3-like-Protein,FH1/FH2-domain-containing-protein-3-like-Protein
TC003857	152.965	0.547014	0.17177	3.18458	0.00144965	0.0733782	2-hydroxyacylsphingosine-1-beta-galactosyltransferase-like-Protein
TC011682	606.323	0.538537	0.17048	3.15894	0.00158343	0.0784075	Transmembrane-protein-65-like-Protein
TC002616	1657.82	0.511707	0.158035	3.23793	0.00120402	0.0659259	Proton-coupled-amino-acid-transporter-4-like-Protein
TC033882	1199.12	0.511324	0.152885	3.3445	0.000824303	0.0510217	Thrombospondin-3-like-Protein
TC030611	1083.75	0.499888	0.158239	3.15907	0.00158271	0.0784075	Protein-singed-wings-2-like-Protein
TC012839	603.821	0.499632	0.118663	4.21053	2.54775e-05	0.00439642	Lipase
TC034145	222.729	0.487936	0.159119	3.06648	0.00216592	0.0982409	Sodium-independent-sulfate-anion-transporter-like-Protein
TC033075	1283.39	0.466116	0.135183	3.44804	0.000564661	0.0412854	Uncharacterized-protein
TC013486	1642.97	0.462012	0.103077	4.48219	7.38797e-06	0.00155818	Glucose-transporter-type-1-like-Protein
TC015608	910.315	0.443999	0.109538	4.05336	5.04865e-05	0.00715373	Eukaryotic-translation-initiation-factor-4E-nuclear-import-factor-1,Eukaryotic-translation-initiation-factor-4E-nuclear-import-factor-1,Eukaryotic-translation-initiation-factor-4E-nuclear-import-factor-1
TC034316	1170.63	0.43865	0.120026	3.65462	0.000257561	0.0240439	CKLF-like-MARVEL-transmembrane-domain-containing-protein-4
TC006596	3967.41	0.435788	0.120268	3.62348	0.000290667	0.0262731	Uncharacterized-protein
TC002445	21042.3	0.417265	0.129595	3.21976	0.00128297	0.0674627	Paramyosin,-short-form-like-Protein
TC032782	515.988	0.412336	0.122698	3.36057	0.000777821	0.0489426	Uncharacterized-protein
TC032514	1406.03	0.371172	0.108034	3.43568	0.000591063	0.0420438	Uncharacterized-protein
TC002717	1468.94	0.364009	0.0947171	3.84312	0.000121482	0.0136078	Phosphatidylinositol-binding-clathrin-assembly-protein-LAP-like-Protein
TC033354	327.099	0.358791	0.108843	3.29641	0.000979294	0.0574906	Chloride-channel-protein
TC031991	524.85	0.33587	0.0898379	3.73862	0.000185034	0.0183229	Uncharacterized-protein
TC009584	905.209	0.330348	0.102618	3.21922	0.0012854	0.0674627	Uncharacterized-protein,Uncharacterized-protein,Uncharacterized-protein
TC012481	318.804	0.325051	0.0977631	3.32488	0.000884561	0.0527449	Putative-methyltransferase-NSUN5-like-Protein
TC034165	3009.94	0.229786	0.0634871	3.61941	0.000295277	0.0264796	Uncharacterized-protein
