# Supplementary material for: Mitochondria dysfunction impairs Tribolium castaneum wing development during metamorphosis
Source: Commun Biol. 2022 Nov 15;5:1252. doi: 10.1038/s42003-022-04185-z (PMC9666433; doi:10.1038/s42003-022-04185-z)
Supplement: Supplementary file 5 — Supplementary Data 3 [file 42003_2022_4185_MOESM5_ESM.xlsx]

## Sheet: DEseq2
	baseMean	log2FoldChange	lfcSE	stat	pvalue	padj
TC031206	7211.2	-11.8147	0.855576	-13.809	2.24824e-43	1.69976e-41
TC032201	21098.2	-10.8419	0.408519	-26.5395	3.39682e-155	9.5663e-152
TC005503	2189.3	-10.5392	0.47757	-22.0684	6.36476e-108	3.58495e-105
TC009952	105.4	-10.4741	1.3181	-7.94638	1.92045e-15	3.21933e-14
TC030901	497.026	-9.84192	1.43269	-6.86954	6.44107e-12	8.0264e-11
TC005092	1305.66	-9.43891	0.894168	-10.5561	4.76168e-26	1.55479e-24
TC009953	51.3489	-9.43834	1.76468	-5.34846	8.87043e-08	6.9057e-07
TC009957	10591.7	-9.23655	0.369431	-25.0021	5.79694e-138	1.08838e-134
TC005098	225.566	-9.12343	1.05841	-8.61992	6.69993e-18	1.32878e-16
TC005091	218.129	-9.08379	1.04455	-8.69638	3.42653e-18	6.94243e-17
TC013671	714.354	-9.05546	0.946452	-9.56779	1.09214e-21	2.77092e-20
TC013821	38.6765	-9.03143	2.57584	-3.5062	0.000454547	0.00186267
TC009958	1845.44	-8.94087	0.78387	-11.4061	3.90015e-30	1.60008e-28
TC003315	1682.62	-8.80882	0.792744	-11.1118	1.09899e-28	4.18246e-27
TC009956	14927	-8.76759	0.445666	-19.673	3.67426e-86	1.42726e-83
TC009954	32.1711	-8.76446	1.31549	-6.6625	2.69202e-11	3.16222e-10
TC015433	730.048	-8.60375	0.58489	-14.71	5.55827e-49	5.30626e-47
TC008890	2749.76	-8.59157	1.06299	-8.08247	6.34701e-16	1.10578e-14
TC012837	1642.83	-8.53856	0.514043	-16.6106	5.84105e-62	8.22493e-60
TC008889	1039.26	-8.39487	0.582464	-14.4127	4.30598e-47	3.7896e-45
TC033767	200.054	-8.21846	0.767108	-10.7136	8.79025e-27	3.04684e-25
TC000982	709.158	-8.19665	0.458829	-17.8643	2.23906e-71	4.58601e-69
TC033430	5012.84	-8.17765	0.354399	-23.0747	8.31104e-118	5.8515e-115
TC005097	620.705	-8.09073	1.05322	-7.68189	1.56764e-14	2.42575e-13
TC031355	19.2488	-8.02308	1.5735	-5.09888	3.41661e-07	2.48953e-06
TC003374	28887.7	-7.92692	0.338775	-23.3988	4.39654e-121	3.80977e-118
TC013659	8791.26	-7.8196	0.88376	-8.8481	8.90189e-19	1.86741e-17
TC034115	31.2007	-7.7537	1.31206	-5.90957	3.42998e-09	3.20387e-08
TC001042	14.3166	-7.59581	1.32913	-5.71489	1.09777e-08	9.73734e-08
TC013544	556.315	-7.4928	0.409122	-18.3144	6.3578e-75	1.52384e-72
TC015842	601.043	-7.42732	0.554414	-13.3967	6.32048e-41	4.34148e-39
TC011736	787.186	-7.2607	0.525993	-13.8038	2.41811e-43	1.816e-41
TC006358	38.0895	-7.13345	1.15421	-6.18039	6.3944e-10	6.5544e-09
TC003386	2300.04	-6.82011	0.809193	-8.42829	3.50768e-17	6.59666e-16
TC013822	761.434	-6.81758	1.23837	-5.50529	3.68555e-08	3.02607e-07
TC013992	28.8855	-6.74626	1.48525	-4.54216	5.56811e-06	3.27544e-05
TC014153	139.271	-6.68599	0.60926	-10.974	5.09909e-28	1.87105e-26
TC007724	651.811	-6.67874	0.466673	-14.3114	1.85727e-46	1.60939e-44
TC008887	26.3564	-6.60937	1.25242	-5.27726	1.31127e-07	1.00213e-06
TC015657	532.94	-6.48253	0.845971	-7.66282	1.8189e-14	2.79155e-13
TC011237	6179.08	-6.4297	0.95936	-6.70207	2.05484e-11	2.42893e-10
TC009873	4924.28	-6.42547	1.15359	-5.57	2.54746e-08	2.13521e-07
TC033333	1355.35	-6.38445	0.520685	-12.2616	1.45533e-34	7.28636e-33
TC007270	225.646	-6.37595	1.52359	-4.18483	2.85382e-05	0.000148491
TC010164	207.65	-6.33368	1.14271	-5.54269	2.97864e-08	2.47634e-07
TC012760	811.557	-6.26796	0.529867	-11.8293	2.75398e-32	1.25095e-30
TC009955	39.5254	-6.18474	0.921788	-6.70951	1.95282e-11	2.31563e-10
TC001160	187.678	-6.1769	1.05654	-5.84634	5.02495e-09	4.59465e-08
TC034107	3073.26	-6.15086	0.411625	-14.9429	1.73389e-50	1.69846e-48
TC001431	48.0706	-6.14729	0.953222	-6.44896	1.12617e-10	1.24742e-09
TC000428	383.507	-6.10432	0.446138	-13.6826	1.29019e-42	9.31664e-41
TC006293	46.6264	-6.10247	0.841214	-7.25436	4.03573e-13	5.64051e-12
TC010163	85921.9	-6.09042	0.448673	-13.5743	5.69045e-42	4.05715e-40
TC001141	4371.53	-6.0203	0.346434	-17.3779	1.21237e-67	2.2028e-65
TC000851	127746	-5.9591	0.347538	-17.1466	6.66302e-66	1.12028e-63
TC015189	551.545	-5.93952	1.06845	-5.55898	2.71353e-08	2.26765e-07
TC012829	7429.33	-5.93308	1.00865	-5.88221	4.04825e-09	3.74721e-08
TC002494	54.9486	-5.85156	0.630081	-9.287	1.58705e-20	3.74019e-19
TC000980	4.24673	-5.85112	1.51327	-3.86655	0.000110385	0.00051384
TC007242	4137.19	-5.80952	1.11616	-5.20492	1.94084e-07	1.4508e-06
TC032874	15.139	-5.80186	1.33391	-4.3495	1.36449e-05	7.53985e-05
TC014022	15.1988	-5.79709	1.23982	-4.67574	2.92894e-06	1.81632e-05
TC011074	251.999	-5.75726	0.508724	-11.3171	1.08041e-29	4.30064e-28
TC000442	14756.5	-5.75578	0.713971	-8.06165	7.52692e-16	1.30648e-14
TC016307	98.375	-5.68705	1.19364	-4.76446	1.89364e-06	1.21203e-05
TC006379	2365.8	-5.68665	0.481405	-11.8126	3.35947e-32	1.51378e-30
TC011847	3.72256	-5.65547	1.59888	-3.53715	0.000404469	0.00167451
TC011156	23713.9	-5.57796	1.10508	-5.04756	4.47481e-07	3.21075e-06
ENSRNA022721618	3.51596	-5.5663	1.63917	-3.3958	0.000684289	0.0026775
TC003041	2049.26	-5.54811	0.837697	-6.62306	3.51839e-11	4.09449e-10
TC033975	3.47459	-5.54633	1.74603	-3.17654	0.00149045	0.00537622
TC011214	22853.6	-5.51723	0.390361	-14.1337	2.35549e-45	1.93683e-43
TC000790	3.37073	-5.50419	2.34272	-2.34949	0.0187992	0.0480808
TC009959	12.4728	-5.50264	1.16262	-4.73296	2.21265e-06	1.4011e-05
TC003387	3.32368	-5.48696	1.73757	-3.15783	0.00158946	0.00567881
TC032357	206.801	-5.47443	0.455616	-12.0154	2.94785e-33	1.42521e-31
TC001183	6738.38	-5.40415	0.314264	-17.1962	2.83583e-66	4.84025e-64
TC009877	849.692	-5.38775	1.43974	-3.74216	0.000182446	0.000815251
TC011630	561.006	-5.36714	0.449352	-11.9442	6.9641e-33	3.29624e-31
TC012761	3.03674	-5.36537	1.76066	-3.04736	0.00230862	0.00787126
TC010910	5.89754	-5.32686	1.39033	-3.83136	0.000127437	0.000586667
TC034575	55.096	-5.32681	0.689044	-7.73073	1.06936e-14	1.68244e-13
TC007306	117548	-5.31908	0.239135	-22.243	1.31797e-109	7.81415e-107
TC000595	2.95717	-5.31711	1.63269	-3.25666	0.0011273	0.00417182
TC033974	462.975	-5.29436	0.375196	-14.1109	3.2534e-45	2.65576e-43
TC000585	392.013	-5.28717	0.549201	-9.62701	6.14924e-22	1.57434e-20
TC010056	60324.7	-5.25156	0.466728	-11.2518	2.26791e-29	8.77939e-28
TC001275	10.2979	-5.23456	1.28886	-4.0614	4.87792e-05	0.000242176
TC015843	20.6879	-5.23184	0.917184	-5.70424	1.16861e-08	1.03331e-07
TC001223	5.4956	-5.21149	1.50201	-3.46968	0.000521088	0.00210547
TC007317	5.42374	-5.20456	1.83668	-2.83367	0.00460165	0.0143674
TC001222	40.4188	-5.20215	0.729035	-7.13566	9.63237e-13	1.30733e-11
TC033782	2.71801	-5.17242	1.86279	-2.7767	0.00549135	0.0167189
TC008680	421.299	-5.16579	0.976371	-5.29081	1.21779e-07	9.34494e-07
TC033356	5.2403	-5.14359	1.6933	-3.03762	0.00238454	0.00810557
TC012495	2.58667	-5.12204	1.82106	-2.81268	0.0049131	0.0152133
TC032587	56.1426	-5.08435	0.673052	-7.55417	4.21539e-14	6.28126e-13
TC032039	4.91945	-5.05505	1.52272	-3.31975	0.000900983	0.00341967
TC003039	165.482	-5.05317	0.640716	-7.88675	3.10148e-15	5.10046e-14
TC016278	8334.28	-5.03167	0.284364	-17.6945	4.62709e-70	8.98693e-68
TC013823	3184.03	-5.02911	0.407148	-12.3521	4.74795e-35	2.47619e-33
TC008125	2.30382	-4.95977	1.74589	-2.84083	0.00449964	0.0141154
TC014422	8173.75	-4.95842	0.31401	-15.7906	3.61045e-56	4.02691e-54
TC006493	679.959	-4.94997	0.415808	-11.9045	1.12179e-32	5.22187e-31
TC012828	2025.26	-4.9459	1.27467	-3.88015	0.000104394	0.000489386
TC030006	184.73	-4.92299	0.527892	-9.32575	1.102e-20	2.61899e-19
TC015047	16.8175	-4.91785	0.934834	-5.26066	1.43536e-07	1.09105e-06
TC030555	2.2299	-4.91548	1.83554	-2.67794	0.0074076	0.0216632
TC007019	4.42778	-4.90368	1.55894	-3.14553	0.00165787	0.00588959
TC015041	2.11377	-4.83302	2.45969	-1.96489	0.0494274	0.108432
TC011284	43.4705	-4.82884	0.569039	-8.48596	2.13945e-17	4.09184e-16
TC004597	3963.77	-4.82555	0.423246	-11.4013	4.12009e-30	1.68163e-28
TC032058	4.18933	-4.80976	1.49936	-3.20789	0.00133714	0.00486056
TC004705	256.103	-4.80529	0.425885	-11.2831	1.59107e-29	6.28892e-28
TC007189	7.57056	-4.77427	1.22057	-3.9115	9.17251e-05	0.000436353
TC000261	2.00685	-4.77109	1.86567	-2.55731	0.0105484	0.0293691
TC032399	112.565	-4.75511	0.608891	-7.80946	5.7433e-15	9.22942e-14
TC006646	51.8649	-4.74173	1.35657	-3.49539	NA	NA
TC010057	347.532	-4.71864	0.272932	-17.2887	5.72376e-67	1.02346e-64
TC015669	862.135	-4.7127	0.332954	-14.1542	1.75912e-45	1.46789e-43
TC005971	159.239	-4.70095	0.485133	-9.69001	3.3249e-22	8.71045e-21
TC000558	3.81555	-4.66817	1.59028	-2.93544	0.0033308	0.0108726
TC033809	3.79766	-4.66192	1.58157	-2.94765	0.00320202	0.0105247
TC000394	63.0754	-4.65389	0.53014	-8.7786	1.6552e-18	3.42125e-17
TC015341	3392.21	-4.65248	0.282278	-16.4819	4.94877e-61	6.63665e-59
TC014132	1.84284	-4.64542	1.91577	-2.42482	0.0153158	0.0405386
TC003056	71.7219	-4.61165	0.431939	-10.6766	1.30936e-26	4.44276e-25
TC014155	804.064	-4.60037	0.383366	-11.9999	3.55515e-33	1.7042e-31
TC008250	53.6794	-4.59201	0.514934	-8.91766	4.76223e-19	1.02184e-17
TC009101	50.0115	-4.58604	0.606126	-7.56614	3.84466e-14	5.75167e-13
TC003044	13.1679	-4.55327	1.25959	-3.6149	0.000300464	0.00127389
TC003053	3.52641	-4.54727	1.552	-2.92995	0.0033902	0.0110314
TC033176	693.582	-4.54201	0.45432	-9.99739	1.5647e-23	4.46237e-22
TC005089	1.72927	-4.53935	1.95317	-2.3241	0.0201204	0.0509798
TC033169	9.75014	-4.52369	1.63922	-2.75965	0.00578625	0.0174611
TC008064	15.9642	-4.5112	0.805405	-5.60116	2.12921e-08	1.81297e-07
TC002434	9.37209	-4.47842	1.26181	-3.54919	0.000386418	0.00160568
TC010379	1.63947	-4.47488	2.4389	-1.8348	0.0665356	0.138212
TC007402	45968.8	-4.45026	0.238948	-18.6244	2.03685e-77	5.09892e-75
TC006232	1409.78	-4.43271	0.464917	-9.5344	1.50755e-21	3.7572e-20
TC013658	13371.4	-4.43244	0.304981	-14.5335	7.43238e-48	6.80697e-46
TC003368	282.859	-4.39257	0.407073	-10.7906	3.81272e-27	1.3422e-25
TC033564	190.671	-4.36315	0.270994	-16.1005	2.52915e-58	2.99904e-56
TC014397	10704.9	-4.34102	0.330123	-13.1497	1.70823e-39	1.09336e-37
TC000545	132.397	-4.33639	1.29792	-3.34102	0.000834703	0.00318743
TC000393	2650.86	-4.32589	0.926722	-4.66794	3.04234e-06	1.88101e-05
TC005172	1.48394	-4.32291	2.0303	-2.1292	0.0332375	0.0781344
TC034057	5.68458	-4.32266	1.35878	-3.18127	0.00146629	0.00529415
TC007890	1.4747	-4.31808	3.31482	-1.30266	0.192691	0.31884
TC032081	2.98639	-4.31328	1.6817	-2.56483	0.0103226	0.0288547
TC033050	1354.42	-4.3104	0.389444	-11.0681	1.79185e-28	6.7509e-27
TC031249	594.917	-4.30769	0.432926	-9.95018	2.51723e-23	7.08914e-22
TC031266	1.42855	-4.27231	2.50261	-1.70714	0.0877956	0.173087
TC015950	1.40028	-4.25025	2.0329	-2.09073	0.0365525	0.0847252
TC012830	10.6431	-4.24265	1.22435	-3.46524	0.000529757	0.0021359
TC015194	1482.87	-4.23902	0.173895	-24.3769	3.00917e-131	3.76648e-128
TC008844	30170.1	-4.22774	0.470853	-8.9789	2.73494e-19	5.99399e-18
TC007268	1292.14	-4.21656	0.940909	-4.48137	7.41647e-06	4.26693e-05
TC006230	15.6167	-4.21282	0.757973	-5.55801	2.7286e-08	2.27856e-07
TC012272	2.81542	-4.21107	2.53636	-1.66028	0.0968573	0.187202
TC011633	60.4925	-4.20921	0.564688	-7.45405	9.05204e-14	1.31746e-12
TC013682	284.829	-4.20826	0.411337	-10.2307	1.4452e-24	4.26182e-23
TC015145	2.72716	-4.16267	1.66608	-2.49848	0.0124727	0.0340289
TC011212	1.32918	-4.15908	2.55804	-1.62589	0.103973	0.198167
TC031328	2.71015	-4.14892	1.71006	-2.42618	0.0152587	0.0404065
TC008645	12.5946	-4.14798	0.917906	-4.51896	6.21447e-06	3.61975e-05
TC008104	4362.57	-4.1428	0.274162	-15.1108	1.3753e-51	1.40843e-49
TC008682	580.111	-4.14158	0.428457	-9.66626	4.19413e-22	1.08613e-20
TC034797	1.30541	-4.1312	2.16845	-1.90514	0.0567617	0.121494
TC034659	2068.56	-4.12413	0.43615	-9.45578	3.20622e-21	7.88604e-20
TC003040	76.7201	-4.11872	0.543404	-7.57948	3.46938e-14	5.21797e-13
TC010790	3385.87	-4.11061	0.23644	-17.3855	1.06313e-67	1.9633e-65
TC009029	2.6256	-4.11056	1.6229	-2.53285	0.0113141	0.0312691
TC031329	2.54718	-4.10573	2.06519	-1.98806	0.0468047	0.103852
TC010960	1.27481	-4.10376	2.08761	-1.96577	0.0493253	0.108272
TC006744	2.61043	-4.10272	1.59123	-2.57833	0.00992796	0.0278969
TC008681	1.27984	-4.10235	2.08858	-1.96418	0.0495091	0.10855
TC015902	38408.1	-4.0983	0.389346	-10.5261	6.54769e-26	2.10742e-24
TC014025	55.6979	-4.09817	0.721254	-5.68201	1.33119e-08	1.16157e-07
TC015292	1.25754	-4.08777	2.17257	-1.88154	0.0598988	0.127169
TC010454	127.5	-4.08684	0.329395	-12.4071	2.39148e-35	1.27076e-33
TC031113	1901.3	-4.08145	0.402587	-10.1381	3.74453e-24	1.0928e-22
TC033245	28.3127	-4.07381	0.808156	-5.04087	4.6343e-07	3.31042e-06
TC006718	1.24597	-4.06644	2.17569	-1.86903	0.061618	0.130132
TC012170	33.1625	-4.05879	0.918132	-4.4207	9.83796e-06	5.57188e-05
TC002107	1445.98	-4.05793	0.440028	-9.22199	2.91632e-20	6.77368e-19
TC033359	1103.85	-4.05163	0.471669	-8.58999	8.69796e-18	1.6952e-16
TC012598	35.1192	-4.04853	0.75561	-5.35797	8.41634e-08	6.57946e-07
TC033162	4.66996	-4.045	1.77775	-2.27534	0.0228854	0.0569988
TC033003	163.845	-4.04359	0.390068	-10.3664	3.52683e-25	1.07378e-23
TC033347	32.8515	-4.04259	0.994805	-4.0637	4.83006e-05	0.000240223
TC013171	234.028	-4.04057	0.478991	-8.43557	3.29585e-17	6.21905e-16
TC005848	18.5814	-4.03257	0.722233	-5.58348	2.35758e-08	1.99236e-07
TC016296	2.48264	-4.02716	2.07153	-1.94405	0.0518891	0.112775
TC003834	2.45087	-4.02289	1.87195	-2.14903	0.0316317	0.0748595
TC006586	9.2279	-4.01003	1.15106	-3.48376	0.000494415	0.00200923
TC015719	6360.19	-4.00898	0.323377	-12.3972	2.70511e-35	1.43066e-33
TC002917	103.232	-4.00855	0.356033	-11.2589	2.09254e-29	8.12843e-28
TC033208	43.5301	-3.99855	0.498076	-8.02798	9.90874e-16	1.70676e-14
TC011332	24.9364	-3.98885	0.878308	-4.54152	5.5851e-06	3.28372e-05
TC034150	1.16247	-3.98805	2.70261	-1.47563	0.140043	0.249124
TC006736	13081.3	-3.98093	0.422636	-9.41929	4.54139e-21	1.10733e-19
TC003043	174.034	-3.97886	0.925441	-4.29942	1.71249e-05	9.29247e-05
TC013987	53.3894	-3.9668	0.662801	-5.9849	2.16527e-09	2.07767e-08
TC032254	2.37395	-3.96581	1.72153	-2.30365	0.0212424	0.0534262
TC015720	117.559	-3.96081	0.366889	-10.7957	3.6083e-27	1.27422e-25
TC030900	522.011	-3.96063	0.422141	-9.38223	6.45925e-21	1.56145e-19
TC004548	82.9476	-3.93246	1.13993	-3.44974	0.000561128	0.0022495
TC002205	1.1299	-3.92648	3.54497	-1.10762	0.268026	0.409399
TC012169	4344.57	-3.9179	0.291782	-13.4275	4.17423e-41	2.88483e-39
TC033810	10.8403	-3.91329	0.918586	-4.26012	2.04314e-05	0.000109132
TC000948	1363.98	-3.90706	0.213565	-18.2945	9.15526e-75	2.14862e-72
TC001119	31710.5	-3.90129	0.308125	-12.6614	9.6754e-37	5.58941e-35
TC006542	1.10239	-3.88925	2.66932	-1.45702	0.145112	0.25602
TC031564	76.5577	-3.88893	0.619902	-6.27346	3.53101e-10	3.74194e-09
TC000979	8.35291	-3.87358	1.1742	-3.29891	0.000970615	0.0036544
TC034406	299.609	-3.87238	1.6635	-2.32785	NA	NA
TC032304	257.623	-3.8696	0.274318	-14.1063	3.4752e-45	2.81641e-43
TC007272	1139.98	-3.86901	0.84864	-4.55907	5.13812e-06	3.03997e-05
TC005438	1.07859	-3.85704	2.23836	-1.72315	0.0848613	0.168689
TC014641	204.989	-3.85538	0.39943	-9.6522	4.81143e-22	1.24029e-20
TC034063	1.06232	-3.83894	2.18101	-1.76017	0.0783791	0.157696
TC000934	1.06208	-3.8385	2.18108	-1.75991	0.078423	0.157756
TC032543	201.386	-3.82797	0.483598	-7.91561	2.46039e-15	4.08796e-14
TC016351	3557.39	-3.82712	0.340628	-11.2355	2.72929e-29	1.05293e-27
TC008769	282624	-3.81373	0.214266	-17.799	7.18898e-71	1.42077e-68
TC032218	1.03088	-3.80559	2.78332	-1.36728	0.171537	0.291151
TC032770	1.03037	-3.80362	2.78381	-1.36633	0.171834	0.291479
TC000830	1.02285	-3.79614	2.18667	-1.73604	0.0825569	0.164923
TC033145	0.999326	-3.76837	2.25177	-1.67352	0.0942257	0.183104
TC008428	48.954	-3.76565	0.972521	-3.87205	0.000107923	0.000503626
TC032335	46.465	-3.75558	0.414279	-9.06534	1.24212e-19	2.77078e-18
TC014532	1867.5	-3.74633	0.440188	-8.51075	1.72808e-17	3.33336e-16
TC009867	38.1048	-3.72176	0.609258	-6.10868	1.00459e-09	1.00414e-08
TC015181	423.072	-3.71949	0.297665	-12.4956	7.8931e-36	4.33736e-34
TC015175	1049.99	-3.71885	0.41865	-8.88296	6.51035e-19	1.38376e-17
TC005994	1140.72	-3.71604	0.325189	-11.4273	3.05344e-30	1.25997e-28
TC014619	65.8531	-3.71013	0.44102	-8.41262	4.00946e-17	7.50275e-16
TC003057	124535	-3.7075	0.297256	-12.4724	1.0561e-35	5.77524e-34
TC031552	93.2203	-3.6562	0.487005	-7.50751	6.02625e-14	8.85081e-13
TC033149	1303.21	-3.64697	0.355316	-10.264	1.02335e-24	3.04974e-23
TC015466	731.159	-3.63394	0.264429	-13.7426	5.64134e-43	4.15358e-41
TC000565	46.5264	-3.62781	0.45483	-7.97619	1.50919e-15	2.56426e-14
TC013655	7.17414	-3.6228	1.01779	-3.55946	0.000371617	0.00155047
TC013147	3.57697	-3.62117	1.45028	-2.49688	0.0125293	0.0341749
TC008730	14.2005	-3.617	0.718293	-5.03555	4.76473e-07	3.3934e-06
TC013166	0.907247	-3.60993	3.75806	-0.960584	0.336761	NA
TC003599	455185	-3.59931	0.200846	-17.9208	8.12007e-72	1.7259e-69
TC000725	566302	-3.59875	0.214341	-16.7898	2.89592e-63	4.29244e-61
TC008706	24.4415	-3.58853	0.535466	-6.7017	2.06007e-11	2.43257e-10
TC034596	961.098	-3.58759	0.500608	-7.16646	7.69631e-13	1.0509e-11
TC008340	26.0494	-3.58682	0.783975	-4.57517	4.75837e-06	2.84065e-05
TC013662	0.891381	-3.58038	2.89268	-1.23774	0.215813	NA
TC007350	103.893	-3.57822	0.55618	-6.43357	1.24642e-10	1.37118e-09
TC003055	5331.14	-3.57705	0.30615	-11.684	1.53942e-31	6.69557e-30
TC007275	299.959	-3.5765	1.04354	-3.42728	0.000609661	0.00241485
TC030611	2012.41	-3.5724	0.908304	-3.93304	8.3878e-05	0.000400545
TC000441	1.84232	-3.56267	1.79842	-1.981	0.0475911	0.105224
TC005037	3.40902	-3.56136	1.4319	-2.48716	0.0128766	0.0349614
TC004812	618.522	-3.56019	0.36738	-9.69077	3.3004e-22	8.66643e-21
TC034198	3.42062	-3.55972	1.40771	-2.52873	0.0114477	0.0315996
TC000941	0.875647	-3.55773	2.83951	-1.25294	0.210227	NA
TC011260	29.141	-3.55239	0.708338	-5.0151	5.30047e-07	3.73887e-06
TC006578	147.632	-3.55132	0.38523	-9.21871	3.00686e-20	6.96959e-19
TC005388	80.1156	-3.54827	0.649661	-5.46173	4.71529e-08	3.83245e-07
TC015038	1.81653	-3.54324	1.73231	-2.04538	0.0408169	0.0927209
TC033572	1.81263	-3.5373	1.9117	-1.85034	0.064264	0.134618
TC013174	3.34648	-3.52209	1.70647	-2.06396	0.0390211	0.0893805
TC032904	0.852032	-3.52001	2.35299	-1.49597	0.134661	NA
TC002841	660162	-3.51933	0.161355	-21.8111	1.82074e-105	9.32302e-103
TC007186	0.85148	-3.51877	2.35324	-1.49528	0.13484	NA
TC006157	0.850969	-3.51762	2.35348	-1.49464	0.135007	NA
TC001117	0.851389	-3.51724	2.91732	-1.20564	0.227956	NA
TC031214	510.027	-3.5095	0.294672	-11.9098	1.0517e-32	4.91591e-31
TC009129	156.852	-3.50515	0.350565	-9.99859	1.54583e-23	4.41975e-22
TC004506	0.841153	-3.4987	2.35746	-1.4841	0.137783	NA
TC033860	1074.51	-3.4969	0.269927	-12.955	2.20214e-38	1.34822e-36
TC034781	0.83434	-3.49421	2.35886	-1.48131	0.138523	NA
TC011937	8404.14	-3.49246	0.355421	-9.82627	8.67727e-23	2.36681e-21
TC003081	103.467	-3.49117	1.33317	-2.6187	0.00882667	0.025198
TC015144	1300.55	-3.48108	0.349192	-9.96895	2.08414e-23	5.89895e-22
TC008768	64326.2	-3.47038	0.194526	-17.8402	3.44615e-71	6.9323e-69
TC033382	8972.49	-3.45951	0.435506	-7.94366	1.96307e-15	3.28588e-14
TC032123	126.205	-3.45339	0.318439	-10.8448	2.11199e-27	7.57694e-26
TC013948	20.867	-3.4531	0.625603	-5.51964	3.39698e-08	2.79729e-07
TC032359	218.614	-3.44953	0.618337	-5.57872	2.42299e-08	2.04151e-07
TC034699	3.20399	-3.44886	1.458	-2.36548	0.0180068	0.0464287
TC007802	0.796062	-3.4392	2.88861	-1.19061	0.233808	NA
TC002581	0.799294	-3.4388	2.88816	-1.19066	0.233789	NA
TC034671	0.796482	-3.43857	2.88849	-1.19044	0.233874	NA
TC006394	0.796606	-3.43838	2.88846	-1.19039	0.233894	NA
TC001146	2536.75	-3.43205	0.382433	-8.97426	2.85253e-19	6.23957e-18
TC000981	130.547	-3.4266	0.300423	-11.4059	3.90609e-30	1.60008e-28
TC002597	0.788419	-3.42582	2.95749	-1.15836	0.246719	NA
TC002667	848.398	-3.41614	0.206312	-16.5581	1.39984e-61	1.92308e-59
TC008606	274.382	-3.40336	0.264896	-12.8479	8.83326e-38	5.29291e-36
TC015979	2650.11	-3.40212	0.384338	-8.8519	8.604e-19	1.80829e-17
TC001118	9526.9	-3.39792	0.479326	-7.08896	1.35123e-12	1.81031e-11
TC011229	504.01	-3.39413	1.5229	-2.22873	0.0258319	0.0629687
TC034106	44.912	-3.39277	0.481595	-7.04486	1.85648e-12	2.43744e-11
TC010855	5097.4	-3.3902	0.113134	-29.9663	2.69608e-197	1.51857e-193
TC003380	32.206	-3.38957	0.702901	-4.82226	1.41942e-06	9.32893e-06
TC000088	13.7911	-3.381	0.753663	-4.48609	7.25422e-06	4.18756e-05
TC031063	90.2073	-3.37982	1.12086	-3.01539	0.00256646	0.00866124
TC009240	9328.88	-3.36666	0.370958	-9.07559	1.13062e-19	2.53209e-18
TC030104	3.06175	-3.36504	1.44833	-2.3234	0.0201579	0.0510405
TC014131	3.00442	-3.36289	1.49609	-2.24779	0.0245897	0.0605867
TC014156	1.60783	-3.35349	1.78646	-1.87717	0.0604945	0.128144
TC007985	0.748543	-3.35334	3.94727	-0.849534	0.395584	NA
TC007223	408.423	-3.35026	0.267348	-12.5314	5.02375e-36	2.78781e-34
TC033002	66.0115	-3.34647	0.445617	-7.50973	5.9248e-14	8.71316e-13
TC011075	3232.36	-3.34418	0.396575	-8.43264	3.37949e-17	6.36622e-16
TC009458	2.98035	-3.34407	1.4387	-2.32437	0.0201058	0.0509658
TC000675	451.064	-3.34272	0.28838	-11.5913	4.55903e-31	1.93073e-29
TC034264	2.99357	-3.33457	1.51602	-2.19956	0.0278383	0.0672525
TC000926	2.93493	-3.32696	1.40213	-2.37278	0.0176546	0.0456562
TC009732	1.56769	-3.32468	1.78422	-1.86338	0.0624095	0.131484
TC003354	16.0833	-3.31669	0.661297	-5.01543	5.29148e-07	3.73487e-06
TC005541	120.11	-3.31258	0.315988	-10.4833	1.03122e-25	3.27229e-24
TC006446	1.54661	-3.30174	1.85032	-1.78442	0.0743561	0.151168
TC033861	72.4312	-3.29962	0.466823	-7.06824	1.56906e-12	2.07946e-11
TC014382	155.003	-3.29763	0.364833	-9.03874	1.58491e-19	3.51457e-18
TC006808	558.537	-3.28364	0.339749	-9.66491	4.25012e-22	1.09811e-20
TC031633	5.72048	-3.28131	1.05367	-3.11417	0.00184465	0.00647554
TC033338	5.34621	-3.27616	1.11151	-2.94749	0.00320364	0.0105247
TC034610	7.10285	-3.26134	0.944169	-3.45419	0.000551948	0.00221665
TC031369	1644.2	-3.2607	1.33364	-2.44496	0.0144866	0.0386619
TC015190	5.73136	-3.26038	1.32561	-2.45952	0.0139122	0.0374303
TC003042	295.135	-3.25855	0.307407	-10.6001	2.97558e-26	9.88787e-25
TC010068	46.7177	-3.2525	0.467507	-6.95711	3.47313e-12	4.43766e-11
TC004759	1381.55	-3.24713	0.275634	-11.7806	4.91426e-32	2.17094e-30
TC000121	22.3888	-3.246	0.749296	-4.33207	1.47713e-05	8.08544e-05
TC033151	13.8664	-3.22568	0.699632	-4.61054	4.0162e-06	2.42068e-05
TC000315	2501.84	-3.22265	0.344507	-9.35438	8.40919e-21	2.01552e-19
TC032323	105.026	-3.21982	0.29667	-10.8532	1.92572e-27	6.93073e-26
TC005995	18.8974	-3.21318	0.600977	-5.34659	8.96279e-08	6.96797e-07
TC008770	1284.22	-3.2123	0.26591	-12.0804	1.34038e-33	6.56496e-32
TC013827	253.193	-3.20694	0.330502	-9.70325	2.92037e-22	7.72253e-21
TC006769	35.3594	-3.20094	0.662339	-4.83278	1.34641e-06	8.8698e-06
TC015721	1222.6	-3.19531	0.227138	-14.0677	5.99714e-45	4.79133e-43
TC003907	0.679543	-3.19118	3.9881	-0.800175	0.42361	NA
TC013193	1034.99	-3.19064	0.445168	-7.16727	7.65063e-13	1.04593e-11
TC015980	120.635	-3.18982	0.400516	-7.96428	1.66185e-15	2.81092e-14
TC015671	92.4662	-3.18418	0.645968	-4.92931	8.2521e-07	5.6442e-06
TC010781	5.33448	-3.17669	1.12604	-2.82112	0.00478559	0.0148758
TC034725	129.585	-3.17619	0.362402	-8.76426	1.88003e-18	3.8647e-17
TC033335	932.008	-3.17382	0.447122	-7.09834	1.26265e-12	1.69735e-11
TC006378	2.67036	-3.1713	1.69075	-1.87568	0.0606992	0.128505
TC033761	5.17119	-3.1702	1.10495	-2.86909	0.00411652	0.013059
TC011925	642147	-3.16864	0.213174	-14.8641	5.63668e-50	5.4739e-48
TC013409	0.665664	-3.15934	3.12055	-1.01243	0.311332	NA
TC011749	1.41975	-3.14991	1.88983	-1.66677	0.0955599	0.18509
TC001369	5.21394	-3.13551	1.15478	-2.71524	0.00662274	0.0196294
TC032183	159.037	-3.13386	0.240587	-13.0259	8.71602e-39	5.42464e-37
TC007762	884.708	-3.12833	1.2239	-2.55604	0.0105872	0.029448
TC005411	480.161	-3.12708	0.259891	-12.0323	2.40374e-33	1.16716e-31
TC006381	104.493	-3.12662	0.401345	-7.79036	6.68175e-15	1.06766e-13
TC012570	0.648137	-3.12538	3.1381	-0.995945	0.319277	NA
TC004770	2083.47	-3.11238	0.901342	-3.45305	0.000554281	0.00222443
TC011320	0.640883	-3.11088	3.1455	-0.988994	0.322666	NA
TC030989	700.939	-3.11015	0.186086	-16.7135	1.04541e-62	1.4907e-60
TC034073	0.64058	-3.10999	3.14588	-0.988591	0.322863	NA
TC001164	0.640357	-3.10933	3.14616	-0.988293	0.323009	NA
TC033355	0.639949	-3.10813	3.14668	-0.987749	0.323276	NA
TC003377	2.5655	-3.10017	1.73363	-1.78825	0.0737356	0.150177
TC032749	0.632836	-3.09832	3.99355	-0.77583	0.437849	NA
TC032106	0.632668	-3.09766	3.99355	-0.775666	0.437946	NA
TC002660	0.63236	-3.09646	3.99356	-0.775365	0.438124	NA
TC033851	1.36271	-3.09585	1.88696	-1.64065	0.10087	0.193775
TC030638	7.84394	-3.09546	3.77841	-0.819248	0.412645	0.557969
TC032107	0.632083	-3.09538	3.99356	-0.775094	0.438284	NA
TC032076	0.63148	-3.09306	3.99357	-0.774509	0.43863	NA
TC011804	0.631288	-3.0923	3.99358	-0.774318	0.438743	NA
TC031645	100975	-3.08821	0.245616	-12.5733	2.96099e-36	1.65948e-34
TC001162	40.6538	-3.08397	0.421897	-7.30977	2.67595e-13	3.78701e-12
TC032670	0.629377	-3.08384	3.99351	-0.772212	0.439989	NA
TC013059	11308	-3.08155	0.163403	-18.8585	2.50005e-79	7.2213e-77
TC007311	0.624954	-3.07968	2.57154	-1.1976	0.231072	NA
TC000765	1.34855	-3.0792	1.88777	-1.63114	0.102862	0.196423
TC001281	0.624512	-3.07793	2.57195	-1.19673	0.231411	NA
TC000601	0.624097	-3.07628	2.57233	-1.19591	0.231731	NA
TC000089	0.623804	-3.07511	2.5726	-1.19533	0.231957	NA
TC004915	3.80861	-3.07176	1.31963	-2.32775	0.0199256	0.0505887
TC014051	154.583	-3.06412	0.345848	-8.85974	8.01997e-19	1.68869e-17
TC031501	8.73665	-3.06355	0.800031	-3.82929	0.000128515	0.000590425
TC014912	0.619909	-3.0606	2.57606	-1.18809	0.234797	NA
TC031378	1.32159	-3.05972	1.95667	-1.56374	0.117878	0.218261
TC010954	475.15	-3.05905	0.323353	-9.4604	3.06772e-21	7.5619e-20
TC031415	18.6375	-3.05485	0.580118	-5.26591	1.39496e-07	1.06106e-06
TC007226	51.0436	-3.05365	0.451121	-6.76901	1.29664e-11	1.55887e-10
TC033190	0.608897	-3.04857	3.17946	-0.958831	0.337644	NA
TC034029	0.608889	-3.0481	3.17955	-0.958659	0.337731	NA
TC000472	0.608871	-3.04648	3.17983	-0.958065	0.33803	NA
TC003779	45.6402	-3.03929	0.477761	-6.36152	1.99767e-10	2.17008e-09
TC012892	2028.04	-3.03906	0.50755	-5.9877	2.12826e-09	2.04913e-08
TC015537	369.544	-3.03745	0.40478	-7.50395	6.19216e-14	9.05904e-13
TC031770	6255.3	-3.02946	0.31318	-9.6732	3.91925e-22	1.01964e-20
TC005640	433.064	-3.02258	0.200507	-15.0747	2.37689e-51	2.41222e-49
TC032064	3.64125	-3.02255	1.22494	-2.4675	0.0136059	0.0367202
TC033848	0.586469	-3.00014	3.20664	-0.935604	0.349477	NA
TC000574	0.585033	-2.99995	3.20793	-0.935167	0.349702	NA
TC012196	3.59496	-2.99678	1.42869	-2.09757	0.0359429	0.0835873
TC032788	55.3714	-2.99331	0.515832	-5.80287	6.51905e-09	5.89856e-08
TC034018	23.9611	-2.99009	0.491303	-6.08605	1.15733e-09	1.14866e-08
TC034021	5.98379	-2.98786	1.14803	-2.6026	0.00925207	0.0262332
TC007533	2.37404	-2.98625	1.74161	-1.71465	0.0864102	0.171044
TC006231	25.3516	-2.98474	0.799351	-3.73395	0.000188499	0.000837649
TC033573	10.7686	-2.98424	0.702137	-4.25023	2.13553e-05	0.000113475
TC003539	106.775	-2.97397	0.623834	-4.76725	1.8676e-06	1.19741e-05
TC032203	109.664	-2.96597	0.370615	-8.00284	1.21579e-15	2.08145e-14
TC007269	936.23	-2.96522	0.988942	-2.99838	0.00271417	0.00909704
TC031330	15.3509	-2.96409	0.874506	-3.38944	0.000700353	0.00273655
TC000431	47.0414	-2.96018	0.528586	-5.60018	2.14131e-08	1.82189e-07
TC008757	3933.79	-2.95275	0.255704	-11.5475	7.59651e-31	3.19309e-29
TC032932	2.34941	-2.95089	1.4856	-1.98632	0.0469976	0.104136
TC004422	39.71	-2.9508	0.488276	-6.04331	1.50988e-09	1.47903e-08
TC015447	11.7122	-2.94966	1.15132	-2.56197	0.0104079	0.0290355
TC031491	2.34085	-2.94734	1.49654	-1.96944	0.0489028	0.107596
TC034632	0.564593	-2.94584	4.00267	-0.735967	0.461751	NA
TC032333	0.563804	-2.94472	4.00284	-0.735657	0.461939	NA
TC013539	0.56294	-2.94353	4.00302	-0.735329	0.462139	NA
TC032532	0.560755	-2.94057	4.00349	-0.734502	0.462643	NA
TC032415	4.60858	-2.92656	1.1548	-2.53426	0.0112684	0.0311506
TC013657	41949.6	-2.92385	0.263898	-11.0794	1.57862e-28	5.9675e-27
TC012785	1.23792	-2.91948	2.25035	-1.29735	0.194512	0.32124
TC033115	614.69	-2.91924	0.173787	-16.7978	2.53198e-63	3.80304e-61
TC004570	141.288	-2.90944	0.402059	-7.23636	4.60874e-13	6.42542e-12
TC002566	8.01459	-2.90932	0.936327	-3.10716	0.00188894	0.00660632
TC005939	14.8099	-2.90557	0.632156	-4.5963	4.30069e-06	2.58248e-05
TC003109	1.22054	-2.90541	2.25292	-1.28962	0.197183	0.32451
TC031643	6903.06	-2.89262	0.808767	-3.57658	0.000348113	0.00145672
TC013319	1.21272	-2.89175	1.99709	-1.44798	0.147621	0.25931
TC012548	1.20028	-2.88653	2.33466	-1.23638	0.216317	0.348314
TC002238	25.8753	-2.88564	0.469584	-6.1451	7.99144e-10	8.07386e-09
TC034170	1.20834	-2.88491	1.99763	-1.44417	0.148691	0.260783
TC033870	1018.64	-2.88066	0.198669	-14.4998	1.21545e-47	1.09536e-45
TC010967	130.061	-2.87908	0.42018	-6.85203	7.28098e-12	9.03307e-11
TC032202	15.5689	-2.8734	0.602341	-4.77039	1.83873e-06	1.18227e-05
TC009690	1382.67	-2.87275	0.299343	-9.59685	8.2425e-22	2.10548e-20
TC012282	25.7137	-2.87236	0.646996	-4.43953	9.01546e-06	5.13963e-05
TC031356	1.19393	-2.87067	1.95034	-1.47188	0.141052	0.250505
TC034103	1.18459	-2.87061	2.8628	-1.00272	0.315994	0.461456
TC005686	1.18564	-2.86918	2.25719	-1.27113	0.203681	0.332918
TC034240	1.17766	-2.86112	1.99911	-1.4312	0.152374	0.265711
TC009942	44.2153	-2.86078	0.393049	-7.27843	3.37732e-13	4.74975e-12
TC009652	11.1587	-2.85779	0.843461	-3.38817	0.000703597	0.00274542
TC010668	120.714	-2.85755	0.503666	-5.6735	1.39909e-08	1.21799e-07
TC033784	1697.29	-2.85423	0.382806	-7.45606	8.91459e-14	1.29913e-12
TC000302	401.475	-2.85299	0.278968	-10.2269	1.50217e-24	4.41826e-23
TC014080	219.175	-2.85176	0.430682	-6.62151	3.55552e-11	4.13343e-10
TC033383	1.18055	-2.8511	2.25714	-1.26315	0.206537	0.336171
TC000837	484.49	-2.8434	0.374754	-7.58738	3.26434e-14	4.92273e-13
TC032661	5.47659	-2.83967	1.64826	-1.72283	0.0849196	0.168776
TC032063	233.301	-2.83489	0.524973	-5.40006	6.66184e-08	5.28491e-07
TC003509	310.699	-2.83399	0.996125	-2.84502	0.00444089	0.0139622
TC015953	1.15616	-2.83388	1.95105	-1.45249	0.146365	0.257518
TC004977	33.7575	-2.83329	0.429657	-6.5943	4.27273e-11	4.93665e-10
TC014097	28.2666	-2.83307	0.432411	-6.55179	5.68509e-11	6.47548e-10
TC013783	1.15345	-2.83105	1.95203	-1.45031	0.146973	0.258372
TC010497	1.15351	-2.83031	1.95207	-1.4499	0.147087	0.258504
TC033543	260.774	-2.82952	0.857678	-3.29905	0.000970144	0.00365385
TC009468	1618.74	-2.82509	0.29674	-9.52043	1.72472e-21	4.28895e-20
TC006589	6.49027	-2.82486	0.930366	-3.03629	0.00239512	0.00813416
TC006577	33.5522	-2.82389	0.468706	-6.02486	1.69259e-09	1.64229e-08
TC007689	37.7895	-2.82264	0.414314	-6.81281	9.57099e-12	1.16938e-10
TC004509	1.14071	-2.81636	2.26178	-1.2452	0.21306	0.34435
TC007316	9.59954	-2.81363	1.26246	-2.22869	0.0258344	0.0629687
TC031774	1.1329	-2.81085	1.99986	-1.40552	0.159866	0.275987
TC032110	15.0387	-2.81046	0.751909	-3.73776	0.000185663	0.00082668
TC030021	12.8762	-2.80766	0.628761	-4.46539	7.99219e-06	4.57713e-05
TC015923	1189.47	-2.793	0.358175	-7.79786	6.29645e-15	1.00895e-13
TC000369	294470	-2.79221	0.306932	-9.09718	9.27043e-20	2.08446e-18
TC015378	991.763	-2.79078	0.328641	-8.49186	2.03356e-17	3.90257e-16
TC015346	36.1138	-2.78797	0.553051	-5.04106	4.62954e-07	3.30912e-06
TC005436	73.0083	-2.7838	0.476221	-5.8456	5.04745e-09	4.60774e-08
TC010505	9.4478	-2.77958	0.823188	-3.3766	0.000733872	0.00285071
TC004949	2455.39	-2.77727	0.220607	-12.5892	2.42039e-36	1.37013e-34
TC013811	21.0793	-2.77703	0.633532	-4.38341	1.16837e-05	6.53184e-05
TC030995	8.4256	-2.77568	0.790838	-3.50979	0.000448459	0.00184309
TC002550	10009.4	-2.77355	0.332127	-8.35088	6.77565e-17	1.24718e-15
TC034141	82.2132	-2.76777	0.358865	-7.71257	1.23306e-14	1.9346e-13
TC000588	5309.73	-2.7673	0.19116	-14.4764	1.70896e-47	1.52789e-45
TC003382	41.9267	-2.76595	1.64419	-1.68226	0.092519	0.180695
TC013307	7.30971	-2.76417	0.897456	-3.08	0.00206997	0.00715503
TC003060	12499	-2.75335	0.355231	-7.75089	9.12524e-15	1.44376e-13
TC034155	146.015	-2.75154	0.609811	-4.51211	6.4186e-06	3.72517e-05
TC007101	2747.68	-2.7486	0.398708	-6.89377	5.43326e-12	6.81578e-11
TC011427	131.174	-2.74822	0.288144	-9.53765	1.4611e-21	3.64951e-20
TC008783	6.21889	-2.74646	1.05903	-2.59338	0.0095037	0.0268252
TC011230	49.5378	-2.7444	0.382316	-7.17835	7.05562e-13	9.68107e-12
TC032069	4.11811	-2.74044	1.16224	-2.3579	0.0183786	0.047139
TC015325	439.373	-2.73991	0.180092	-15.2139	2.8592e-52	3.01017e-50
TC034382	352.197	-2.73657	1.13103	-2.41953	0.0155406	0.041066
TC000722	114661	-2.72987	0.160387	-17.0205	5.79088e-65	9.31919e-63
TC034588	19.4931	-2.72763	0.554662	-4.91764	8.75948e-07	5.97309e-06
TC015358	27.651	-2.72711	0.570274	-4.78212	1.73459e-06	1.12171e-05
TC010103	2388.88	-2.72615	0.299007	-9.11734	7.69931e-20	1.73813e-18
TC034263	6.1603	-2.71958	1.04021	-2.61446	0.00893674	0.025448
TC005609	7.10115	-2.70905	0.879727	-3.07941	0.00207408	0.00716703
TC006353	1891.55	-2.70326	0.13794	-19.5974	1.62812e-85	5.91637e-83
TC008283	87.6585	-2.70121	0.442417	-6.10558	1.02427e-09	1.02019e-08
TC005773	24.0788	-2.69991	0.492038	-5.48719	4.08372e-08	3.33597e-07
TC015295	1040.86	-2.69883	0.238278	-11.3264	9.71487e-30	3.89459e-28
TC008058	80.5429	-2.68866	0.579313	-4.64113	3.46511e-06	2.12144e-05
TC010196	55.626	-2.6877	0.888806	-3.02395	0.00249501	0.00844032
TC009691	323.376	-2.68727	0.399711	-6.72302	1.77997e-11	2.11512e-10
TC033084	513.909	-2.68607	0.202936	-13.236	5.43343e-40	3.57939e-38
TC032659	1.99155	-2.67998	1.60107	-1.67387	0.0941556	0.183001
TC002557	3.0086	-2.67844	1.42216	-1.88336	0.0596517	0.126692
TC000148	11.8557	-2.67637	0.788277	-3.39521	0.000685754	0.0026823
TC011848	16.7638	-2.67569	0.76884	-3.48016	0.000501117	0.00203353
TC007191	2074.12	-2.67566	0.340805	-7.85099	4.12752e-15	6.68053e-14
TC033185	3.89809	-2.67518	1.51317	-1.76793	0.0770724	0.155484
TC000723	573601	-2.674	0.256827	-10.4117	2.19322e-25	6.78754e-24
TC011976	2601.28	-2.67037	0.353369	-7.5569	4.12804e-14	6.15925e-13
TC031052	124.973	-2.6684	0.228722	-11.6666	1.88884e-31	8.18375e-30
TC002914	925.387	-2.66745	0.149149	-17.8845	1.55645e-71	3.24692e-69
TC005825	720.028	-2.66726	0.259853	-10.2645	1.01838e-24	3.043e-23
TC034265	645.215	-2.66658	0.337102	-7.91031	2.56759e-15	4.25977e-14
TC003437	12.6681	-2.66631	1.06679	-2.49939	0.0124408	0.0339583
TC005655	189.989	-2.66089	0.225818	-11.7833	4.75702e-32	2.10976e-30
TC032187	1.98284	-2.6588	1.5993	-1.66248	0.0964161	0.186521
TC030739	469.311	-2.65875	0.290954	-9.13806	6.35831e-20	1.44993e-18
TC007263	601.457	-2.65713	0.259236	-10.2499	1.18517e-24	3.50787e-23
TC000168	4.8223	-2.65279	1.11453	-2.38018	0.0173042	0.0449256
TC002840	28441	-2.64745	0.227477	-11.6384	2.63027e-31	1.13525e-29
TC030651	335.85	-2.64536	0.252794	-10.4645	1.25752e-25	3.96805e-24
TC032937	1.92774	-2.64514	1.93894	-1.36422	0.172499	0.292474
TC002621	159.756	-2.64175	0.362011	-7.29742	2.93343e-13	4.141e-12
TC033091	4.8971	-2.64151	1.0684	-2.47238	0.0134215	0.0363009
TC004546	792.957	-2.64143	0.988227	-2.6729	0.00751982	0.0219439
TC032857	5.83638	-2.64093	0.952531	-2.77254	0.00556205	0.0168885
TC000724	887298	-2.63628	0.144343	-18.264	1.60095e-74	3.60694e-72
TC011141	4876.5	-2.63536	0.312127	-8.44325	3.0864e-17	5.83361e-16
TC002577	1.03438	-2.63438	2.94503	-0.894517	0.371045	0.518331
TC008767	3.83941	-2.63424	1.16037	-2.27018	0.0231966	0.0576715
TC014730	14.4613	-2.63277	0.661348	-3.98092	6.86503e-05	0.000332336
TC003216	796.288	-2.63111	0.244215	-10.7738	4.57905e-27	1.60196e-25
TC033209	5004.03	-2.62678	0.3221	-8.15519	3.48643e-16	6.19474e-15
TC001375	19.1618	-2.62241	0.595061	-4.40696	1.04831e-05	5.88985e-05
TC034299	162.673	-2.62169	0.26796	-9.7839	1.32023e-22	3.56652e-21
TC016352	1.03155	-2.61592	2.39701	-1.09133	0.275128	0.416718
TC013997	382.867	-2.61377	0.366572	-7.1303	1.00149e-12	1.35762e-11
TC002585	9155.51	-2.61224	0.268986	-9.71142	2.69544e-22	7.14449e-21
TC030257	0.454298	-2.60598	4.0283	-0.646919	0.517685	NA
TC032664	120.116	-2.60577	0.297668	-8.75395	2.06008e-18	4.2271e-17
TC007174	1.01839	-2.60368	2.40256	-1.08371	0.278494	0.420484
TC033574	27.5414	-2.60288	0.506744	-5.13648	2.79926e-07	2.06508e-06
TC030372	0.453284	-2.60235	4.02848	-0.645989	0.518286	NA
TC030263	0.453218	-2.60212	4.02849	-0.645929	0.518325	NA
TC011282	1.01531	-2.59743	2.4033	-1.08077	0.279798	0.422
TC014142	923.782	-2.59503	0.230433	-11.2615	2.03177e-29	7.91967e-28
TC015120	1445.1	-2.59495	0.306102	-8.47741	2.30266e-17	4.38167e-16
TC033357	14.9667	-2.59432	0.796988	-3.25515	0.00113332	0.00419134
TC008374	0.450974	-2.59407	4.02888	-0.643868	0.519661	NA
TC012276	20.8734	-2.59406	0.592719	-4.37654	1.20576e-05	6.72418e-05
TC003314	0.450875	-2.59371	4.02889	-0.643777	0.51972	NA
TC014500	1.87963	-2.59197	1.59229	-1.62783	0.103561	0.197429
TC033992	1.00562	-2.58834	2.34826	-1.10224	0.270358	0.411788
TC000395	5.67649	-2.58681	0.934905	-2.76692	0.00565882	0.0171505
TC007822	4.65352	-2.58309	1.11787	-2.31072	0.0208482	0.0525521
TC002493	5.6299	-2.58283	0.953018	-2.71016	0.00672508	0.019884
TC011198	0.998686	-2.57977	2.40618	-1.07214	0.283657	0.426337
TC011283	9.38122	-2.579	0.779956	-3.3066	0.000944357	0.00356507
TC008451	1.00049	-2.57726	2.40489	-1.07167	0.283867	0.426482
TC034238	0.445879	-2.57658	4.02983	-0.639376	0.522578	NA
TC010597	44.6578	-2.57159	0.390208	-6.59029	4.38954e-11	5.06122e-10
TC005693	18.57	-2.56944	1.03411	-2.4847	0.0129661	0.0351874
TC034275	5939.26	-2.56932	0.268656	-9.5636	1.13736e-21	2.87438e-20
TC032271	31.5816	-2.5692	0.463662	-5.54111	3.00562e-08	2.49693e-07
TC033125	0.98846	-2.56688	2.40872	-1.06566	0.286576	NA
TC005733	11.1792	-2.56597	0.786718	-3.26162	0.00110778	0.00411175
TC005224	13.8544	-2.56126	0.785395	-3.26111	0.00110978	0.00411781
TC014498	102.041	-2.5608	0.625717	-4.09259	4.26584e-05	0.000214626
TC034884	79.0856	-2.56001	0.603247	-4.24372	2.19844e-05	0.000116489
TC003196	0.438071	-2.55686	3.55128	-0.719983	0.471536	NA
TC010151	0.985399	-2.55592	2.40962	-1.06071	0.28882	NA
TC012298	0.437587	-2.55492	3.55233	-0.719223	0.472004	NA
TC010329	0.437276	-2.55367	3.55301	-0.718734	0.472305	NA
TC034717	0.437104	-2.55298	3.55339	-0.718462	0.472472	NA
TC031366	0.981776	-2.55238	2.06878	-1.23376	0.217293	NA
TC013908	0.436889	-2.55212	3.55386	-0.718126	0.472679	NA
TC015092	0.436835	-2.5519	3.55398	-0.718041	0.472732	NA
TC001010	0.436512	-2.5506	3.55468	-0.717534	0.473045	NA
TC014388	0.974223	-2.55001	2.97188	-0.858048	0.390866	NA
TC033544	1336.01	-2.54948	0.258901	-9.84734	7.03852e-23	1.92917e-21
TC034707	0.436011	-2.54859	3.55578	-0.716746	0.473531	NA
TC002429	0.984875	-2.54759	2.40849	-1.05775	0.290167	NA
TC006190	0.435148	-2.54515	3.55768	-0.715395	0.474365	NA
TC001182	38.5032	-2.54511	0.585223	-4.34895	1.36793e-05	7.55377e-05
TC007185	1.81702	-2.54413	2.11025	-1.20561	0.227968	0.362721
TC013864	0.98042	-2.54375	2.06861	-1.22969	0.218814	NA
TC007355	0.434603	-2.53998	4.03221	-0.629923	0.528745	NA
TC012111	0.433738	-2.53975	3.56075	-0.713263	0.475683	NA
TC004682	35.4525	-2.53524	0.439276	-5.77141	7.86088e-09	7.05038e-08
TC011338	5.4379	-2.53502	1.17711	-2.15359	0.031272	0.0741641
TC004002	0.972438	-2.53475	2.06801	-1.2257	0.220313	NA
TC033054	1.90793	-2.53426	1.67591	-1.51217	0.13049	0.235951
TC000635	153.042	-2.52991	0.316887	-7.98365	1.42065e-15	2.41746e-14
TC015614	10.7123	-2.51903	0.729992	-3.45077	0.000558997	0.00224176
TC002451	0.957073	-2.51618	2.35799	-1.06709	0.285933	NA
TC014141	174.129	-2.51389	0.304353	-8.25978	1.45941e-16	2.63044e-15
TC034795	0.421932	-2.51283	4.03628	-0.622561	0.533573	NA
TC010663	0.956257	-2.51141	2.41405	-1.04033	0.298186	NA
TC034241	13.454	-2.51121	0.628756	-3.99394	6.4985e-05	0.000315542
TC014550	0.421607	-2.51094	4.03629	-0.62209	0.533883	NA
TC032241	0.421582	-2.51079	4.03629	-0.622054	0.533907	NA
TC002440	40.4996	-2.51078	0.840002	-2.98901	0.0027988	0.00935841
TC005381	0.421578	-2.51077	4.03629	-0.622048	0.53391	NA
TC030990	21043.8	-2.5102	0.131776	-19.049	6.70091e-81	2.04015e-78
TC032559	78.7593	-2.50967	0.387937	-6.46928	9.84708e-11	1.09612e-09
TC008106	2.69371	-2.50964	1.32312	-1.89675	0.0578603	0.123493
TC008634	0.421052	-2.50771	4.03631	-0.621289	0.53441	NA
TC008018	0.942674	-2.5066	2.07281	-1.20928	0.226555	NA
TC013825	0.420781	-2.50614	4.03632	-0.620898	0.534667	NA
TC003824	0.420778	-2.50612	4.03632	-0.620892	0.534671	NA
TC013809	220.85	-2.50365	0.362257	-6.91126	4.80361e-12	6.06644e-11
TC013814	0.945267	-2.50195	2.07212	-1.20743	0.227266	NA
TC032122	1.79422	-2.5012	1.71555	-1.45796	0.144852	0.255642
TC033869	2.66562	-2.49878	1.36779	-1.82688	0.0677185	0.140204
TC034027	169.294	-2.49742	0.292793	-8.52963	1.46811e-17	2.84162e-16
TC013415	211.044	-2.49258	0.393925	-6.32755	2.49088e-10	2.67236e-09
TC006160	11.5757	-2.49156	0.688367	-3.61952	0.000295148	0.00125513
TC003376	659.259	-2.48898	0.270302	-9.20815	3.31798e-20	7.65922e-19
TC014264	223.2	-2.48783	1.24463	-1.99886	0.0456236	0.101692
TC031309	0.414134	-2.48776	3.60179	-0.6907	0.489754	NA
TC000944	0.414031	-2.48712	3.60207	-0.69047	0.489899	NA
TC009102	0.413874	-2.48616	3.60249	-0.690122	0.490118	NA
TC032636	0.413841	-2.48595	3.60258	-0.690047	0.490165	NA
TC034276	0.413802	-2.48571	3.60268	-0.68996	0.490219	NA
TC014892	1.76808	-2.4856	1.78913	-1.38928	0.164748	0.282534
TC006246	0.413763	-2.48547	3.60279	-0.689873	0.490274	NA
TC000738	0.41371	-2.48514	3.60293	-0.689755	0.490348	NA
TC034375	7.0397	-2.48431	1.00496	-2.47206	0.0134337	0.0363253
TC033681	0.932836	-2.48263	2.36083	-1.05159	0.292987	NA
TC016298	0.413295	-2.48255	3.60405	-0.688824	0.490934	NA
TC012265	0.933037	-2.48227	2.36087	-1.05142	0.293066	NA
TC002111	0.413139	-2.48159	3.60447	-0.688477	0.491153	NA
TC003295	0.412972	-2.48057	3.60491	-0.688107	0.491385	NA
TC014096	22.8441	-2.47514	0.460522	-5.37465	7.67322e-08	6.04045e-07
TC034724	179.398	-2.46927	0.441017	-5.59904	2.1554e-08	1.83084e-07
TC000184	500.242	-2.46911	0.315569	-7.82432	5.10392e-15	8.21366e-14
TC000745	14.8639	-2.46597	0.671475	-3.67247	0.000240218	0.001044
TC013664	13.9442	-2.46573	0.583632	-4.22481	2.39146e-05	0.000125828
TC002545	30.383	-2.46562	0.453357	-5.43859	5.37051e-08	4.32752e-07
TC000368	23.5958	-2.46428	0.563215	-4.37539	1.21216e-05	6.75657e-05
TC010581	1.76433	-2.46134	1.6448	-1.49644	0.134539	0.241604
TC034005	1.0249	-2.46134	2.07811	-1.18441	0.236251	0.371907
TC003155	194.67	-2.46045	0.257275	-9.56354	1.13802e-21	2.87438e-20
TC013818	17.3907	-2.45837	0.741099	-3.31719	0.000909271	0.0034488
TC013403	32.0504	-2.45806	0.413499	-5.94452	2.77265e-09	2.62911e-08
TC033228	1169.23	-2.45711	0.410379	-5.98741	2.13203e-09	2.05101e-08
TC013184	1.74301	-2.45307	1.58786	-1.5449	0.122371	0.224331
TC011162	5932.21	-2.44816	0.278687	-8.78463	1.56884e-18	3.2547e-17
TC003157	0.90913	-2.44742	2.4251	-1.00921	0.312876	NA
TC009693	3.48754	-2.44698	1.28002	-1.91168	0.0559176	0.119983
TC034827	2.54779	-2.44256	1.49431	-1.63458	0.102138	0.195445
TC007017	3.42524	-2.44217	1.1667	-2.09323	0.036329	0.084311
TC008497	0.397994	-2.44066	3.63904	-0.670689	0.502419	NA
TC009681	0.398015	-2.44059	3.639	-0.670677	0.502427	NA
TC030174	0.398064	-2.44043	3.63892	-0.670647	0.502446	NA
TC011481	0.398222	-2.43993	3.63867	-0.670555	0.502504	NA
TC000829	178.488	-2.43898	0.502547	-4.85324	1.21459e-06	8.06745e-06
TC030450	0.398777	-2.4388	3.6377	-0.670425	0.502587	NA
TC034569	0.398737	-2.43879	3.63778	-0.670405	0.5026	NA
TC003047	831.035	-2.42723	0.88083	-2.75562	0.00585812	0.0176637
TC032662	182.137	-2.42237	0.241226	-10.0419	9.97586e-24	2.86679e-22
TC010844	2.58225	-2.42194	1.53061	-1.58234	0.113573	0.212067
TC009130	13.6682	-2.41667	0.843467	-2.86517	0.00416789	0.0132043
TC033114	36.5067	-2.41574	0.411407	-5.87188	4.30873e-09	3.97525e-08
TC031228	1.68879	-2.41573	1.62182	-1.48952	0.136352	0.24381
TC003709	1.69938	-2.41354	1.86763	-1.2923	0.196252	0.323402
TC001049	8.49261	-2.41328	1.32599	-1.81999	0.0687612	0.142049
TC003038	1913.37	-2.41049	0.909637	-2.64995	0.00805039	0.0232652
TC034083	20.3013	-2.40613	0.581137	-4.14039	3.46723e-05	0.00017778
TC009943	2547.06	-2.40536	0.203098	-11.8433	2.33005e-32	1.06267e-30
TC013617	2524.39	-2.4052	0.219099	-10.9776	4.89492e-28	1.80791e-26
TC011916	27.9946	-2.40315	0.691999	-3.47277	0.000515115	0.00208358
TC016279	30.1687	-2.39564	0.654365	-3.66101	0.000251226	0.00108431
TC033160	1.66792	-2.39439	1.63926	-1.46065	0.144111	0.254654
TC031538	72.8506	-2.394	0.294581	-8.1268	4.40771e-16	7.78258e-15
TC032889	5.82847	-2.39309	1.30396	-1.83525	0.0664682	0.138174
TC012765	10.8437	-2.39	0.659389	-3.62457	0.00028944	0.00123272
TC014650	2.51044	-2.38521	1.31213	-1.81781	0.0690932	0.142631
TC001240	284.092	-2.38479	0.340798	-6.99768	2.60242e-12	3.36581e-11
TC013309	55.6125	-2.38074	0.302218	-7.87756	3.33842e-15	5.45825e-14
TC007064	0.381211	-2.37931	4.04738	-0.587865	0.556623	NA
TC034319	4.1802	-2.37598	1.14017	-2.08387	0.0371717	0.086001
TC032452	25.8132	-2.37452	0.608679	-3.9011	9.57575e-05	0.000453239
TC031229	27.3981	-2.37081	0.51879	-4.56989	4.87986e-06	2.89782e-05
TC009469	11.6457	-2.37009	0.866953	-2.73382	0.00626049	0.0186968
TC011226	74.1258	-2.36883	0.360925	-6.56322	5.26589e-11	6.03461e-10
TC001383	55.8191	-2.36699	0.405009	-5.8443	5.08714e-09	4.64022e-08
TC008621	0.376387	-2.36656	4.04919	-0.584453	0.558916	NA
TC032356	0.376202	-2.3662	4.04927	-0.584352	0.558983	NA
TC001915	0.376143	-2.36609	4.0493	-0.584321	0.559005	NA
TC032782	43.8015	-2.3659	0.369316	-6.40617	1.49224e-10	1.63205e-09
TC015208	17.4397	-2.36539	0.605541	-3.90624	9.37433e-05	0.000445014
TC030388	0.374509	-2.36309	4.05003	-0.583474	0.559574	NA
TC008019	0.374508	-2.36308	4.05003	-0.583474	0.559575	NA
TC009627	0.374504	-2.36308	4.05003	-0.583472	0.559576	NA
TC032935	0.374349	-2.3628	4.0501	-0.583392	0.559629	NA
TC008206	656.623	-2.36178	1.35661	-1.74094	0.0816934	0.163545
TC034270	0.373737	-2.36169	4.05038	-0.583079	0.55984	NA
TC013556	1124.86	-2.36153	0.151215	-15.617	5.57491e-55	6.157e-53
TC004952	140.449	-2.3615	0.228381	-10.3402	4.63626e-25	1.40775e-23
TC008429	61.5228	-2.35909	0.801291	-2.94412	0.00323877	0.0106184
TC032841	29.5146	-2.35794	0.515443	-4.57459	4.77159e-06	2.84686e-05
TC007930	53.113	-2.35326	0.313542	-7.50541	6.12367e-14	8.9705e-13
TC002909	2.42799	-2.35247	1.43674	-1.63736	0.101555	0.194811
TC006656	2.45042	-2.35051	1.36786	-1.71838	0.0857266	0.16984
TC000274	26.8348	-2.34954	0.736102	-3.19187	0.00141356	0.00512566
TC000669	23.6868	-2.34749	0.444529	-5.28085	1.28585e-07	9.84045e-07
TC033406	2432.72	-2.34509	0.258946	-9.0563	1.34945e-19	3.00427e-18
TC005765	3.25026	-2.34425	1.17783	-1.99031	0.0465571	0.103425
TC011148	5.66664	-2.34224	1.0565	-2.21697	0.0266248	0.0646136
TC004775	2.42458	-2.33619	1.84742	-1.26457	0.206026	0.335484
TC007047	1227.46	-2.33432	0.317366	-7.35531	1.90484e-13	2.73002e-12
TC014995	36.2528	-2.32757	0.485722	-4.79198	1.65146e-06	1.07164e-05
TC008161	4.07943	-2.32464	1.53242	-1.51697	0.129273	0.234347
TC001699	2295.02	-2.32286	0.23601	-9.8422	7.40747e-23	2.02537e-21
TC001751	3878.11	-2.32271	0.150539	-15.4293	1.04037e-53	1.13784e-51
TC034528	9.69649	-2.32089	0.748282	-3.10163	0.0019246	0.0067208
ENSRNA022722278	167.036	-2.31989	0.328277	-7.06686	1.58484e-12	2.09545e-11
TC014065	3.96053	-2.31885	1.18638	-1.95456	0.0506348	0.110564
TC003468	1450.4	-2.31362	0.291412	-7.93933	2.03269e-15	3.39737e-14
TC008569	40.0176	-2.31263	0.522615	-4.42511	9.6393e-06	5.47036e-05
TC011142	15305.3	-2.31227	0.135492	-17.0657	2.67147e-65	4.36146e-63
TC015490	2948.02	-2.31019	0.0985129	-23.4507	1.30063e-121	1.22097e-118
TC010958	29.4822	-2.30157	0.716828	-3.21077	0.0013238	0.00481518
TC034172	3162.85	-2.29738	0.172393	-13.3264	1.62595e-40	1.09678e-38
TC032730	4392.39	-2.2924	0.185755	-12.341	5.44501e-35	2.81367e-33
TC002831	2268.02	-2.28718	0.847904	-2.69745	0.0069873	0.0205461
TC007632	4.62065	-2.28665	1.06097	-2.15525	0.0311427	0.0738949
TC032672	100.731	-2.28481	0.693082	-3.29659	0.000978672	0.00368228
TC007763	4544.94	-2.28422	1.4355	-1.59123	0.111557	0.209204
TC013588	13.2579	-2.27955	0.676386	-3.37019	0.00075116	0.00291084
TC032852	26.5051	-2.27739	0.957669	-2.37805	0.0174044	0.045137
TC007373	124.09	-2.27491	0.22178	-10.2575	1.09482e-24	3.25412e-23
TC009665	4.74921	-2.27464	1.29767	-1.75286	0.0796253	0.159918
TC032698	8.62359	-2.27432	1.00227	-2.26916	0.0232584	0.0577742
TC033716	4979.91	-2.27043	0.186454	-12.1768	4.12969e-34	2.04938e-32
TC033844	1.57794	-2.2691	1.97457	-1.14916	0.25049	0.387979
TC016310	16718.8	-2.26908	0.215713	-10.519	7.06443e-26	2.26082e-24
TC005437	12.5095	-2.26854	0.646976	-3.50637	0.000454264	0.00186218
TC031707	11.6531	-2.26737	0.630829	-3.59427	0.000325297	0.00137143
TC030081	20.9692	-2.26474	0.531453	-4.26141	2.03141e-05	0.000108692
TC014088	20.2191	-2.26459	0.826432	-2.7402	0.00614018	0.0183863
TC004947	27.1584	-2.2609	0.479522	-4.71491	2.41814e-06	1.52096e-05
TC009235	7.72347	-2.25933	1.08537	-2.08163	0.0373766	0.0862979
TC033140	2.34013	-2.25683	1.47891	-1.52601	0.127008	0.231086
TC034476	1.56845	-2.25597	1.89489	-1.19056	0.233827	0.369227
TC013112	1790.36	-2.25551	0.235249	-9.58774	9.00322e-22	2.2946e-20
TC013058	612.288	-2.25539	0.233145	-9.67379	3.89667e-22	1.01611e-20
TC034156	3.09609	-2.25398	1.30159	-1.73171	0.0833256	0.166208
TC016311	331.211	-2.25238	0.360933	-6.24042	4.36396e-10	4.57728e-09
TC003286	715.943	-2.25188	0.245002	-9.19126	3.8827e-20	8.92626e-19
TC002496	9971.19	-2.25182	0.320655	-7.02258	2.17809e-12	2.84313e-11
TC012150	42.9204	-2.2514	0.612214	-3.67747	0.000235556	0.00102612
TC008756	1.55689	-2.24965	1.89529	-1.18697	0.235239	0.370728
TC009015	66.35	-2.24894	0.514233	-4.37339	1.22334e-05	6.80877e-05
TC007939	2.36022	-2.24745	1.66841	-1.34706	0.177961	0.299571
TC013296	6.13573	-2.24592	0.8855	-2.53633	0.011202	0.0309899
TC032213	6.9187	-2.24298	1.10157	-2.03617	0.0417334	0.094427
TC006241	20.087	-2.2429	0.559942	-4.00559	6.18634e-05	0.000301815
TC031371	69.7043	-2.24071	0.32146	-6.97042	3.16002e-12	4.06366e-11
TC000920	1.53321	-2.23934	2.32938	-0.961344	0.336379	0.483027
TC014133	2.28558	-2.23855	1.40149	-1.59726	0.110209	0.207193
TC008423	4.60971	-2.23617	0.961653	-2.32534	0.0200536	0.0508564
TC033147	3.07841	-2.23332	1.16689	-1.91391	0.0556321	0.119484
TC032115	1.53352	-2.23304	1.67216	-1.33542	0.181739	0.304793
TC033256	2.28131	-2.23215	1.43399	-1.5566	0.119564	0.220296
TC031941	1.52773	-2.23211	1.8936	-1.17876	0.238492	0.374233
TC008191	6.81661	-2.2321	0.887012	-2.51643	0.0118551	0.0325965
TC006341	12.9716	-2.2312	0.804351	-2.77391	0.00553864	0.0168287
TC007274	481.523	-2.22676	1.24608	-1.78701	NA	NA
TC000797	490.901	-2.22598	0.363145	-6.12972	8.80341e-10	8.87828e-09
TC001179	6.09156	-2.22501	0.841504	-2.64408	0.00819123	0.0235995
TC008800	677.076	-2.22407	0.1867	-11.9125	1.01857e-32	4.7809e-31
TC033385	3.81051	-2.22284	1.11758	-1.98897	0.0467044	0.10369
TC032336	1288.78	-2.22276	0.121676	-18.2679	1.49185e-74	3.42974e-72
TC034034	306.394	-2.22135	0.240157	-9.2496	2.25339e-20	5.27744e-19
TC032451	278.05	-2.21873	0.212624	-10.435	1.71564e-25	5.33886e-24
TC032056	6.73011	-2.21851	1.12215	-1.97702	0.0480393	0.10609
TC012640	0.81512	-2.21823	3.0924	-0.717318	0.473178	NA
TC001088	0.80909	-2.21813	3.09881	-0.715801	0.474114	NA
TC007262	221.821	-2.21789	0.411907	-5.38444	7.26702e-08	5.7327e-07
TC032369	120.803	-2.21771	0.36713	-6.04066	1.53482e-09	1.49955e-08
TC033990	48.5074	-2.21396	0.370344	-5.9781	2.25756e-09	2.15886e-08
TC033155	0.806727	-2.21176	3.10046	-0.713367	0.475619	NA
TC005623	81.2237	-2.21159	0.46583	-4.74762	2.0582e-06	1.30697e-05
TC006846	18303.1	-2.20961	0.137379	-16.084	3.30166e-58	3.87429e-56
TC011336	14.2862	-2.20634	0.559377	-3.94427	8.00426e-05	0.000383816
TC033001	2311.29	-2.2044	0.265739	-8.29535	1.08268e-16	1.97352e-15
TC033226	24.6456	-2.20357	1.10962	-1.98588	0.0470468	0.10422
TC032772	82.3423	-2.19955	0.275831	-7.97426	1.53293e-15	2.59676e-14
TC012840	3.00076	-2.19722	1.22042	-1.80038	0.0718005	0.147087
TC004628	93.1508	-2.19103	0.474754	-4.61508	3.92946e-06	2.37858e-05
TC032453	560.078	-2.18898	0.221823	-9.86815	5.72126e-23	1.57966e-21
TC007194	223.503	-2.18782	0.224548	-9.74324	1.97158e-22	5.26299e-21
TC003435	52.6547	-2.18699	0.494789	-4.42004	9.86833e-06	5.58627e-05
TC011351	0.801829	-2.18694	2.5154	-0.86942	0.384617	NA
TC004386	409.053	-2.18181	0.156131	-13.9742	2.23955e-44	1.75198e-42
TC034561	8.88293	-2.18064	0.693785	-3.1431	0.00167168	0.00593304
TC016349	0.799218	-2.18056	2.51656	-0.866484	0.386225	NA
TC014197	21.4298	-2.17845	0.476499	-4.57178	4.83605e-06	2.87635e-05
TC009656	17.0453	-2.17672	0.647489	-3.36179	0.000774378	0.0029895
TC015030	1.45066	-2.17637	1.72826	-1.25928	0.207929	0.33785
TC000440	1235.57	-2.17274	0.362672	-5.99092	2.08659e-09	2.01245e-08
TC014383	3.69057	-2.17059	1.19854	-1.81103	0.0701369	0.144309
TC031370	0.791481	-2.1704	2.52106	-0.860908	0.389289	NA
TC003464	102.234	-2.16928	0.362818	-5.97896	2.24563e-09	2.15111e-08
TC015992	710.034	-2.16834	0.164606	-13.1729	1.25646e-39	8.13449e-38
TC033845	9.57211	-2.1656	0.900231	-2.4056	0.0161458	0.0424227
TC002462	4639.99	-2.16213	0.251444	-8.59884	8.05288e-18	1.57766e-16
TC033094	68.0876	-2.16089	0.363973	-5.93694	2.90383e-09	2.74427e-08
TC030578	2430.46	-2.16075	0.122782	-17.5983	2.53967e-69	4.84905e-67
TC033241	0.779563	-2.16054	2.52609	-0.85529	0.39239	NA
TC013418	2032.77	-2.15976	0.281251	-7.67911	1.60204e-14	2.47218e-13
TC006697	1.43434	-2.15959	1.89251	-1.14113	0.253817	0.392447
TC014371	16.1252	-2.15921	0.52896	-4.08199	4.46524e-05	0.000223361
TC030253	0.785189	-2.1585	2.52156	-0.856018	0.391988	NA
TC034377	0.785182	-2.15848	2.52157	-0.856008	0.391993	NA
TC030991	4093.79	-2.15736	0.151889	-14.2035	8.71781e-46	7.43986e-44
TC013438	0.780977	-2.15587	2.52456	-0.853959	0.393127	NA
TC006091	9.57421	-2.14812	0.964435	-2.22733	0.0259252	0.0631317
TC014348	0.771783	-2.14554	2.52876	-0.848453	0.396186	NA
TC003572	5.07662	-2.14552	0.929307	-2.30873	0.0209585	0.0527828
TC013917	1143.81	-2.1414	0.738959	-2.89786	0.00375715	0.0120516
TC011348	0.77314	-2.14071	2.52728	-0.847039	0.396974	NA
TC009128	3501.71	-2.13831	0.148303	-14.4185	3.95642e-47	3.50938e-45
TC015421	611.431	-2.13804	0.183801	-11.6323	2.82301e-31	1.21379e-29
TC003545	3.60118	-2.1353	1.07951	-1.97803	0.0479255	0.105859
TC001376	1.41011	-2.13521	1.97489	-1.08118	0.279618	0.421842
TC006647	0.766158	-2.13374	3.12756	-0.682237	0.495089	NA
TC031327	23.7399	-2.13342	0.598566	-3.56421	0.000364953	0.00152436
TC006580	347.627	-2.13114	0.242851	-8.7755	1.70141e-18	3.51033e-17
TC000461	20.0898	-2.13034	0.493259	-4.3189	1.56811e-05	8.55022e-05
TC033234	2021.19	-2.13026	0.22664	-9.39935	5.49031e-21	1.33294e-19
TC000754	89.344	-2.12961	0.250943	-8.48644	2.13067e-17	4.08198e-16
TC005968	2.87724	-2.12872	1.42813	-1.49056	0.136076	0.243627
TC006530	6.44225	-2.12396	1.07607	-1.9738	0.0484041	0.106749
TC032936	7.87483	-2.12079	1.25408	-1.69112	0.0908142	0.177979
TC033161	4.25861	-2.11822	0.989505	-2.14069	0.0322988	0.0762621
TC009697	5.0325	-2.1172	1.13928	-1.85836	0.0631177	0.132727
TC014134	0.761744	-2.11635	2.20505	-0.959777	0.337167	NA
TC007823	0.755521	-2.1162	2.20843	-0.958236	0.337944	NA
TC031540	0.758121	-2.11489	2.20698	-0.958273	0.337925	NA
TC003198	1108.27	-2.11454	0.394891	-5.35475	8.56733e-08	6.68358e-07
TC007197	7.823	-2.11211	0.782663	-2.69862	0.00696279	0.02049
TC006399	2.15195	-2.11083	1.60645	-1.31397	0.188858	0.314414
TC004773	951.242	-2.1093	0.247447	-8.52425	1.53807e-17	2.97193e-16
TC014322	1194.15	-2.10745	0.283581	-7.43156	1.07323e-13	1.55598e-12
TC006184	2.09446	-2.10317	2.15195	-0.977331	0.328406	0.474537
TC003058	70.7883	-2.10201	0.436229	-4.81859	1.44579e-06	9.48832e-06
TC006370	1098.39	-2.10142	0.319588	-6.57539	4.85254e-11	5.57795e-10
TC031987	41.6892	-2.10061	0.567159	-3.70374	0.00021244	0.00093665
TC031212	2033.53	-2.10042	0.363623	-5.77637	7.63279e-09	6.85127e-08
TC033783	2.10261	-2.10015	1.68442	-1.24681	0.212467	0.343638
TC032783	2.80986	-2.09925	1.38587	-1.51475	0.129836	0.235106
TC002523	1519.45	-2.09698	0.314453	-6.66867	2.58129e-11	3.03848e-10
TC003478	84.7718	-2.09538	0.4746	-4.41505	1.00988e-05	5.69955e-05
TC032796	0.7396	-2.09007	2.54211	-0.82218	0.410974	NA
TC008924	2.83785	-2.09004	1.29525	-1.61362	0.10661	0.201944
TC033189	5.65665	-2.0893	0.854607	-2.44475	0.0144954	0.038676
TC002616	965.162	-2.08885	0.262511	-7.95717	1.76015e-15	2.95942e-14
TC033938	2.84874	-2.08869	1.31775	-1.58504	0.112958	0.211213
TC034642	86.7545	-2.08813	0.352117	-5.93021	3.02539e-09	2.85435e-08
TC032380	3358.23	-2.08689	0.26333	-7.92497	2.28195e-15	3.80268e-14
TC034186	22.2707	-2.08646	0.542309	-3.84736	0.000119396	0.000553041
TC032875	2.09055	-2.08417	1.71982	-1.21186	0.225568	0.3603
TC004751	89.8688	-2.08385	0.293994	-7.08807	1.35998e-12	1.8195e-11
TC030882	264.205	-2.07614	0.382742	-5.42438	5.81559e-08	4.65619e-07
TC032210	73.8835	-2.07544	0.358654	-5.78674	7.17673e-09	6.45733e-08
TC012337	0.731661	-2.07516	2.54523	-0.815312	0.414894	NA
TC032876	5.63211	-2.07423	1.21429	-1.70818	0.0876025	0.172857
TC011676	9020.59	-2.0742	0.187421	-11.0671	1.81163e-28	6.80268e-27
TC033817	130.62	-2.07404	0.445001	-4.66076	3.1504e-06	1.94037e-05
TC012270	0.732209	-2.07342	2.54507	-0.81468	0.415255	NA
TC034388	0.732557	-2.07241	2.54496	-0.814317	0.415463	NA
TC015156	9.15599	-2.07173	0.904623	-2.29015	0.0220125	0.0551168
TC009043	0.734879	-2.0709	2.54386	-0.81408	0.415599	NA
TC010064	0.738603	-2.07055	2.54039	-0.815051	0.415043	NA
TC006497	56.4188	-2.06842	0.414933	-4.98495	6.19773e-07	4.3338e-06
TC003136	28.4727	-2.06625	0.484201	-4.26735	1.97808e-05	0.000106059
TC015128	1.39782	-2.06567	2.79367	-0.739411	0.459657	0.601851
TC008933	6.29684	-2.06558	0.8462	-2.44101	0.0146462	0.0390231
TC005234	969.836	-2.06352	1.00892	-2.04528	0.040827	0.0927251
TC013784	911.673	-2.06348	0.274043	-7.52976	5.08349e-14	7.52503e-13
TC033204	2.08082	-2.06055	1.49107	-1.38192	0.166995	0.285463
TC001143	2.05879	-2.05867	1.42758	-1.44207	0.149283	0.261617
TC013537	28.3526	-2.05811	0.414093	-4.97015	6.68998e-07	4.6377e-06
TC033349	643.528	-2.05708	0.182375	-11.2794	1.65789e-29	6.5301e-28
TC007869	524.007	-2.05703	0.409105	-5.02812	4.95302e-07	3.5158e-06
TC013813	17411.6	-2.05473	0.173186	-11.8643	1.81474e-32	8.34409e-31
TC000480	6.93939	-2.05363	0.86824	-2.36528	0.0180164	0.0464428
TC031968	8679.06	-2.05208	0.188235	-10.9017	1.13119e-27	4.09736e-26
TC004833	1.40463	-2.05195	2.36194	-0.868759	0.384979	0.532252
TC034692	2.09202	-2.0505	1.43122	-1.4327	0.151945	0.265086
TC006626	30.3213	-2.04911	0.428932	-4.77725	1.7771e-06	1.14525e-05
TC007915	165.491	-2.04843	0.32256	-6.35053	2.14574e-10	2.32421e-09
TC005880	258.619	-2.04741	0.266169	-7.69215	1.44684e-14	2.25431e-13
TC003400	0.72206	-2.04667	2.54714	-0.803519	0.421675	NA
TC006002	0.716345	-2.04646	2.55233	-0.801802	0.422668	NA
TC031062	129.426	-2.04639	0.244675	-8.36371	6.07782e-17	1.12425e-15
TC015320	13.7121	-2.04595	0.59217	-3.45501	0.000550278	0.00221231
TC006482	16.5177	-2.04301	0.55888	-3.65555	0.000256632	0.0011048
TC010882	6.80766	-2.04212	0.834775	-2.44631	0.0144326	0.0385541
TC007923	27.3486	-2.03991	0.418976	-4.86881	1.12274e-06	7.50602e-06
TC015476	1.36093	-2.03958	2.20317	-0.925749	0.354577	0.501545
TC012159	221.541	-2.03495	0.398801	-5.10268	3.34883e-07	2.4433e-06
TC033827	3.44297	-2.0316	1.19047	-1.70655	0.0879054	0.173273
TC012662	578.899	-2.03144	0.207821	-9.77496	1.44213e-22	3.88651e-21
TC014328	20.2921	-2.02624	0.535772	-3.7819	0.000155635	0.000704673
TC014389	46.2769	-2.02466	0.377058	-5.36963	7.88996e-08	6.2024e-07
TC011828	302.644	-2.02354	0.570601	-3.54633	0.000390631	0.00162139
TC000701	4.69452	-2.02173	1.14614	-1.76395	0.0777411	0.156552
TC007948	14.2121	-2.02066	0.568785	-3.55259	0.000381461	0.0015886
TC032785	18.3916	-2.01987	0.703936	-2.8694	0.00411254	0.0130501
TC014379	50.9277	-2.01807	0.544691	-3.70498	0.000211411	0.000932478
TC033672	7.40594	-2.01701	0.867804	-2.32427	0.0201109	0.0509672
TC007135	115.191	-2.01692	1.31422	-1.5347	0.124859	0.228
TC012434	1772.89	-2.01678	0.330521	-6.10182	1.04868e-09	1.04267e-08
TC031541	275.131	-2.01651	0.372732	-5.41008	6.29975e-08	5.01763e-07
TC008570	23.6846	-2.01567	0.645476	-3.12277	0.00179157	0.00630689
TC013057	4.78946	-2.01218	1.13262	-1.77658	0.0756382	0.153194
TC002721	7.37305	-2.0086	0.820512	-2.44798	0.0143659	0.0384308
TC000165	107.542	-2.00664	0.264286	-7.59268	3.1336e-14	4.73826e-13
TC003159	1208.14	-2.006	0.387956	-5.17068	2.33245e-07	1.7309e-06
TC032119	8.04754	-2.00216	0.729644	-2.74402	0.00606915	0.0182075
TC009648	301.565	-2.00215	0.307424	-6.51265	7.38343e-11	8.3341e-10
TC031629	2441.78	-2.00167	0.212565	-9.41675	4.65282e-21	1.13205e-19
TC015392	1478.22	-1.99876	0.177435	-11.2648	1.95854e-29	7.66077e-28
TC033653	1.3242	-1.99677	1.88296	-1.06044	0.288943	0.431977
TC016297	2.67123	-1.99596	1.31242	-1.52083	0.128304	0.232935
TC006752	1.34199	-1.99497	2.00363	-0.995681	0.319405	0.465231
TC003348	30.8072	-1.99351	1.09499	-1.82058	NA	NA
TC013401	17.9619	-1.99292	0.514903	-3.87047	0.000108625	0.000506694
TC015927	135.461	-1.99275	0.332895	-5.98611	2.14913e-09	2.0657e-08
TC015613	3009.69	-1.99208	0.151523	-13.1471	1.76827e-39	1.1254e-37
TC031521	0.695497	-1.98894	3.18382	-0.624703	0.532166	NA
TC012823	1999.97	-1.98657	0.4569	-4.34793	1.37427e-05	7.57766e-05
TC000361	1.34972	-1.98489	1.76143	-1.12686	0.259801	0.399652
TC006187	9067.01	-1.98379	0.280023	-7.08439	1.39663e-12	1.86189e-11
TC016213	5.34671	-1.9771	0.940419	-2.10236	0.035522	0.0828136
TC004441	8.61109	-1.97263	0.851175	-2.31754	0.0204743	0.0517137
TC008203	3.98227	-1.97249	1.2216	-1.61468	0.10638	0.201611
TC000116	1.30013	-1.9704	1.88274	-1.04656	0.295303	0.438864
TC012533	548.385	-1.97031	0.4925	-4.00063	6.31731e-05	0.000307672
TC008207	17.1349	-1.96999	2.25753	-0.872629	0.382865	0.529915
TC006574	26.3856	-1.96902	0.484356	-4.06523	4.79854e-05	0.000238761
TC014386	15.9311	-1.9686	0.670956	-2.93403	0.00334592	0.0109098
TC004799	1138.53	-1.96258	0.353042	-5.55905	2.71245e-08	2.26765e-07
TC031331	7.89375	-1.95977	0.715991	-2.73714	0.00619753	0.0185334
TC014663	3.96127	-1.95841	1.05582	-1.85487	0.0636149	0.133424
TC034478	1.30688	-1.95618	1.72094	-1.13669	0.255667	0.394648
TC006664	1643.9	-1.95376	1.02057	-1.91438	0.0555714	0.1194
TC016394	9.77331	-1.95143	0.664477	-2.9368	0.00331619	0.0108344
TC010977	2243.59	-1.95053	0.120209	-16.2261	3.29715e-59	4.1733e-57
TC010192	29.2176	-1.95018	0.786145	-2.48069	0.0131129	0.0355517
TC009659	151.531	-1.9498	0.262693	-7.42234	1.15065e-13	1.6618e-12
TC031363	13.6417	-1.94886	0.608939	-3.20042	0.00137229	0.0049819
TC004879	1.2873	-1.94743	1.72134	-1.13135	0.257909	0.397394
TC001718	2.5966	-1.94736	2.02417	-0.962053	0.336023	0.482757
TC009724	2.59661	-1.94691	1.67449	-1.16269	0.244955	0.381391
TC003262	16.2466	-1.94542	0.529265	-3.6757	0.000237195	0.00103246
TC011667	2.58896	-1.94521	1.29538	-1.50165	0.133187	0.239749
TC010955	26.6682	-1.94334	0.441675	-4.39993	1.08287e-05	6.06893e-05
TC011139	9794.91	-1.94215	0.25874	-7.5062	6.08702e-14	8.92842e-13
TC032266	5.84169	-1.94205	0.976025	-1.98975	0.0466181	0.10354
TC034787	21.8123	-1.93984	0.503676	-3.85137	0.000117458	0.000544736
TC032066	30.4617	-1.93676	0.529153	-3.66011	0.000252106	0.0010877
TC016312	219.656	-1.93667	1.0052	-1.92665	0.0540229	0.116651
TC003872	97.5262	-1.92732	0.295117	-6.53069	6.54655e-11	7.44166e-10
TC014513	28.7576	-1.92672	0.448461	-4.29629	1.73678e-05	9.40616e-05
TC034457	4.50308	-1.92604	0.949663	-2.02813	0.0425469	0.0958774
TC009321	96.4848	-1.92542	0.432685	-4.44993	8.58999e-06	4.9095e-05
TC033687	132.216	-1.92304	0.284368	-6.76251	1.35624e-11	1.62879e-10
TC032831	1391.77	-1.92295	1.14955	-1.67277	0.0943718	0.183324
TC032550	22.4264	-1.92216	0.479712	-4.00691	6.15173e-05	0.000300387
TC012820	1379.6	-1.92066	0.448713	-4.28037	1.86582e-05	0.000100279
TC033244	49.4746	-1.91788	0.522941	-3.66748	0.000244953	0.00105949
TC012459	3.23335	-1.91224	1.19468	-1.60063	0.109459	0.206095
TC013484	1109.61	-1.91215	0.335878	-5.69298	1.24838e-08	1.09781e-07
TC014701	442.982	-1.90938	0.316224	-6.03806	1.55976e-09	1.52127e-08
TC031436	8.90229	-1.90903	0.670662	-2.84649	0.00442047	0.0139019
TC010649	45.7138	-1.90656	0.345775	-5.51388	3.51017e-08	2.88418e-07
TC013280	70.8797	-1.90643	0.500378	-3.80999	0.000138974	0.000633825
TC006508	8.32064	-1.90531	0.733206	-2.59861	0.00936029	0.0264668
TC008553	25457	-1.90433	0.381903	-4.98643	6.15045e-07	4.3034e-06
TC013787	33.995	-1.89517	0.495154	-3.82743	0.000129486	0.000594643
TC013538	139.936	-1.89511	0.280771	-6.74966	1.48189e-11	1.77402e-10
TC014547	161.662	-1.89396	0.277925	-6.81462	9.4513e-12	1.15601e-10
TC014878	21.4664	-1.89342	0.611671	-3.0955	0.00196485	0.00684365
TC009725	11.4339	-1.89233	0.794843	-2.38076	0.0172771	0.0448759
TC032265	24.596	-1.89227	0.433847	-4.36161	1.29108e-05	7.16455e-05
TC015051	3840.43	-1.88913	0.1645	-11.4841	1.5863e-30	6.56974e-29
TC000303	33.2904	-1.88582	0.404695	-4.65984	3.16451e-06	1.94586e-05
TC004711	430.71	-1.885	0.267342	-7.05089	1.77778e-12	2.3423e-11
TC015530	118.111	-1.88474	0.218666	-8.61927	6.73796e-18	1.33397e-16
TC032481	10.61	-1.88224	0.685439	-2.74603	0.0060321	0.0181108
TC005944	1.88444	-1.87903	1.74374	-1.07759	0.281217	0.42363
TC002907	2105.36	-1.87702	0.768662	-2.44193	0.0146091	0.0389334
TC030615	11.283	-1.8744	0.642303	-2.91824	0.00352009	0.0113948
TC008646	3174.2	-1.87371	0.371988	-5.03701	4.72872e-07	3.37145e-06
TC031442	11234.6	-1.87368	0.263721	-7.10479	1.20501e-12	1.62374e-11
TC034633	310.115	-1.87356	0.225302	-8.31575	9.11773e-17	1.6701e-15
TC003627	36.233	-1.8715	0.364129	-5.13966	2.75234e-07	2.03179e-06
TC007824	110.24	-1.86972	0.236894	-7.89262	2.95897e-15	4.88034e-14
TC007074	1055.5	-1.86936	0.388662	-4.80975	1.51121e-06	9.89182e-06
TC001649	1.23174	-1.86873	2.29566	-0.814026	0.41563	0.560541
TC007411	52.6362	-1.86685	0.794592	-2.34945	0.0188012	0.0480808
TC015958	4.27062	-1.86495	0.967632	-1.92733	0.053938	0.116512
TC014041	97.7705	-1.86334	0.472602	-3.94271	8.05654e-05	0.000385871
TC006227	3858.21	-1.85799	0.176613	-10.5202	6.97543e-26	2.2387e-24
TC034307	9.32245	-1.85794	0.711984	-2.60952	0.00906685	0.0257619
TC034445	1.82929	-1.85688	1.66327	-1.1164	0.264249	0.405113
TC000548	39.5118	-1.8558	0.531188	-3.49369	0.000476399	0.00194726
TC033381	0.296364	-1.85522	4.08047	-0.454659	0.649355	NA
TC012838	6.22825	-1.84937	1.35217	-1.3677	0.171406	0.291021
TC032353	856.325	-1.84828	0.263734	-7.00813	2.41527e-12	3.13457e-11
TC002617	76.525	-1.84767	0.334444	-5.52458	3.30268e-08	2.72562e-07
TC032018	31.4229	-1.84721	0.369686	-4.9967	5.83199e-07	4.09329e-06
TC004547	895.665	-1.84552	0.314983	-5.85911	4.65367e-09	4.26902e-08
TC010877	13.5798	-1.84449	0.648625	-2.84369	0.00445948	0.0140129
TC011641	69.5815	-1.84353	0.331474	-5.56161	2.67299e-08	2.23709e-07
TC007882	45.9245	-1.83924	0.34272	-5.3666	8.02358e-08	6.30304e-07
TC013812	295.297	-1.83749	0.242998	-7.56175	3.97679e-14	5.94144e-13
TC031509	7.96413	-1.836	0.714705	-2.56889	0.0102025	0.0285614
TC000492	6.68663	-1.83595	0.881562	-2.08261	0.0372866	0.0861961
TC001523	46.4554	-1.83475	0.425093	-4.31611	1.58805e-05	8.65059e-05
TC006138	1367.24	-1.83247	0.263833	-6.94556	3.76965e-12	4.7929e-11
TC005927	1.78951	-1.83132	1.73658	-1.05455	0.291631	0.434841
TC011712	335.75	-1.83081	0.2053	-8.91771	4.76039e-19	1.02184e-17
TC005600	7.34238	-1.82987	0.769245	-2.37878	0.01737	0.0450846
TC002551	77.0316	-1.82977	0.523545	-3.49496	0.000474131	0.00193869
TC003570	149.069	-1.82956	0.287627	-6.36089	2.0059e-10	2.17692e-09
TC009013	165.369	-1.82618	0.248468	-7.34977	1.98549e-13	2.84199e-12
TC013183	1.80323	-1.82518	1.7385	-1.04986	0.293785	0.437059
TC003191	18.1918	-1.82476	0.543225	-3.35911	0.00078193	0.00301659
TC033548	10.2772	-1.82432	0.758779	-2.40429	0.0162041	0.04255
TC032813	48.248	-1.82403	0.420136	-4.34153	1.41496e-05	7.79056e-05
TC008781	26.7577	-1.82303	0.402142	-4.5333	5.8069e-06	3.39345e-05
TC009650	38.8955	-1.82243	0.682771	-2.66917	0.0076038	0.0221622
TC012997	275.058	-1.8223	0.238434	-7.6428	2.12547e-14	3.24878e-13
TC014424	17.6957	-1.82083	0.573785	-3.17337	0.00150679	0.00542645
TC016191	2.41133	-1.81949	1.39645	-1.30295	0.192593	0.318772
TC012420	2.45048	-1.81907	1.24948	-1.45587	0.14543	0.256379
TC015974	1087.78	-1.8147	0.502095	-3.61426	0.000301207	0.00127656
TC014887	1447.48	-1.81463	0.368176	-4.9287	8.278e-07	5.65848e-06
TC002499	1914.98	-1.81397	0.391708	-4.63092	3.64046e-06	2.21915e-05
TC006107	539.954	-1.81196	0.194651	-9.30878	1.29309e-20	3.0538e-19
TC034305	422.221	-1.81195	0.196639	-9.21456	3.12554e-20	7.22982e-19
TC006392	104.349	-1.8098	0.589955	-3.06769	0.0021572	0.00741332
TC031985	39.364	-1.80762	0.668371	-2.70451	0.00684052	0.0201776
TC030754	4638.82	-1.80511	0.122815	-14.6979	6.65225e-49	6.29727e-47
TC007419	108.284	-1.80353	0.321679	-5.60662	2.0631e-08	1.76067e-07
TC008433	677.448	-1.79973	0.310503	-5.79617	6.78455e-09	6.12404e-08
TC015658	27.6138	-1.79883	0.653606	-2.75217	0.00592025	0.0178224
TC032722	21.0082	-1.79437	0.743467	-2.41352	0.0157992	0.0416421
TC005502	9.00471	-1.7937	0.764006	-2.34776	0.0188867	0.0482665
TC014071	4.84312	-1.79206	1.19545	-1.49907	0.133857	0.240647
TC002601	2030.39	-1.78985	0.149487	-11.9733	4.90289e-33	2.3403e-31
TC030894	31.0598	-1.78878	0.423851	-4.22032	2.4396e-05	0.000128002
TC013758	7818.93	-1.78824	0.17318	-10.3259	5.3786e-25	1.62439e-23
TC000269	1035.19	-1.78498	0.20029	-8.91198	5.01302e-19	1.07312e-17
TC032681	23.2491	-1.7837	0.486426	-3.66695	0.000245462	0.00106106
TC013005	251.514	-1.78309	0.329474	-5.41192	6.23512e-08	4.97088e-07
TC034548	56.5648	-1.78286	0.460683	-3.87005	0.000108814	0.000507155
TC009087	32.8027	-1.78134	0.404142	-4.40771	1.04467e-05	5.87236e-05
TC032724	8.32366	-1.77927	0.821691	-2.16538	0.0303587	0.0723509
TC014402	7.19152	-1.77899	0.824179	-2.1585	0.030889	0.0733949
TC031572	12.536	-1.77738	0.618291	-2.87466	0.00404457	0.0128634
TC004796	13.5798	-1.77579	0.5686	-3.12309	0.00178963	0.00630203
TC014479	9.46253	-1.77526	0.679498	-2.6126	0.00898554	0.0255741
TC005470	23.1621	-1.77461	0.702252	-2.52702	0.0115034	0.0317302
TC012750	52.9099	-1.77293	0.474393	-3.73727	0.000186032	0.000827992
TC003574	14694.2	-1.77237	0.217954	-8.13185	4.22777e-16	7.48833e-15
TC007751	5.95757	-1.77088	1.13106	-1.56568	0.117424	0.217777
TC009692	23.7327	-1.7699	0.564031	-3.13795	0.00170133	0.00602689
TC003759	91.5111	-1.76932	0.266725	-6.63349	3.27844e-11	3.82314e-10
TC005178	482.8	-1.76917	0.213163	-8.29962	1.04441e-16	1.90685e-15
TC005476	909.813	-1.76852	0.167719	-10.5445	5.38649e-26	1.74867e-24
TC008070	12.9542	-1.76839	0.596306	-2.96558	0.00302114	0.0100009
TC032671	7.65095	-1.76819	0.857243	-2.06265	0.0391461	0.0895755
TC015705	31.2901	-1.76315	0.721869	-2.44247	0.014587	0.0388837
TC006419	121.695	-1.76227	0.262782	-6.70621	1.99746e-11	2.36607e-10
TC032612	1167.8	-1.76218	0.298387	-5.90569	3.5117e-09	3.27477e-08
TC008418	236.759	-1.76185	0.294802	-5.9764	2.28116e-09	2.17774e-08
TC001758	47.4714	-1.75921	0.353542	-4.97595	6.49274e-07	4.51207e-06
TC032564	2296.8	-1.75855	0.245192	-7.17214	7.38361e-13	1.01065e-11
TC032996	219.615	-1.75778	0.633549	-2.77449	0.0055288	0.0168102
TC034091	19.2037	-1.75379	0.482145	-3.63748	0.000275323	0.00117884
TC016287	678.193	-1.7529	0.122001	-14.368	8.21885e-47	7.17716e-45
TC011844	108.42	-1.75123	0.334329	-5.23804	1.62292e-07	1.22699e-06
TC015481	12821.7	-1.75063	0.170797	-10.2498	1.18642e-24	3.50787e-23
TC008208	36739	-1.74996	0.455593	-3.84107	0.0001225	0.000565328
TC000102	47.9504	-1.74649	0.559022	-3.12418	0.00178299	0.00628062
TC013198	2.90824	-1.7429	1.16491	-1.49617	0.134609	0.241691
TC012269	4.64978	-1.74241	1.72996	-1.00719	0.313842	0.459234
TC000832	3.50363	-1.74178	1.05736	-1.6473	0.0994971	0.191399
TC002761	4.05653	-1.74036	1.34205	-1.2968	0.194702	0.321459
TC034486	43.4604	-1.73973	0.361864	-4.8077	1.52679e-06	9.97638e-06
TC009593	790.988	-1.73797	0.200325	-8.67579	4.10699e-18	8.24693e-17
TC010462	164.71	-1.73794	0.27578	-6.3019	2.94027e-10	3.14252e-09
TC009479	3.45127	-1.73754	1.07823	-1.61147	0.107078	0.202748
TC007831	5528.05	-1.7373	0.230918	-7.52344	5.3353e-14	7.87709e-13
TC011211	21.959	-1.73711	0.695166	-2.49884	0.0124601	0.0340026
TC032614	47.6744	-1.73649	0.435614	-3.9863	6.71113e-05	0.000325445
TC004825	905.678	-1.73558	0.307543	-5.64336	1.66766e-08	1.43845e-07
TC030679	57.4344	-1.7355	0.348533	-4.97946	6.37624e-07	4.43658e-06
TC001606	2862.96	-1.73366	0.30936	-5.60402	2.09441e-08	1.78469e-07
TC008484	1614.1	-1.73295	0.144243	-12.0141	2.9968e-33	1.44269e-31
TC015544	50.3309	-1.73252	0.353438	-4.9019	9.49137e-07	6.43323e-06
TC033158	3100.24	-1.72864	0.181707	-9.51333	1.8465e-21	4.58167e-20
TC004782	733.971	-1.72861	0.209326	-8.25799	1.48148e-16	2.66595e-15
TC031034	39.3232	-1.72818	0.374099	-4.61957	3.84529e-06	2.33155e-05
TC000571	198.998	-1.72784	0.418986	-4.12385	3.72593e-05	0.000190007
TC013996	25.2819	-1.72425	0.462447	-3.72853	0.000192599	0.000854858
TC015688	197.685	-1.72377	0.25221	-6.83465	8.22061e-12	1.01208e-10
TC032835	290.224	-1.72254	0.281496	-6.11922	9.40352e-10	9.44966e-09
TC031254	94.9405	-1.7203	0.27962	-6.15227	7.63825e-10	7.75179e-09
TC010024	55.4643	-1.71531	0.635988	-2.69708	0.00699499	0.0205579
TC015406	4410.2	-1.71516	0.289583	-5.92285	3.16406e-09	2.97771e-08
TC012232	1.72787	-1.71364	1.8035	-0.950172	0.342025	0.489072
TC009774	43.2271	-1.71259	0.540571	-3.16812	0.00153429	0.00551492
TC031414	111.213	-1.71126	0.327965	-5.21783	1.81034e-07	1.35866e-06
TC033177	5.78477	-1.71014	1.12729	-1.51704	0.129256	0.234347
TC032663	259.218	-1.70973	0.217404	-7.86431	3.71145e-15	6.02442e-14
TC006283	2.28252	-1.70956	1.57351	-1.08647	0.277272	0.418921
TC011675	13.1189	-1.70806	0.576162	-2.96455	0.00303128	0.0100257
TC015235	32.9996	-1.70634	0.428661	-3.98062	6.8735e-05	0.000332603
TC012191	1196.7	-1.70439	0.221948	-7.67921	1.60078e-14	2.47218e-13
TC003971	15.2221	-1.7036	0.713919	-2.38627	0.0170204	0.044314
TC010526	10.1855	-1.70155	0.627575	-2.71131	0.00670175	0.0198254
TC003561	926.628	-1.70098	0.150251	-11.3209	1.03368e-29	4.12924e-28
TC032751	789.491	-1.69959	0.190162	-8.93762	3.97628e-19	8.61399e-18
TC007267	16059.8	-1.69894	0.437711	-3.88142	0.000103847	0.00048723
TC001165	2.30927	-1.69567	1.70371	-0.995285	0.319598	0.465303
TC015857	61.8104	-1.69557	0.35563	-4.7678	1.86248e-06	1.19481e-05
TC012859	71.714	-1.69521	1.72374	-0.983447	0.325388	0.471082
TC009894	10516.9	-1.69308	0.178645	-9.47734	2.60838e-21	6.45789e-20
TC000459	266.113	-1.693	0.441566	-3.83408	0.000126036	0.000580692
TC001706	49.8274	-1.69213	0.373972	-4.52475	6.04684e-06	3.52576e-05
TC013779	1082.44	-1.69204	0.262516	-6.44546	1.1525e-10	1.27409e-09
TC001720	11.3308	-1.69082	0.659857	-2.5624	0.0103952	0.0290071
TC012047	1.13715	-1.69067	1.99789	-0.846226	0.397427	0.543969
TC034332	848.963	-1.69013	0.217632	-7.766	8.10051e-15	1.28524e-13
TC000081	652.315	-1.68978	0.190321	-8.87856	6.77294e-19	1.43686e-17
TC011349	87.4982	-1.68952	0.258934	-6.5249	6.8048e-11	7.71188e-10
TC030763	1518.08	-1.68932	0.297691	-5.67475	1.38892e-08	1.21007e-07
TC030240	20.8589	-1.68827	0.536102	-3.14915	0.00163747	0.00582446
TC030188	1.13151	-1.68625	2.04762	-0.823519	0.410213	0.556283
TC004154	21.4931	-1.68569	0.682154	-2.47113	0.0134686	0.0364022
TC011993	1.68909	-1.68563	1.80186	-0.935494	0.349534	0.496344
TC007231	43476.9	-1.68422	0.101468	-16.5985	7.1446e-62	9.93629e-60
TC014700	334.86	-1.68381	0.163677	-10.2874	8.02957e-25	2.41208e-23
TC013974	182.442	-1.68353	0.351475	-4.7899	1.66868e-06	1.08219e-05
TC007071	3.38497	-1.6801	1.1697	-1.43635	0.150901	0.263715
TC034858	1574.49	-1.6797	0.310165	-5.41551	6.11146e-08	4.8792e-07
TC014463	12.4365	-1.6796	0.59272	-2.83372	0.004601	0.0143674
TC003898	112.191	-1.67903	0.686704	-2.44506	0.0144829	0.0386619
TC013982	8.97993	-1.67813	0.752485	-2.23012	0.0257393	0.0628284
TC015576	15125.2	-1.67812	0.328138	-5.11406	3.15313e-07	2.30799e-06
TC032036	27.3418	-1.67786	0.501348	-3.34669	0.000817821	0.00313252
TC012821	2180.44	-1.67756	0.496877	-3.37621	0.00073491	0.00285278
TC033053	170.268	-1.67249	0.587528	-2.84665	0.0044182	0.0138986
TC006393	2.26563	-1.67007	1.46051	-1.14349	0.252837	0.391237
TC009369	79.9572	-1.66868	0.2657	-6.28033	3.37864e-10	3.58721e-09
TC001528	176.231	-1.66837	0.261112	-6.38946	1.66471e-10	1.81891e-09
TC000435	262.566	-1.66809	0.171676	-9.71651	2.56429e-22	6.81291e-21
TC011520	25.2295	-1.66725	0.458219	-3.63854	0.000274192	0.00117463
TC012729	2201.62	-1.66696	0.140397	-11.8732	1.6306e-32	7.52818e-31
TC012990	133.526	-1.66595	0.455046	-3.66106	0.000251173	0.00108431
TC006709	1804.93	-1.66555	0.311654	-5.34422	9.08054e-08	7.05464e-07
TC004997	23.3411	-1.6649	0.507666	-3.27952	0.00103983	0.00388899
TC034581	12.8774	-1.66252	0.603481	-2.75488	0.00587142	0.0176944
TC006631	520.117	-1.66247	0.472395	-3.51923	0.000432805	0.00178592
TC006345	1.69478	-1.66215	1.56839	-1.05979	0.289242	0.432309
TC004826	2112.87	-1.66184	0.79154	-2.09951	0.0357724	0.0832422
TC031435	53.5304	-1.66102	0.299598	-5.54417	2.95348e-08	2.45724e-07
TC015806	5.51783	-1.66087	1.005	-1.65261	0.0984111	0.189731
TC032133	16.1519	-1.65816	0.497347	-3.33401	0.000856027	0.00326113
TC011644	269.264	-1.65773	0.29494	-5.62059	1.90307e-08	1.62904e-07
TC007081	25.4535	-1.65644	0.496812	-3.33414	0.000855649	0.00326079
TC001139	85.7294	-1.65561	0.437545	-3.78385	0.000154418	0.000700008
TC007420	9809.94	-1.65549	0.156547	-10.5751	3.88942e-26	1.28112e-24
TC001111	1.11925	-1.65496	1.8157	-0.911468	0.362049	0.509492
TC014589	62.2927	-1.65486	0.370483	-4.46677	7.94105e-06	4.5571e-05
TC016299	6717.2	-1.6546	0.229215	-7.21856	5.25415e-13	7.29815e-12
TC002838	70.5243	-1.6541	0.275771	-5.99811	1.99631e-09	1.92868e-08
TC033435	713.039	-1.65361	0.180952	-9.13839	6.33906e-20	1.44847e-18
TC009501	369.164	-1.6516	0.169356	-9.75225	1.80429e-22	4.82787e-21
TC011231	4.41559	-1.64985	1.18093	-1.39707	0.162392	0.279289
TC013704	839.218	-1.64966	0.138094	-11.9459	6.82394e-33	3.24353e-31
TC014616	38.2056	-1.64902	0.377421	-4.36919	1.24709e-05	6.93407e-05
TC000935	8.27984	-1.64657	0.750123	-2.19506	0.028159	0.0679544
TC034004	13.392	-1.64565	0.661278	-2.48859	0.0128251	0.0348383
TC005933	3.31947	-1.6439	1.16488	-1.41121	0.158183	0.273512
TC015432	1.64817	-1.6412	1.52365	-1.07715	0.281412	0.423755
TC014079	1.10353	-1.64041	1.99943	-0.820439	0.411966	0.557205
TC012189	2.21923	-1.64014	1.31958	-1.24293	0.213895	0.345303
TC002620	154.177	-1.63769	0.237497	-6.89564	5.36214e-12	6.73406e-11
TC014631	0.591463	-1.63726	3.33675	-0.490675	0.623656	NA
TC009345	0.591369	-1.63693	3.33687	-0.490559	0.623738	NA
TC005344	918.714	-1.63611	0.233651	-7.00236	2.51685e-12	3.25889e-11
TC015520	0.591067	-1.63589	3.33726	-0.490189	0.624	NA
TC003549	4.42975	-1.63504	1.05104	-1.55564	0.119793	0.220486
TC032094	44.5209	-1.63381	0.893645	-1.82826	0.0675112	0.139903
TC010931	26.3675	-1.63362	0.491678	-3.32255	0.000891998	0.00338899
TC011460	12.6038	-1.63318	0.783916	-2.08336	0.0372181	0.086073
TC012271	0.584028	-1.63298	3.34883	-0.487626	0.625815	NA
TC032456	1.66038	-1.63217	1.62909	-1.00189	0.316396	0.461744
TC013562	4871.13	-1.63116	0.37807	-4.31444	1.60007e-05	8.70763e-05
TC012588	2.2328	-1.62686	1.61249	-1.00892	0.313015	0.458652
TC001121	359.676	-1.62602	0.27649	-5.88093	4.07978e-09	3.7702e-08
TC004708	2.19378	-1.62584	1.34678	-1.2072	0.227355	0.362052
TC034721	1.62123	-1.62556	1.56333	-1.03981	0.298429	0.442692
TC010202	1838.07	-1.62543	0.111754	-14.5447	6.31242e-48	5.82864e-46
TC007529	501.677	-1.62294	0.20599	-7.87874	3.30688e-15	5.41453e-14
TC001707	11.9604	-1.62253	0.828642	-1.95806	0.0502228	0.109878
TC031109	0.195235	-1.62053	4.08047	-0.397144	0.691261	NA
TC030877	2.72572	-1.61939	1.23145	-1.31503	0.188501	0.313937
TC004974	1.10887	-1.61937	1.99936	-0.809943	0.417973	0.563012
TC032938	1016.2	-1.61854	0.210445	-7.69105	1.45935e-14	2.27065e-13
TC009995	8.18863	-1.61818	0.758364	-2.13378	0.0328606	0.0773537
TC008809	1.63816	-1.61818	1.56483	-1.03409	0.301092	0.44541
TC005741	27.4724	-1.61754	0.581679	-2.78081	0.00542234	0.0165401
TC007741	0.582332	-1.61751	3.34938	-0.482929	0.629146	NA
TC003396	129.758	-1.61529	0.477777	-3.38085	0.000722613	0.00281182
TC030577	1.09327	-1.61407	2.43154	-0.663804	0.506816	0.64417
TC009326	1.60593	-1.61391	1.56255	-1.03287	0.301664	0.44614
TC034137	1.07964	-1.61249	1.81721	-0.887347	0.374892	0.522054
TC005532	13.5141	-1.61075	0.551566	-2.92033	0.00349665	0.0113385
TC015023	1169.85	-1.60984	0.227611	-7.07276	1.51886e-12	2.01531e-11
TC012555	1.60864	-1.60973	1.56271	-1.03009	0.302968	0.447715
TC010007	168.673	-1.60865	0.337904	-4.76068	1.92941e-06	1.23144e-05
TC012783	11.9126	-1.60825	0.581843	-2.76405	0.0057088	0.0172922
TC014211	1.10192	-1.60736	2.29577	-0.700136	0.483842	0.624245
TC033212	0.231039	-1.60672	4.08047	-0.393759	0.693759	NA
TC016092	0.190362	-1.60646	4.08047	-0.393695	0.693806	NA
TC005368	898.442	-1.60343	0.164257	-9.76176	1.6428e-22	4.40624e-21
TC012094	62.7335	-1.60287	0.337462	-4.74979	2.03626e-06	1.29523e-05
TC033210	0.229244	-1.6021	4.08047	-0.392627	0.694595	NA
TC000753	7.56937	-1.60193	0.820164	-1.95318	0.0507982	0.110814
TC009283	4.80449	-1.60015	0.969905	-1.6498	0.098984	0.19051
TC034116	0.227732	-1.59836	4.08047	-0.391709	0.695273	NA
TC010543	41.8862	-1.59821	0.489311	-3.26625	0.00108983	0.0040518
TC003976	0.186827	-1.59769	4.08047	-0.391545	0.695395	NA
TC033701	0.211045	-1.59769	4.08047	-0.391545	0.695395	NA
TC031979	0.211017	-1.59741	4.08047	-0.391476	0.695445	NA
TC033308	0.186908	-1.59727	4.08047	-0.391442	0.695471	NA
TC034169	0.186908	-1.59727	4.08047	-0.391442	0.695471	NA
TC034466	0.210997	-1.59721	4.08047	-0.391428	0.695481	NA
TC034102	0.18692	-1.59721	4.08047	-0.391427	0.695482	NA
TC032488	0.186933	-1.59714	4.08047	-0.39141	0.695494	NA
TC006587	0.210983	-1.59708	4.08047	-0.391395	0.695506	NA
TC008234	0.227217	-1.59706	4.08047	-0.391392	0.695508	NA
TC006455	0.210981	-1.59705	4.08047	-0.391388	0.69551	NA
TC014928	0.210974	-1.59698	4.08047	-0.391372	0.695522	NA
TC000925	0.210963	-1.59687	4.08047	-0.391344	0.695543	NA
TC033463	0.186988	-1.59685	4.08047	-0.391339	0.695546	NA
TC032272	0.210953	-1.59677	4.08047	-0.39132	0.69556	NA
TC012050	0.210951	-1.59676	4.08047	-0.391317	0.695563	NA
TC007371	0.210944	-1.59668	4.08047	-0.391299	0.695576	NA
TC010594	0.210943	-1.59668	4.08047	-0.391297	0.695578	NA
TC003343	0.210939	-1.59664	4.08047	-0.391287	0.695585	NA
TC032892	0.227058	-1.59662	4.08047	-0.391284	0.695587	NA
TC001116	0.227053	-1.59661	4.08047	-0.391281	0.69559	NA
TC032541	0.227042	-1.59658	4.08047	-0.391273	0.695595	NA
TC015294	0.187043	-1.59657	4.08047	-0.39127	0.695597	NA
TC011998	0.21092	-1.59645	4.08047	-0.39124	0.695619	NA
TC016391	0.187074	-1.59641	4.08047	-0.391231	0.695627	NA
TC031146	0.210915	-1.5964	4.08047	-0.391229	0.695628	NA
TC033066	0.226971	-1.59638	4.08047	-0.391225	0.695631	NA
TC000804	0.187082	-1.59636	4.08047	-0.39122	0.695634	NA
TC032538	0.226944	-1.59631	4.08047	-0.391207	0.695644	NA
TC013597	0.210903	-1.59628	4.08047	-0.391199	0.69565	NA
TC004973	0.187101	-1.59626	4.08047	-0.391196	0.695652	NA
TC014125	0.226916	-1.59623	4.08047	-0.391188	0.695658	NA
TC000733	0.187112	-1.59621	4.08047	-0.391183	0.695662	NA
TC000560	0.226902	-1.59619	4.08047	-0.391178	0.695666	NA
TC009624	0.187122	-1.59616	4.08047	-0.39117	0.695672	NA
TC013185	0.210888	-1.59614	4.08047	-0.391164	0.695676	NA
TC034047	0.210887	-1.59613	4.08047	-0.391163	0.695677	NA
TC005637	0.210884	-1.59609	4.08047	-0.391153	0.695684	NA
TC006485	0.210883	-1.59609	4.08047	-0.391152	0.695685	NA
TC033774	0.210882	-1.59607	4.08047	-0.391149	0.695687	NA
TC000664	0.226857	-1.59607	4.08047	-0.391147	0.695688	NA
TC012234	0.18714	-1.59606	4.08047	-0.391146	0.695689	NA
TC015291	0.187141	-1.59606	4.08047	-0.391145	0.69569	NA
TC011281	0.187155	-1.59599	4.08047	-0.391128	0.695702	NA
TC015743	0.187191	-1.5958	4.08047	-0.391082	0.695736	NA
TC034022	0.226754	-1.59578	4.08047	-0.391077	0.69574	NA
TC001161	0.226748	-1.59577	4.08047	-0.391074	0.695743	NA
TC011345	0.187212	-1.59569	4.08047	-0.391055	0.695756	NA
TC000640	0.210837	-1.59563	4.08047	-0.391041	0.695767	NA
TC004513	0.210837	-1.59563	4.08047	-0.39104	0.695767	NA
TC030209	0.187225	-1.59562	4.08047	-0.391039	0.695769	NA
TC012743	0.226692	-1.59561	4.08047	-0.391036	0.695771	NA
TC009626	0.226691	-1.59561	4.08047	-0.391035	0.695772	NA
TC032571	0.210834	-1.5956	4.08047	-0.391034	0.695772	NA
TC005239	0.187237	-1.59556	4.08047	-0.391024	0.695779	NA
TC030191	0.226675	-1.59556	4.08047	-0.391024	0.695779	NA
TC011420	0.187238	-1.59556	4.08047	-0.391023	0.69578	NA
TC006478	0.187245	-1.59552	4.08047	-0.391014	0.695787	NA
TC013427	0.226656	-1.59551	4.08047	-0.391011	0.695789	NA
TC030404	0.226655	-1.59551	4.08047	-0.391011	0.695789	NA
TC030377	0.210821	-1.59547	4.08047	-0.391002	0.695796	NA
TC030268	0.226629	-1.59543	4.08047	-0.390993	0.695803	NA
TC034550	0.210815	-1.59542	4.08047	-0.390989	0.695805	NA
TC000680	0.187266	-1.59541	4.08047	-0.390987	0.695807	NA
TC007945	0.210796	-1.59523	4.08047	-0.390941	0.695841	NA
TC002666	0.226548	-1.59521	4.08047	-0.390938	0.695843	NA
TC030175	0.226541	-1.59519	4.08047	-0.390933	0.695847	NA
TC034693	0.187385	-1.5948	4.08047	-0.390837	0.695918	NA
TC008233	0.210749	-1.59477	4.08047	-0.390829	0.695924	NA
TC016350	0.210748	-1.59476	4.08047	-0.390827	0.695925	NA
TC010930	0.210747	-1.59474	4.08047	-0.390823	0.695928	NA
TC010937	0.1874	-1.59472	4.08047	-0.390817	0.695932	NA
TC001154	0.210727	-1.59455	4.08047	-0.390776	0.695963	NA
TC013524	0.187435	-1.59455	4.08047	-0.390776	0.695963	NA
TC009602	0.210726	-1.59454	4.08047	-0.390773	0.695965	NA
TC032774	0.187444	-1.5945	4.08047	-0.390764	0.695971	NA
TC004418	0.210721	-1.59449	4.08047	-0.390762	0.695973	NA
TC033842	0.210721	-1.59449	4.08047	-0.390762	0.695973	NA
TC001309	0.210718	-1.59446	4.08047	-0.390754	0.695979	NA
TC007386	0.187462	-1.59441	4.08047	-0.390742	0.695988	NA
TC032027	0.210702	-1.5943	4.08047	-0.390715	0.696008	NA
TC010939	0.187487	-1.59428	4.08047	-0.39071	0.696012	NA
TC009238	0.210693	-1.59422	4.08047	-0.390694	0.696023	NA
TC032447	0.187524	-1.59409	4.08047	-0.390664	0.696046	NA
TC013439	0.187531	-1.59406	4.08047	-0.390655	0.696052	NA
TC031942	0.226105	-1.59399	4.08047	-0.390638	0.696065	NA
TC034696	0.210668	-1.59397	4.08047	-0.390634	0.696068	NA
TC011745	0.187551	-1.59395	4.08047	-0.39063	0.696071	NA
TC003999	0.210654	-1.59384	4.08047	-0.390601	0.696092	NA
TC010843	0.187599	-1.59371	4.08047	-0.390569	0.696116	NA
TC014077	0.187632	-1.59356	4.08047	-0.390534	0.696142	NA
TC003591	0.210611	-1.5934	4.08047	-0.390495	0.696171	NA
TC013999	0.225881	-1.59337	4.08047	-0.390486	0.696177	NA
TC008082	0.225817	-1.59319	4.08047	-0.390442	0.69621	NA
TC015107	0.210579	-1.59312	4.08047	-0.390425	0.696222	NA
TC034708	0.210568	-1.59299	4.08047	-0.390393	0.696246	NA
TC014357	0.210562	-1.59294	4.08047	-0.39038	0.696255	NA
TC033197	0.225726	-1.59294	4.08047	-0.39038	0.696255	NA
TC033966	0.225688	-1.59284	4.08047	-0.390357	0.696273	NA
TC015646	0.210533	-1.59266	4.08047	-0.390312	0.696306	NA
TC002563	0.187812	-1.59264	4.08047	-0.390309	0.696308	NA
TC006131	0.210524	-1.59257	4.08047	-0.390291	0.696321	NA
TC034621	0.187832	-1.59256	4.08047	-0.390288	0.696324	NA
TC003422	0.210512	-1.59244	4.08047	-0.390258	0.696346	NA
TC015905	0.225537	-1.59242	4.08047	-0.390254	0.696348	NA
TC006655	0.225499	-1.59232	4.08047	-0.390229	0.696368	NA
TC008605	0.210489	-1.59222	4.08047	-0.390205	0.696385	NA
TC034138	0.225437	-1.59215	4.08047	-0.390188	0.696397	NA
TC011153	0.225422	-1.59211	4.08047	-0.390178	0.696405	NA
TC030550	0.210454	-1.59188	4.08047	-0.390121	0.696447	NA
TC011907	0.188018	-1.59162	4.08047	-0.390057	0.696494	NA
TC033146	0.225215	-1.59155	4.08047	-0.390041	0.696506	NA
TC004312	0.22521	-1.59152	4.08047	-0.390033	0.696512	NA
TC033725	0.225188	-1.59148	4.08047	-0.390023	0.69652	NA
TC004636	0.225182	-1.59146	4.08047	-0.390018	0.696523	NA
TC015850	0.210406	-1.5914	4.08047	-0.390005	0.696533	NA
TC003646	0.225137	-1.59134	4.08047	-0.389988	0.696545	NA
TC032243	0.225115	-1.59127	4.08047	-0.389973	0.696556	NA
TC002749	0.210383	-1.59118	4.08047	-0.389949	0.696574	NA
TC004355	27.8724	-1.59099	0.404864	-3.92968	8.50574e-05	0.000405661
TC000072	0.188152	-1.59095	4.08047	-0.389894	0.696615	NA
TC013819	119.327	-1.59091	1.19229	-1.33432	0.182098	0.305168
TC015865	0.210326	-1.59064	4.08047	-0.389817	0.696672	NA
TC033216	107.107	-1.59057	0.292616	-5.43567	5.45904e-08	4.38944e-07
TC010544	0.188243	-1.59052	4.08047	-0.389788	0.696693	NA
TC001663	0.21031	-1.59044	4.08047	-0.389768	0.696708	NA
TC014578	0.224798	-1.59044	4.08047	-0.389768	0.696708	NA
TC006072	0.188276	-1.59037	4.08047	-0.38975	0.696721	NA
TC010793	0.22475	-1.59031	4.08047	-0.389736	0.696732	NA
TC015042	0.210275	-1.59011	4.08047	-0.389687	0.696768	NA
TC001721	0.188358	-1.59003	4.08047	-0.389667	0.696783	NA
TC001732	0.188358	-1.59003	4.08047	-0.389667	0.696783	NA
TC008046	0.224634	-1.59003	4.08047	-0.389667	0.696783	NA
TC008739	0.188459	-1.5896	4.08047	-0.389561	0.696861	NA
TC009357	0.188459	-1.5896	4.08047	-0.389561	0.696861	NA
TC030445	0.224456	-1.5896	4.08047	-0.389561	0.696861	NA
TC014043	0.224434	-1.58953	4.08047	-0.389546	0.696872	NA
TC000473	0.2102	-1.58937	4.08047	-0.389506	0.696902	NA
TC031485	70.0494	-1.5889	0.313225	-5.07273	3.92154e-07	2.83908e-06
TC033541	0.223993	-1.58856	4.08047	-0.389308	0.697048	NA
TC030448	0.223807	-1.58821	4.08047	-0.389223	0.697111	NA
TC034153	4003.23	-1.58815	0.16306	-9.73966	2.04238e-22	5.4391e-21
TC007609	0.210085	-1.5881	4.08047	-0.389196	0.697131	NA
TC011898	0.188908	-1.58804	4.08047	-0.38918	0.697143	NA
TC015044	0.189002	-1.5878	4.08047	-0.389122	0.697186	NA
TC008679	0.1891	-1.58754	4.08047	-0.389058	0.697233	NA
TC034823	0.210019	-1.58732	4.08047	-0.389003	0.697274	NA
TC008843	0.189211	-1.58726	4.08047	-0.38899	0.697284	NA
TC034531	5864.93	-1.58707	0.103661	-15.3103	6.52859e-53	7.00424e-51
TC000120	0.189367	-1.58697	4.08047	-0.388918	0.697337	NA
TC013097	0.189545	-1.5867	4.08047	-0.388851	0.697386	NA
TC000283	0.189595	-1.58661	4.08047	-0.388831	0.697401	NA
TC008472	19.8679	-1.58655	0.476984	-3.32622	0.000880339	0.00334921
TC000952	0.20996	-1.58653	4.08047	-0.388811	0.697416	NA
TC002782	0.20996	-1.58653	4.08047	-0.388811	0.697416	NA
TC000586	18.1782	-1.58634	0.462347	-3.43106	0.000601219	0.00238813
TC004407	0.568752	-1.58634	2.7484	-0.577186	0.563813	NA
TC007215	0.209932	-1.58604	4.08047	-0.388691	0.697504	NA
TC015507	0.20994	-1.58601	4.08047	-0.388683	0.69751	NA
TC004517	0.209931	-1.5859	4.08047	-0.388656	0.69753	NA
TC014232	0.221765	-1.58583	4.08047	-0.388638	0.697544	NA
TC033571	0.571764	-1.58566	2.74481	-0.577695	0.56347	NA
TC008902	0.190537	-1.58563	4.08047	-0.38859	0.697579	NA
TC032489	0.574858	-1.58522	2.74117	-0.578299	0.563062	NA
TC013100	0.190989	-1.58513	4.08047	-0.388466	0.697671	NA
TC032167	15.0483	-1.58493	0.601513	-2.6349	0.0084161	0.0241794
TC014387	0.57476	-1.58484	2.74126	-0.578143	0.563168	NA
TC002203	0.220077	-1.58462	4.08047	-0.388342	0.697763	NA
TC015565	0.209908	-1.58462	4.08047	-0.388342	0.697763	NA
TC016075	0.209897	-1.58455	4.08047	-0.388326	0.697775	NA
TC006615	0.191992	-1.58436	4.08047	-0.388279	0.69781	NA
TC034841	0.209883	-1.5843	4.08047	-0.388263	0.697822	NA
TC012733	0.192414	-1.58378	4.08047	-0.388136	0.697916	NA
TC030386	0.568255	-1.58368	2.74876	-0.576142	0.564519	NA
TC004903	0.218577	-1.58337	4.08047	-0.388035	0.69799	NA
TC034620	0.568069	-1.58268	2.74889	-0.57575	0.564784	NA
TC011203	0.209498	-1.58204	4.08047	-0.387711	0.69823	NA
TC032193	1.06664	-1.58195	2.00202	-0.790177	0.429424	0.57418
TC032421	1.59857	-1.58111	1.77581	-0.890359	0.373273	0.520411
TC011462	885.507	-1.58104	0.332258	-4.75847	1.95068e-06	1.2443e-05
TC014187	1159.37	-1.58058	0.122035	-12.9519	2.29287e-38	1.39617e-36
TC015158	68.5347	-1.58002	0.499137	-3.16549	0.0015482	0.00555782
TC008105	0.217156	-1.57885	4.08047	-0.386929	0.698809	NA
TC007675	0.569698	-1.57819	2.7466	-0.574598	0.565563	NA
TC031440	6.87316	-1.57698	0.916837	-1.72002	0.0854287	0.169502
TC014708	5031.35	-1.57689	0.147416	-10.6969	1.05287e-26	3.61602e-25
TC013918	520.288	-1.57666	0.556559	-2.83286	0.00461329	0.0143958
TC011837	135.581	-1.57659	0.220824	-7.13959	9.36069e-13	1.27199e-11
TC006116	1196.44	-1.57642	0.162633	-9.69313	3.22488e-22	8.48792e-21
TC005432	23.0844	-1.57597	0.799396	-1.97145	0.0486725	0.107236
TC011897	1.05861	-1.57548	2.05349	-0.76722	0.442951	0.585731
TC008446	328.174	-1.5754	0.217418	-7.24597	4.29364e-13	5.99354e-12
TC034635	237.37	-1.57452	0.273732	-5.75204	8.81736e-09	7.87689e-08
TC002830	140.01	-1.57429	0.519178	-3.03228	0.00242712	0.00823697
TC015937	221.338	-1.57404	0.18117	-8.68822	3.68178e-18	7.43284e-17
TC015356	6.45001	-1.57339	1.04619	-1.50392	0.132601	0.238875
TC031360	27.0724	-1.57108	0.420475	-3.73645	0.000186636	0.000830027
TC032136	5.852	-1.57073	0.936572	-1.6771	0.0935226	0.182115
TC012756	24.3332	-1.56963	0.402705	-3.89771	9.71064e-05	0.000459045
TC001354	0.20319	-1.56835	4.08047	-0.384355	0.700716	NA
TC033021	0.569768	-1.56704	2.74542	-0.570783	0.568147	NA
TC033388	3.20479	-1.56661	1.52686	-1.02603	0.304876	0.449652
TC013090	7028	-1.56658	0.342586	-4.5728	4.81238e-06	2.86444e-05
TC003248	611.731	-1.5661	0.2833	-5.52806	3.23792e-08	2.67806e-07
TC004535	114.721	-1.56124	0.203973	-7.65416	1.94586e-14	2.98233e-13
TC034383	5.31817	-1.56028	0.911223	-1.71229	0.086843	0.17172
TC013521	3935.3	-1.55789	0.157344	-9.90115	4.11513e-23	1.15316e-21
TC031547	4.19637	-1.55472	1.3839	-1.12344	0.261252	0.401392
TC033623	166.047	-1.55406	0.223028	-6.96801	3.21465e-12	4.1245e-11
TC000415	4.68732	-1.55276	1.02522	-1.51457	0.129882	0.235152
TC014590	796.522	-1.55276	0.161163	-9.63475	5.7031e-22	1.46345e-20
TC033803	1.56496	-1.55088	2.2153	-0.700075	0.48388	0.624245
TC015237	1.04364	-1.55009	2.05491	-0.754332	0.45065	0.593404
TC033090	0.209348	-1.54956	4.08047	-0.37975	0.704131	NA
TC004392	0.552484	-1.54917	3.38857	-0.457174	0.647546	NA
TC013039	1.56782	-1.5491	1.88349	-0.822459	0.410816	0.556722
TC006093	1227.51	-1.54786	1.0067	-1.53757	0.124154	0.227015
TC013276	0.552398	-1.54761	3.38867	-0.4567	0.647887	NA
TC004003	0.552358	-1.54686	3.38872	-0.456473	0.64805	NA
TC013785	0.55828	-1.5462	3.37787	-0.457743	0.647137	NA
TC004877	67.7841	-1.54559	0.297112	-5.20204	1.97112e-07	1.4705e-06
TC032552	0.554843	-1.54536	3.3841	-0.456654	0.64792	NA
TC031986	348.916	-1.54479	0.361908	-4.26846	1.96831e-05	0.000105586
TC013718	9.44557	-1.54451	0.759346	-2.034	0.0419519	0.0947723
TC001570	7580.09	-1.54346	0.214924	-7.18144	6.89796e-13	9.48785e-12
TC034723	13.1149	-1.54338	0.589924	-2.61623	0.00889059	0.0253394
TC016382	0.552138	-1.54261	3.38897	-0.455185	0.648976	NA
TC004638	37.8229	-1.54251	0.371707	-4.14979	3.32778e-05	0.000171175
TC007441	20.4385	-1.54186	0.4963	-3.10672	0.00189178	0.00661417
TC014810	91.3241	-1.54152	0.249244	-6.18479	6.21869e-10	6.39758e-09
TC006202	8.44375	-1.539	0.818316	-1.88069	0.0600143	0.127366
TC033707	0.55341	-1.53812	3.38647	-0.454197	0.649687	NA
TC033063	5.21116	-1.53781	0.852	-1.80495	0.0710832	0.14583
TC012359	0.552895	-1.5365	3.3874	-0.453593	0.650122	NA
TC006262	146485	-1.53595	0.307563	-4.99392	5.91654e-07	4.15005e-06
TC007381	5361.89	-1.53589	0.116642	-13.1675	1.35026e-39	8.69184e-38
TC033567	6.82004	-1.53478	0.862239	-1.78	0.0750767	0.152194
TC034367	58.1173	-1.53386	0.342394	-4.4798	7.4712e-06	4.29622e-05
TC031709	41.2996	-1.53352	0.357142	-4.29387	1.75584e-05	9.50028e-05
TC010857	3.12615	-1.53184	1.09625	-1.39734	0.16231	0.279234
TC014334	16.6517	-1.52974	0.502635	-3.04343	0.00233898	0.00796272
TC032215	2098.78	-1.52971	0.260722	-5.8672	4.43204e-09	4.08233e-08
TC013722	0.548323	-1.52708	2.76269	-0.552749	0.580435	NA
TC000080	166.102	-1.52651	0.235068	-6.49392	8.36337e-11	9.40253e-10
TC003571	897.464	-1.52584	0.24054	-6.34337	2.24791e-10	2.4302e-09
TC001115	956.369	-1.52546	0.421347	-3.62044	0.000294103	0.00125116
TC032574	4338.74	-1.52522	0.248854	-6.12899	8.84399e-10	8.91123e-09
TC030442	0.544692	-1.52446	2.76709	-0.550924	0.581685	NA
TC005929	0.550803	-1.5239	2.75951	-0.552237	0.580786	NA
TC011223	284.566	-1.52336	0.220901	-6.89612	5.34424e-12	6.71907e-11
TC014278	40.4168	-1.52005	0.366254	-4.15028	3.32072e-05	0.00017089
TC000087	66.6827	-1.51987	0.305106	-4.98145	6.31092e-07	4.39929e-06
TC011232	0.544558	-1.51889	2.76715	-0.5489	0.583074	NA
TC031474	121.736	-1.51721	0.298498	-5.08283	3.71861e-07	2.70085e-06
TC001009	3.07357	-1.51573	1.2364	-1.22592	0.220227	0.353298
TC013636	4.10747	-1.51539	0.972954	-1.55752	0.119348	0.220005
TC033539	2.03128	-1.51443	2.08251	-0.727214	0.467095	0.608796
TC003908	377.871	-1.512	0.17688	-8.54818	1.25046e-17	2.42452e-16
TC005452	27.4393	-1.51166	0.90392	-1.67234	0.0944581	0.18346
TC006643	14.329	-1.51069	0.622699	-2.42603	0.015265	0.0404137
TC016199	3.07268	-1.5062	1.0794	-1.39541	0.162893	0.279895
ENSRNA022721512	36.3541	-1.50579	0.56365	-2.67151	0.00755117	0.0220259
TC031528	18.3644	-1.50556	0.550783	-2.73348	0.00626682	0.0187108
TC009085	954.107	-1.50495	0.277103	-5.43104	5.60272e-08	4.49534e-07
TC012751	1179.81	-1.50447	0.314684	-4.78087	1.74535e-06	1.12737e-05
TC008993	2449.17	-1.50415	0.15758	-9.54533	1.35681e-21	3.39655e-20
TC005715	10.7674	-1.50181	0.608625	-2.46755	0.0136041	0.0367202
TC013131	272.023	-1.50077	0.548439	-2.73644	0.00621079	0.0185681
TC012187	14.8808	-1.50072	0.665669	-2.25445	0.024168	0.0597176
TC033262	1358.03	-1.50066	0.233591	-6.42431	1.32468e-10	1.45443e-09
TC002719	132.557	-1.49975	0.199333	-7.52381	5.32012e-14	7.86498e-13
TC033194	9.73018	-1.49969	0.894071	-1.67737	0.0934693	0.182042
TC011744	350.358	-1.49871	0.173708	-8.62773	6.25812e-18	1.24335e-16
TC015233	160.365	-1.49828	0.368907	-4.06141	4.87776e-05	0.000242176
TC013474	412.017	-1.49813	0.243112	-6.16231	7.16932e-10	7.30881e-09
TC001221	85.4567	-1.49777	0.570758	-2.62418	0.00868571	0.0248715
TC031150	5029.22	-1.49681	0.139734	-10.7118	8.95642e-27	3.09491e-25
TC013160	30.2559	-1.49667	0.437138	-3.4238	0.00061753	0.00244516
TC003564	923.037	-1.49341	0.747101	-1.99894	0.0456147	0.101692
TC015195	58.1544	-1.49252	0.803261	-1.85808	0.0631579	0.132738
TC031562	2.03846	-1.49203	1.50592	-0.990777	0.321795	0.467628
TC032808	41.0335	-1.49096	0.427903	-3.48433	0.000493363	0.00200678
TC007440	12.0288	-1.48959	0.557118	-2.67375	0.00750088	0.0218962
TC014565	2.05758	-1.48787	1.42761	-1.04221	0.297313	0.441269
TC008090	848.768	-1.48779	0.244675	-6.08067	1.19678e-09	1.18469e-08
TC003598	5.62156	-1.48637	1.01539	-1.46385	0.143236	0.253663
TC031634	0.534946	-1.48613	2.77273	-0.535982	0.591971	NA
TC012362	0.528651	-1.48606	2.78084	-0.534393	0.59307	NA
TC002576	0.534966	-1.48606	2.77272	-0.535957	0.591989	NA
TC007949	0.531783	-1.48587	2.77683	-0.535096	0.592584	NA
TC012748	342.622	-1.4857	0.20464	-7.26006	3.86905e-13	5.43451e-12
TC006601	0.529119	-1.48527	2.7804	-0.534193	0.593208	NA
TC004653	0.529184	-1.48516	2.78034	-0.534166	0.593227	NA
TC030881	0.535244	-1.48504	2.77258	-0.535618	0.592223	NA
TC031057	0.531969	-1.48493	2.7768	-0.534764	0.592813	NA
TC034840	0.531972	-1.48492	2.77679	-0.534759	0.592816	NA
TC004760	0.532009	-1.48471	2.77679	-0.534687	0.592866	NA
TC009245	1897.42	-1.48454	0.235581	-6.30162	2.94556e-10	3.14518e-09
TC031040	219.368	-1.48446	0.189114	-7.84956	4.17504e-15	6.74775e-14
TC031154	0.532317	-1.48357	2.7767	-0.534291	0.593141	NA
TC010364	1715.21	-1.48356	0.132394	-11.2056	3.8258e-29	1.46591e-27
TC035051	28.4809	-1.48352	0.436699	-3.39712	0.000681001	0.00266648
TC011548	48.302	-1.4826	0.344168	-4.30779	1.64894e-05	8.96492e-05
TC011826	36.9155	-1.48259	0.521997	-2.84024	0.00450799	0.0141306
TC011533	21.8056	-1.48121	0.456376	-3.2456	0.00117204	0.00431189
TC033083	3.05987	-1.48085	1.19192	-1.24241	0.214084	0.345415
TC034544	210.285	-1.47737	0.416136	-3.55021	0.000384921	0.00160005
TC031333	4.57244	-1.47653	0.945863	-1.56104	0.118514	0.218899
TC010365	46.9881	-1.47621	0.302021	-4.88777	1.01984e-06	6.8588e-06
TC003498	37.9475	-1.47258	0.364474	-4.04029	5.33861e-05	0.000263654
TC008867	25.1766	-1.47189	0.428289	-3.43668	0.000588887	0.00234576
TC034109	6990.33	-1.46967	0.167279	-8.78574	1.55338e-18	3.22856e-17
TC001175	45.9285	-1.46891	0.47951	-3.06336	0.00218867	0.00751442
TC000945	40.3985	-1.46797	0.377265	-3.89109	9.97963e-05	0.000470576
TC031147	39.5774	-1.46564	0.528137	-2.77512	0.00551814	0.0167914
TC005450	4.07216	-1.46391	1.00518	-1.45636	0.145293	0.25622
TC009773	224.906	-1.4636	0.550556	-2.6584	0.00785132	0.0227951
TC031553	11.9973	-1.46197	0.970535	-1.50635	0.131977	0.237876
TC013041	4.04983	-1.46169	1.03082	-1.418	0.156192	0.270736
TC000147	38.2386	-1.46155	0.353519	-4.13429	3.5605e-05	0.000181983
TC010811	33.3149	-1.46065	0.415313	-3.51699	0.000436467	0.00179905
TC009584	1462.7	-1.45981	0.208666	-6.99592	2.63518e-12	3.40428e-11
TC001176	1810.59	-1.45964	0.330149	-4.42117	9.81682e-06	5.5627e-05
TC033778	6.04936	-1.4576	0.862396	-1.69017	0.0909953	0.178272
TC013719	2.00863	-1.45731	1.31104	-1.11156	0.266325	0.407408
TC011257	1110.61	-1.45715	0.386374	-3.77135	0.000162368	0.000731044
TC032035	380.046	-1.45626	0.190719	-7.63564	2.24708e-14	3.42536e-13
TC034895	19.5824	-1.45507	0.501779	-2.89983	0.00373363	0.011993
TC034176	1623.69	-1.45335	0.18168	-7.99949	1.24936e-15	2.13242e-14
TC006675	2.49723	-1.45157	1.3507	-1.07468	0.282519	0.424909
TC004946	2067.4	-1.45051	0.168616	-8.60245	7.80352e-18	1.53148e-16
TC004025	8.52725	-1.45049	0.844678	-1.71721	0.0859405	0.170204
TC007509	2.0221	-1.44992	1.44275	-1.00497	0.314911	0.460353
TC033148	1.49722	-1.44833	1.83748	-0.788217	0.43057	0.575438
TC011227	159.197	-1.4418	0.227548	-6.33624	2.35433e-10	2.53552e-09
TC000425	88.0608	-1.43938	0.268616	-5.35851	8.39103e-08	6.56423e-07
TC015854	3297.55	-1.43855	0.241664	-5.95268	2.63793e-09	2.50559e-08
TC011461	189.277	-1.43594	1.06971	-1.34236	0.179479	0.301765
TC008062	22.8207	-1.43574	0.483049	-2.97224	0.0029564	0.00981834
TC008732	78.1528	-1.43552	0.298664	-4.80648	1.53614e-06	1.00316e-05
TC034694	4470.1	-1.43531	0.177281	-8.09626	5.66752e-16	9.92918e-15
TC032485	3.46505	-1.43041	1.11824	-1.27916	0.200842	0.329175
TC012634	3.50863	-1.43039	1.09079	-1.31133	0.189745	0.315588
TC006771	3290.94	-1.42932	0.399588	-3.57698	0.00034759	0.00145507
TC033392	23.6484	-1.4273	0.437835	-3.25991	0.00111446	0.00413115
TC015830	17.8041	-1.42657	0.700898	-2.03534	0.0418164	0.0945528
TC012273	1066.85	-1.4263	0.174946	-8.1528	3.55607e-16	6.30853e-15
TC008901	15.2748	-1.42532	0.60151	-2.36957	0.0178088	0.0459919
TC005460	63.6408	-1.42522	0.333357	-4.27537	1.90823e-05	0.000102509
TC007167	3604.21	-1.42015	0.199514	-7.11804	1.09472e-12	1.48044e-11
TC014314	18.2399	-1.41984	0.501053	-2.83372	0.00460093	0.0143674
TC015024	545.007	-1.41922	0.25905	-5.47857	4.28768e-08	3.49498e-07
TC015342	336.377	-1.41839	0.218848	-6.48118	9.10106e-11	1.01609e-09
TC034541	34.9057	-1.4173	0.433715	-3.26783	0.00108377	0.00403058
TC031157	5144.92	-1.41686	0.164822	-8.59629	8.23344e-18	1.61024e-16
TC005942	10.4223	-1.41679	0.915064	-1.54829	0.121552	0.223119
TC008073	25.4559	-1.41511	0.703119	-2.01262	0.0441546	0.0989066
TC034442	9715.77	-1.41475	0.161355	-8.76798	1.81908e-18	3.74624e-17
TC001110	1.49155	-1.41349	1.83869	-0.768747	0.442043	0.585218
TC032379	1.46909	-1.4132	1.90998	-0.739901	0.45936	0.601721
TC009999	80.9757	-1.41316	0.247595	-5.70755	1.14611e-08	1.01422e-07
TC014615	0.508556	-1.41297	3.44942	-0.409624	0.682082	NA
TC033852	0.507961	-1.41217	3.45035	-0.409284	0.682331	NA
TC003772	0.507948	-1.41216	3.45036	-0.409277	0.682336	NA
TC034152	5483.67	-1.41105	0.140263	-10.06	8.29857e-24	2.39088e-22
TC032988	1.46795	-1.41086	1.91006	-0.738651	0.460119	0.602282
TC008298	27294.5	-1.41068	0.226888	-6.21751	5.05091e-10	5.2441e-09
TC014838	0.512335	-1.41052	3.44054	-0.409971	0.681828	NA
TC000149	0.506368	-1.41024	3.4528	-0.408435	0.682954	NA
TC009014	0.506056	-1.40988	3.45328	-0.408273	0.683073	NA
TC007018	0.504765	-1.40839	3.45528	-0.407604	0.683565	NA
TC030702	57.6375	-1.4064	0.306422	-4.58976	4.43747e-06	2.66177e-05
TC007104	4.95151	-1.40629	1.19747	-1.17438	0.240244	0.375957
TC008292	41.3423	-1.40351	0.517667	-2.71122	0.00670356	0.0198256
TC011732	25.8462	-1.40306	0.500767	-2.80183	0.00508141	0.0156442
TC012034	4467.27	-1.40198	0.183564	-7.63753	2.21422e-14	3.37983e-13
TC033101	4.86041	-1.40176	0.881385	-1.5904	0.111744	0.209484
TC005347	476.836	-1.40053	0.231211	-6.05739	1.38346e-09	1.35992e-08
TC013840	20.4266	-1.39881	0.430074	-3.25248	0.00114404	0.00422405
TC004766	77.9147	-1.39859	0.293565	-4.76415	1.8965e-06	1.21318e-05
TC006807	6.76343	-1.39845	1.0226	-1.36755	0.171454	0.291053
TC011288	140.799	-1.3979	0.470026	-2.9741	0.00293854	0.00977343
TC009325	241.654	-1.39778	0.32564	-4.29243	1.76732e-05	9.54861e-05
TC003493	7560.14	-1.39717	0.273438	-5.10966	3.22747e-07	2.35628e-06
TC014880	5.39216	-1.39557	0.970886	-1.43742	0.1506	0.263286
TC001943	41.4226	-1.39452	0.383579	-3.63555	0.000277389	0.00118633
TC014761	3945.38	-1.39445	0.415057	-3.35965	0.000780411	0.00301176
TC012161	12.1868	-1.39395	0.566577	-2.4603	0.0138821	0.0373675
TC015040	1.45321	-1.3929	1.83646	-0.758466	0.448172	0.590694
TC031368	16.9923	-1.39182	0.578973	-2.40395	0.0162189	0.0425689
TC031071	78.9195	-1.39169	0.37394	-3.7217	0.000197888	0.00087626
TC000863	5.82984	-1.39146	1.01732	-1.36777	0.171383	0.291021
TC002790	294.703	-1.39086	0.160138	-8.68539	3.77434e-18	7.59249e-17
TC033624	239.187	-1.39084	0.197701	-7.03509	1.99131e-12	2.61142e-11
TC034716	3.41824	-1.39041	1.19275	-1.16572	0.243729	0.380067
TC033429	453.223	-1.38955	0.470727	-2.95193	0.0031579	0.0103926
TC001529	3755.88	-1.38821	0.254062	-5.46405	4.65403e-08	3.78539e-07
TC004921	29.1301	-1.38787	0.427373	-3.24743	0.00116452	0.00428842
TC000917	20.8576	-1.38646	1.2011	-1.15433	0.248364	0.385609
TC012632	6.35041	-1.38582	0.953455	-1.45347	0.146093	0.257187
TC012483	71.1448	-1.38571	0.291663	-4.75107	2.02344e-06	1.28853e-05
TC007179	172.368	-1.38443	0.211243	-6.55371	5.61245e-11	6.40569e-10
TC011724	6687.11	-1.38402	0.125496	-11.0284	2.78774e-28	1.03643e-26
TC014714	108.666	-1.38331	0.280608	-4.9297	8.23576e-07	5.63644e-06
TC010121	2277.66	-1.38151	0.151261	-9.13331	6.64359e-20	1.50887e-18
TC005714	206.58	-1.38129	0.1967	-7.02232	2.18221e-12	2.84521e-11
TC001380	68.8607	-1.38016	0.265948	-5.1896	2.10748e-07	1.57016e-06
TC013646	1.45987	-1.38002	1.83749	-0.751037	0.45263	0.595525
TC033804	1.91984	-1.37878	1.71204	-0.805344	0.420621	0.565632
TC033599	31.0321	-1.37807	0.651486	-2.11527	0.0344067	0.0805803
TC001740	1.44825	-1.37803	1.53919	-0.895297	0.370628	0.517942
TC032003	11.5721	-1.37795	0.64302	-2.14294	0.0321181	0.075883
TC034437	13.9621	-1.37699	0.616417	-2.23386	0.025492	0.0623598
TC034327	7.6413	-1.37672	0.726957	-1.89381	0.05825	0.124231
TC000232	45.6445	-1.37647	0.498533	-2.76104	0.0057618	0.0174153
TC032251	12.9305	-1.37545	0.534473	-2.57347	0.0100684	0.0282421
TC002068	57.5223	-1.37453	0.436525	-3.1488	0.00163942	0.00582955
TC000720	2176.43	-1.37333	0.507466	-2.70626	0.0068046	0.020077
TC001048	133.394	-1.37161	0.702919	-1.95131	0.0510202	0.111169
TC012136	4.32059	-1.37098	0.936494	-1.46394	0.143209	0.253656
TC007475	20.212	-1.37063	0.470121	-2.91548	0.00355139	0.011473
TC031050	18.7722	-1.3694	0.508585	-2.69257	0.00709045	0.0208167
TC015652	1061.75	-1.36635	0.210707	-6.48458	8.89767e-11	9.94368e-10
TC007532	1.41817	-1.3663	1.61361	-0.846736	0.397142	0.543664
TC008966	28.7392	-1.3659	0.39542	-3.45431	0.000551696	0.00221642
TC007525	62.9504	-1.36396	0.372998	-3.65676	0.000255421	0.00110031
TC010791	31.201	-1.36304	0.383616	-3.55314	0.000380665	0.00158587
TC015343	2.40078	-1.36211	1.42388	-0.956623	0.338758	0.485271
TC012841	8.1432	-1.362	0.811147	-1.67911	0.0931314	0.181528
TC015275	259.525	-1.36187	0.225403	-6.04195	1.52266e-09	1.48896e-08
TC004942	12.0032	-1.36135	0.576841	-2.36002	0.0182741	0.0469459
TC013258	1.42146	-1.35999	1.61388	-0.842683	0.399406	0.546032
TC034429	9.0597	-1.35966	0.690055	-1.97036	0.0487971	0.107426
TC002465	1.44693	-1.35891	1.61505	-0.841405	0.400121	0.546745
TC008936	6748.73	-1.35778	0.331599	-4.09465	4.22815e-05	0.00021292
TC034746	1.43204	-1.35769	1.91075	-0.710554	0.477361	0.618038
TC032611	515.858	-1.35736	0.253854	-5.34698	8.94318e-08	6.95752e-07
TC033041	18.9962	-1.35649	0.4681	-2.89786	0.00375722	0.0120516
TC031508	24.8548	-1.35366	0.461833	-2.93106	0.00337812	0.0110048
TC034563	25.5512	-1.35287	0.434982	-3.11017	0.00186982	0.00654959
TC032425	230.964	-1.35084	0.548804	-2.46143	0.0138383	0.037276
TC012774	1.41379	-1.35026	1.83586	-0.735496	0.462037	0.604179
TC031441	6501.92	-1.35025	0.20961	-6.44174	1.18111e-10	1.30188e-09
TC002785	2.83012	-1.35016	1.17801	-1.14614	0.251738	0.389697
TC013857	497.34	-1.35	0.182701	-7.38913	1.47792e-13	2.12628e-12
TC014292	71.2148	-1.34975	0.406501	-3.3204	0.000898897	0.0034129
TC001556	2344.59	-1.3488	0.146931	-9.17984	4.3172e-20	9.90495e-19
TC007539	13.8395	-1.3486	0.640634	-2.1051	0.0352827	0.082358
TC011604	18.0756	-1.34773	0.505741	-2.66487	0.00770182	0.0224246
TC032016	1.41653	-1.34646	1.65638	-0.81289	0.416281	0.561135
TC012839	3.82617	-1.3463	1.01107	-1.33157	0.183003	0.306342
TC003806	13.7859	-1.34606	0.605368	-2.22353	0.0261798	0.0636417
TC001577	1038.32	-1.34594	0.207481	-6.48705	8.75315e-11	9.80161e-10
TC005474	5898.98	-1.34588	0.23524	-5.72129	1.05716e-08	9.38446e-08
TC012096	405.279	-1.34559	0.332899	-4.04203	5.29908e-05	0.000261817
TC003671	10.0175	-1.3451	0.693809	-1.93872	0.0525354	0.113919
TC033106	3794.94	-1.34507	0.251155	-5.35555	8.52961e-08	6.65877e-07
TC012512	3615.78	-1.34487	0.737813	-1.82278	0.0683372	0.141329
TC000522	3514.63	-1.34475	0.103467	-12.9969	1.27411e-38	7.88617e-37
TC014093	1138.03	-1.34467	0.137657	-9.76827	1.54053e-22	4.14179e-21
TC003089	3.82247	-1.34251	0.985225	-1.36265	0.172993	0.29318
TC009931	43.4037	-1.34191	0.329619	-4.0711	4.67909e-05	0.000233437
TC007993	3904.72	-1.34148	0.160193	-8.37413	5.56355e-17	1.03251e-15
TC006588	1.39714	-1.33987	1.65575	-0.809223	0.418387	0.56303
TC033696	1617.41	-1.3398	0.162002	-8.27028	1.33648e-16	2.4205e-15
TC013256	1007.98	-1.3364	0.144853	-9.22591	2.81175e-20	6.55783e-19
TC031939	4170.49	-1.33608	0.238663	-5.59818	2.16614e-08	1.83746e-07
TC000111	4.73557	-1.33605	0.922316	-1.44858	0.147454	0.259057
TC034197	564.493	-1.33532	0.155001	-8.61497	6.99629e-18	1.38269e-16
TC009009	3.80685	-1.335	1.18861	-1.12316	0.261371	0.40152
TC012822	1186.42	-1.33427	0.307783	-4.33509	1.45701e-05	7.99085e-05
TC002539	66.5245	-1.33424	0.280823	-4.75117	2.02245e-06	1.28853e-05
TC010898	190.707	-1.33418	0.273857	-4.87183	1.10571e-06	7.39654e-06
TC031315	6.17929	-1.33395	1.03374	-1.29042	0.196906	0.32429
TC011912	108.741	-1.33358	0.222265	-5.99996	1.97365e-09	1.90842e-08
TC011601	1375.18	-1.33222	0.417683	-3.18955	0.00142496	0.00516127
TC034058	16.558	-1.33084	0.745919	-1.78417	0.0743968	0.151196
TC008437	15.4869	-1.32956	0.629535	-2.11197	0.0346893	0.0811409
TC015109	271.053	-1.32921	0.236502	-5.62027	1.90658e-08	1.6308e-07
TC032200	180.716	-1.32842	0.32374	-4.10336	4.07201e-05	0.000205608
TC009519	1410.89	-1.32766	0.264961	-5.01077	5.42131e-07	3.81933e-06
TC004641	19.6062	-1.32758	0.442628	-2.99932	0.00270581	0.00907442
TC000518	0.946472	-1.32503	3.00621	-0.440764	0.659384	NA
TC014954	27345	-1.32408	0.193328	-6.84887	7.44371e-12	9.22479e-11
TC008276	4.22151	-1.32203	1.0813	-1.22263	0.221469	0.354785
TC000611	2402.08	-1.32051	0.358822	-3.68014	0.000233106	0.00101662
TC013167	101.352	-1.32018	0.265478	-4.97284	6.59799e-07	4.57675e-06
TC006244	10.2657	-1.31788	0.675135	-1.95203	0.0509349	0.111017
TC012305	974.962	-1.31753	0.159325	-8.26943	1.34606e-16	2.43393e-15
TC005633	5.09715	-1.31702	0.879168	-1.49803	0.134127	0.241055
TC010133	9.76469	-1.31414	0.731095	-1.79749	0.0722575	0.147755
TC033133	98.1203	-1.31366	0.418159	-3.14153	0.00168065	0.00596112
TC006222	3033.51	-1.31187	0.225653	-5.81366	6.11212e-09	5.54819e-08
TC012704	65.0968	-1.31015	0.669836	-1.95592	0.0504743	0.11033
TC031102	163.686	-1.30916	0.268239	-4.88056	1.05786e-06	7.09754e-06
TC011972	2777.97	-1.30799	0.287086	-4.55609	5.21134e-06	3.07843e-05
TC034839	1012.23	-1.30776	0.163387	-8.00406	1.20383e-15	2.0641e-14
TC031982	510.259	-1.30665	0.273468	-4.77807	1.76988e-06	1.14126e-05
TC008790	56.1348	-1.30617	0.358567	-3.64275	0.000269738	0.00115712
TC002402	2.33639	-1.30599	1.22167	-1.06902	0.285062	0.427935
TC031632	5.06856	-1.30487	0.961502	-1.35711	0.174745	0.295393
TC034855	42.0909	-1.30444	0.444418	-2.93518	0.00333359	0.0108786
TC015261	39.4496	-1.302	0.356173	-3.65552	0.000256659	0.0011048
TC003289	730.44	-1.30158	0.258915	-5.02704	4.98102e-07	3.53122e-06
TC008413	9.33816	-1.3003	0.723164	-1.79808	0.072165	0.147646
TC034259	9.67925	-1.30011	0.733998	-1.77127	0.0765154	0.154498
TC004800	982.398	-1.29977	0.189491	-6.85928	6.92102e-12	8.59596e-11
TC034687	28.3115	-1.29938	0.400774	-3.24219	0.00118616	0.00435959
TC010062	12.8792	-1.29825	0.577921	-2.24642	0.0246769	0.0607353
TC032204	7.91782	-1.29664	1.02073	-1.27031	0.203976	0.333206
TC034002	37.4781	-1.29621	0.784922	-1.65139	0.0986588	0.190104
TC033319	24.5463	-1.29618	0.483816	-2.67908	0.0073825	0.021601
TC007554	2.30899	-1.29417	1.4571	-0.888181	0.374443	0.521591
TC032641	238.386	-1.29339	0.227152	-5.69395	1.24133e-08	1.09246e-07
TC033390	34.1102	-1.29334	0.539109	-2.39903	0.0164387	0.0430355
TC030749	5.06313	-1.29324	1.23535	-1.04686	0.295165	0.438774
TC033530	8.78501	-1.29319	0.651664	-1.98445	0.0472057	0.104474
TC034435	138.419	-1.29278	0.215817	-5.99017	2.09622e-09	2.02001e-08
TC009694	3.2218	-1.29109	1.1878	-1.08696	0.277055	0.418653
TC003258	680.107	-1.29083	0.355374	-3.63233	0.000280875	0.00119987
TC006296	188244	-1.29024	0.283921	-4.54434	5.51074e-06	3.24339e-05
TC013679	72.747	-1.28725	0.450659	-2.85637	0.00428514	0.0135368
TC013774	121.608	-1.28638	0.271716	-4.7343	2.19815e-06	1.3927e-05
TC012183	790.831	-1.28635	0.125271	-10.2685	9.77258e-25	2.92788e-23
TC009442	1807.93	-1.28584	0.168638	-7.62488	2.44263e-14	3.71841e-13
TC004963	0.9099	-1.28498	2.44884	-0.524731	0.59977	NA
TC034722	6360.01	-1.28492	0.304001	-4.2267	2.37143e-05	0.000124891
TC009058	51.5671	-1.28475	0.385471	-3.33294	0.000859322	0.00327257
TC034277	11.0464	-1.28342	0.895118	-1.4338	0.151629	0.264698
TC011302	1022.93	-1.27943	0.419651	-3.04879	0.00229761	0.00783847
TC003635	110.369	-1.27736	0.448284	-2.84945	0.00437947	0.0137922
TC011259	0.930775	-1.27736	2.12227	-0.601884	0.547252	NA
TC002926	9.16029	-1.27682	0.655545	-1.94773	0.0514477	0.111992
TC031503	820.8	-1.27512	0.261443	-4.87725	1.07577e-06	7.20054e-06
TC003914	0.93485	-1.27162	2.12174	-0.599328	0.548954	NA
TC000366	3546.83	-1.2709	0.266338	-4.77175	1.82628e-06	1.17628e-05
TC013074	319.004	-1.26978	0.182365	-6.96286	3.33425e-12	4.27307e-11
TC010155	157.59	-1.2695	0.231829	-5.47601	4.35029e-08	3.54346e-07
TC007477	69.1941	-1.26754	0.338326	-3.74649	0.000179329	0.000803235
TC013257	4.17615	-1.26681	2.11928	-0.597755	0.550004	0.682732
TC034652	177.699	-1.2664	0.213293	-5.93738	2.89615e-09	2.73931e-08
TC011199	0.894071	-1.26559	3.03103	-0.417545	0.67628	NA
TC006376	1.83203	-1.26456	1.7524	-0.72162	0.470528	0.612323
TC008187	1068.84	-1.26449	0.733769	-1.72328	0.0848372	0.168671
TC034753	12.7934	-1.26161	0.7335	-1.71998	0.0854358	0.169502
TC011180	17.7241	-1.26143	0.465544	-2.70958	0.00673693	0.0199034
TC006217	2274.5	-1.26104	0.120678	-10.4496	1.47133e-25	4.60403e-24
TC004505	12.7444	-1.261	0.827221	-1.52439	0.127412	0.231649
TC012850	863.613	-1.26019	0.175658	-7.17411	7.27773e-13	9.97368e-12
TC033024	35.7634	-1.25937	0.401535	-3.13638	0.00171047	0.0060521
TC034701	0.916468	-1.25906	2.12442	-0.592659	0.553409	NA
TC012387	116.929	-1.259	0.239984	-5.24618	1.55283e-07	1.17717e-06
TC004798	1115.72	-1.25863	0.17723	-7.10167	1.23259e-12	1.65892e-11
TC003147	2795.78	-1.2586	0.16379	-7.68423	1.53924e-14	2.38509e-13
TC002584	297.55	-1.25836	0.217571	-5.78366	7.30939e-09	6.57145e-08
TC015296	15.8698	-1.25759	0.487543	-2.57945	0.00989581	0.0278134
TC013786	8.53575	-1.2565	0.684253	-1.83631	0.0663124	0.137875
TC013633	36.5107	-1.25556	0.412545	-3.04345	0.00233881	0.00796272
TC001352	60.5606	-1.25361	0.723783	-1.73203	0.0832685	0.166139
TC031523	0.904712	-1.25206	2.12594	-0.588946	0.555897	NA
TC015143	0.90014	-1.25197	2.45182	-0.510627	0.609612	NA
TC000734	220.565	-1.2518	0.246801	-5.0721	3.93443e-07	2.84659e-06
TC009754	0.926901	-1.24974	2.12332	-0.588578	0.556144	NA
TC000188	4595.51	-1.2482	0.405524	-3.078	0.00208395	0.00719672
TC030463	9.96197	-1.24799	0.624183	-1.9994	0.0455647	0.101604
TC015091	1011.24	-1.24795	0.21183	-5.8913	3.83171e-09	3.54969e-08
TC011337	0.896697	-1.2457	2.50887	-0.496517	0.61953	NA
TC000625	27.1067	-1.24496	0.451957	-2.75459	0.00587655	0.0177051
TC001293	89.9697	-1.24462	0.767671	-1.6213	0.104954	0.199594
TC033258	5022.45	-1.24451	0.139648	-8.91182	5.02027e-19	1.07312e-17
TC007091	1.79437	-1.24135	1.48646	-0.835107	0.403657	0.54971
TC007445	0.905373	-1.24091	2.12627	-0.583609	0.559484	NA
TC033609	105.57	-1.24016	0.549872	-2.25535	0.0241112	0.0596164
TC034786	0.886293	-1.23962	2.12896	-0.582265	0.560388	NA
TC011703	0.922011	-1.23953	2.44797	-0.506352	0.61261	NA
TC015554	720.879	-1.23935	0.401241	-3.08879	0.00200973	0.00697462
TC009619	4470.94	-1.23859	0.155848	-7.94742	1.90443e-15	3.19724e-14
TC011244	17.1572	-1.23856	0.534178	-2.31863	0.0204152	0.0515876
TC031499	890.375	-1.23854	0.159102	-7.78453	6.99703e-15	1.11487e-13
TC006257	388.279	-1.23823	0.196387	-6.30507	2.88061e-10	3.08168e-09
TC015991	76.8196	-1.23715	0.290998	-4.2514	2.12439e-05	0.000112937
TC005376	23.2795	-1.23632	0.445703	-2.77387	0.00553936	0.0168287
TC014743	586.826	-1.23516	0.216594	-5.70264	1.17965e-08	1.04144e-07
TC006034	512.499	-1.2331	0.450081	-2.73974	0.00614879	0.0184072
TC033561	0.910486	-1.23278	2.12527	-0.580058	0.561876	NA
TC033461	285.378	-1.23099	0.216434	-5.68763	1.28816e-08	1.12664e-07
TC031489	23.2724	-1.22983	0.434561	-2.83005	0.00465407	0.014519
TC012237	5.7974	-1.2282	0.828793	-1.48191	0.138365	0.246744
TC011020	107.991	-1.22775	0.365637	-3.35783	0.000785578	0.00302859
TC001157	0.955727	-1.2267	2.44102	-0.502536	0.615291	NA
TC032583	26.2574	-1.22449	0.390255	-3.13767	0.00170296	0.00603075
TC000818	14.6642	-1.2238	0.51287	-2.38618	0.0170243	0.044314
TC000479	6.70726	-1.22259	0.886721	-1.37878	0.167962	0.286724
TC034145	97.7468	-1.22212	0.522541	-2.33881	0.0193455	0.049327
TC015903	17.4712	-1.22089	0.504471	-2.42014	0.0155144	0.0410161
TC000024	3329.72	-1.22081	0.218731	-5.58132	2.38699e-08	2.0157e-07
TC015006	3.57007	-1.22058	0.984588	-1.23969	0.21509	0.346835
TC034112	1.78513	-1.22056	1.35085	-0.903551	0.366233	0.513648
TC031471	57.2175	-1.219	0.296731	-4.10808	3.98959e-05	0.00020208
TC008077	1361.01	-1.21886	0.203378	-5.99309	2.05896e-09	1.98751e-08
TC000418	5951.99	-1.21826	0.28102	-4.33514	1.45665e-05	7.99085e-05
TC005389	9.79379	-1.2181	0.623994	-1.95211	0.0509254	0.111017
TC008948	16.7992	-1.21491	0.53629	-2.2654	0.0234881	0.0582164
TC008240	62.3639	-1.21466	0.721226	-1.68416	0.092151	0.180128
TC032442	243.273	-1.21453	0.222887	-5.44908	5.06316e-08	4.08864e-07
TC003990	35.9306	-1.21394	0.330986	-3.66764	0.000244804	0.00105944
TC015326	5.35673	-1.21392	0.847084	-1.43305	0.151842	0.264948
TC034598	4.45284	-1.21351	1.02427	-1.18476	0.236114	0.37182
TC016340	99.0761	-1.213	0.306727	-3.95467	7.66417e-05	0.000368803
TC006337	183.362	-1.21247	0.245124	-4.94637	7.56119e-07	5.20323e-06
TC010761	2.65072	-1.21219	1.14541	-1.0583	0.289919	0.433091
TC033027	99.3153	-1.2121	0.359733	-3.36944	0.000753218	0.00291681
TC005571	7.10498	-1.21025	0.810164	-1.49383	0.13522	0.242517
TC032794	8810.06	-1.20816	0.290107	-4.16455	3.11972e-05	0.000161505
TC033313	77.4963	-1.20762	0.263995	-4.57438	4.77636e-06	2.84686e-05
TC032945	3.52726	-1.20724	1.01582	-1.18844	0.234658	0.370072
TC030988	195.89	-1.20691	0.296815	-4.06621	4.77848e-05	0.000237868
TC015879	49.1207	-1.20609	0.362431	-3.32779	0.000875375	0.00333145
TC033963	48.1296	-1.20582	0.306001	-3.94058	8.12861e-05	0.000388662
TC001149	11.5235	-1.20569	0.59365	-2.03098	0.0422575	0.0953395
TC031243	4069.55	-1.20568	0.213061	-5.65885	1.52388e-08	1.31948e-07
TC003913	3.99617	-1.20566	1.06158	-1.13572	0.256072	0.395158
TC032483	9.69624	-1.20511	0.622999	-1.93436	0.0530687	0.114921
TC002521	9.23711	-1.2051	1.21915	-0.988472	0.322921	0.468847
TC002906	4248.76	-1.20493	0.135983	-8.86093	7.93528e-19	1.67399e-17
TC011304	421.604	-1.20339	0.164335	-7.32281	2.42835e-13	3.45832e-12
TC009926	79.1904	-1.2033	0.28929	-4.15948	3.18978e-05	0.000164754
TC034396	313.245	-1.20317	0.194645	-6.18135	6.35558e-10	6.52054e-09
TC013128	446.957	-1.20283	0.229786	-5.23456	1.65377e-07	1.24948e-06
TC034359	7.54735	-1.20152	0.797319	-1.50695	0.131825	0.237753
TC010603	2.24114	-1.2015	1.756	-0.684223	0.493834	0.633006
TC012635	0.862605	-1.20107	2.46198	-0.487846	0.625659	NA
TC015954	580.869	-1.20079	0.189984	-6.32051	2.60705e-10	2.79433e-09
TC007536	18.4941	-1.20048	0.641125	-1.87246	0.0611435	0.1293
TC009318	466.585	-1.19591	0.183303	-6.52421	6.83607e-11	7.73954e-10
TC001593	7.03815	-1.19509	0.759633	-1.57325	0.115661	0.21518
TC009452	53.5088	-1.19365	0.324484	-3.67862	0.000234499	0.00102191
TC007377	1890.2	-1.19345	0.209815	-5.68812	1.28445e-08	1.12427e-07
TC033940	17.6596	-1.1929	0.565248	-2.11041	0.0348231	0.0814032
TC007661	15.325	-1.19229	0.649206	-1.83654	0.0662781	0.137855
TC011036	1.76373	-1.1922	1.38263	-0.86227	0.388539	0.535465
TC015304	4908.55	-1.19198	0.186847	-6.37942	1.77756e-10	1.94033e-09
TC031434	31.5608	-1.19124	0.390284	-3.05225	0.00227135	0.00775827
TC034747	45.3266	-1.19029	0.347141	-3.42882	0.000606202	0.00240538
TC032349	3.11837	-1.19003	1.22752	-0.969459	0.332316	0.479081
TC004591	13.7126	-1.18866	0.701313	-1.6949	0.0900944	0.176836
TC007235	3.5347	-1.18801	1.33023	-0.893087	0.371811	0.519079
TC001616	221.181	-1.18758	0.343502	-3.45727	0.000545683	0.00219639
TC010578	0.8796	-1.18729	2.13072	-0.557226	0.577373	NA
TC016336	0.879553	-1.18576	2.13079	-0.55649	0.577876	NA
TC003287	24.619	-1.18445	0.455494	-2.60036	0.00931259	0.0263716
TC005317	6.97663	-1.18126	0.961349	-1.22876	0.219164	0.351842
TC001177	144497	-1.18077	0.247642	-4.76807	1.85997e-06	1.19388e-05
TC030120	7.87444	-1.18045	0.758841	-1.5556	0.119804	0.220486
TC007369	2169.9	-1.1803	0.193325	-6.10525	1.02641e-09	1.02142e-08
TC006139	7320.18	-1.17941	0.113082	-10.4298	1.81363e-25	5.62825e-24
TC007955	386.626	-1.17912	0.166563	-7.07909	1.451e-12	1.92754e-11
TC007273	8386.63	-1.17901	0.763432	-1.54435	0.122503	0.224523
TC005343	3.51063	-1.17852	1.25743	-0.937244	0.348633	0.495377
TC007752	26.21	-1.17718	0.392514	-2.99908	0.00270799	0.00907901
TC004150	1639.72	-1.17596	0.207835	-5.65814	1.53021e-08	1.32395e-07
TC033717	1129.45	-1.17424	0.207105	-5.66981	1.42958e-08	1.24165e-07
TC006732	0.846345	-1.17382	2.46721	-0.475766	0.634241	NA
TC013820	88.5171	-1.17357	0.784198	-1.49652	0.134517	0.241604
TC003225	9.13819	-1.17354	0.808292	-1.45188	0.146535	0.257764
TC031048	7.03807	-1.17305	0.902331	-1.30002	0.193593	0.320004
TC034304	1660.9	-1.17217	0.195846	-5.98516	2.16176e-09	2.07606e-08
TC007337	335.052	-1.17116	0.1614	-7.25628	3.97895e-13	5.57498e-12
TC003279	6.08867	-1.17026	0.795717	-1.4707	0.141371	0.250873
TC005751	3.90342	-1.16729	1.21436	-0.961239	0.336432	0.483027
TC014350	3468.65	-1.16545	0.130441	-8.93465	4.08462e-19	8.83171e-18
TC014347	3.90709	-1.16412	0.987785	-1.17851	0.238592	0.374336
TC007481	489.574	-1.16323	0.367112	-3.16859	0.00153181	0.00550954
TC031490	54.1185	-1.16239	0.314507	-3.69592	0.00021909	0.000962955
TC015679	54.1091	-1.16111	0.272396	-4.26257	2.02089e-05	0.000108252
TC000596	66.7458	-1.16021	0.637197	-1.82081	0.0686363	0.141888
TC014544	48.3694	-1.15918	0.411528	-2.81677	0.00485091	0.015058
TC000679	219.329	-1.15897	0.332038	-3.49048	0.000482148	0.00196719
TC015248	14.2192	-1.15828	0.534323	-2.16776	0.0301771	0.0720223
TC002895	965.06	-1.15784	0.188382	-6.14622	7.93497e-10	8.03174e-09
TC034867	22.0533	-1.15657	0.434092	-2.66435	0.00771376	0.0224483
TC031202	282.543	-1.15605	0.179894	-6.42626	1.30785e-10	1.43736e-09
TC031546	29.7666	-1.15501	0.470554	-2.45458	0.0141048	0.0378492
TC033250	339.191	-1.15487	0.160596	-7.19119	6.42308e-13	8.8563e-12
TC033950	35.0274	-1.1543	0.388831	-2.96864	0.00299119	0.00991687
TC014116	2.17987	-1.15306	1.47019	-0.784293	0.432868	0.577345
TC004734	143.602	-1.15135	0.18734	-6.14579	7.95689e-10	8.04617e-09
TC033110	2.98913	-1.15013	1.23211	-0.933465	0.35058	0.497516
TC032885	2.1802	-1.14957	1.29809	-0.885585	0.375841	0.522956
TC016365	2.1473	-1.14908	1.43182	-0.802528	0.422247	0.567074
TC009160	0.855914	-1.14897	2.13519	-0.538112	0.5905	NA
TC014006	2438.88	-1.14755	0.161913	-7.08746	1.36592e-12	1.82312e-11
TC006429	5269.28	-1.14693	0.319054	-3.59477	0.00032468	0.00136934
TC034603	9.01608	-1.14614	0.661902	-1.73158	0.0833476	0.166208
TC008695	429.647	-1.1461	0.211472	-5.41963	5.97233e-08	4.77151e-07
TC002505	2424.41	-1.1418	0.157388	-7.25469	4.0258e-13	5.63363e-12
TC011249	67.7978	-1.14081	0.282572	-4.03725	5.40822e-05	0.000266624
TC032638	33.6761	-1.13826	0.40135	-2.83609	0.00456697	0.0142824
TC008615	33.8498	-1.13815	0.423603	-2.68684	0.00721325	0.0211552
TC015866	9.45175	-1.13638	0.684078	-1.66119	0.0966753	0.186952
TC008629	914.827	-1.13555	0.233299	-4.86735	1.13104e-06	7.55258e-06
TC009719	167.222	-1.13538	0.241166	-4.70785	2.50344e-06	1.56935e-05
TC000678	128.886	-1.13528	0.449734	-2.52433	0.0115921	0.031959
TC006219	511.472	-1.13507	0.177978	-6.3776	1.79885e-10	1.96167e-09
TC030994	4251.79	-1.13482	0.225894	-5.02366	5.06954e-07	3.58496e-06
TC004383	29.1944	-1.1348	0.403157	-2.81479	0.00488094	0.0151429
TC014464	439.997	-1.13363	0.215041	-5.27171	1.35161e-07	1.03086e-06
TC033004	35.3289	-1.13356	0.372016	-3.04707	0.00231082	0.00787635
TC000432	3313.27	-1.13262	0.445057	-2.54489	0.0109313	0.0303004
TC001173	363.725	-1.13217	0.279131	-4.05605	4.991e-05	0.000247246
TC002977	41.8431	-1.13208	0.328691	-3.44421	0.000572722	0.00228865
TC001357	23282.8	-1.13201	0.171823	-6.58823	4.451e-11	5.12161e-10
TC010557	8460.3	-1.13145	0.24881	-4.54744	5.43031e-06	3.19772e-05
TC032928	226.855	-1.13124	0.182102	-6.2121	5.22807e-10	5.41307e-09
TC015155	12.9035	-1.13119	0.613317	-1.84438	0.0651281	0.136066
TC004733	18823.6	-1.12962	0.139763	-8.08239	6.35098e-16	1.10578e-14
TC030747	12.7649	-1.12957	0.604354	-1.86906	0.0616146	0.130132
TC010763	152.243	-1.12939	0.343877	-3.28428	0.00102245	0.00382908
TC034533	544.7	-1.128	0.226396	-4.98241	6.27961e-07	4.38288e-06
TC007682	2.13774	-1.12751	1.43122	-0.787798	0.430815	0.575616
TC014098	5.58166	-1.12749	0.840543	-1.34138	0.179797	0.302075
TC033691	4.68483	-1.12571	1.02402	-1.09931	0.271634	0.413123
TC000964	264.134	-1.1256	0.24705	-4.55617	5.20947e-06	3.07843e-05
TC013132	6.38062	-1.12303	0.746417	-1.50456	0.132438	0.238629
TC007297	2334.21	-1.12265	0.211188	-5.31588	1.06144e-07	8.20106e-07
TC011255	432.37	-1.12155	0.240449	-4.66439	3.09534e-06	1.9075e-05
TC030715	13.5399	-1.1201	0.555107	-2.01781	0.0436112	0.0979035
TC034894	12.2525	-1.11943	0.547257	-2.04552	0.0408033	0.0927209
TC032238	297.871	-1.11927	0.176579	-6.33862	2.31831e-10	2.49911e-09
TC034751	424.877	-1.1188	0.170746	-6.55241	5.66172e-11	6.4554e-10
TC007368	0.828179	-1.11813	2.53083	-0.441803	0.658632	NA
TC033924	1.29767	-1.11811	1.94945	-0.573554	0.566269	0.696153
TC033798	15.7525	-1.11801	0.538207	-2.07729	0.0377747	0.0871277
TC032226	276.882	-1.11456	0.23054	-4.83456	1.33438e-06	8.8111e-06
TC010367	4337.69	-1.11373	0.117894	-9.44693	3.48901e-21	8.54428e-20
TC034242	8.04701	-1.11299	0.840398	-1.32437	0.185382	0.309657
TC013680	5187.76	-1.1121	0.178765	-6.221	4.93997e-10	5.14789e-09
TC000179	972.611	-1.11126	0.249196	-4.45939	8.21941e-06	4.70009e-05
TC003750	73.9391	-1.10963	0.345029	-3.21605	0.00129969	0.00473666
TC013048	2.11667	-1.10938	1.29262	-0.858247	0.390756	0.537338
TC032061	303.255	-1.10912	0.21143	-5.24578	1.55623e-07	1.17856e-06
TC000370	5024.13	-1.10877	0.231023	-4.79938	1.5916e-06	1.03638e-05
TC008686	17.3326	-1.10855	0.459056	-2.41485	0.0157415	0.0415094
TC000470	10.1568	-1.10845	0.653797	-1.6954	0.089999	0.176719
TC014871	66.741	-1.10776	0.260395	-4.25416	2.09836e-05	0.000111764
TC005615	828.008	-1.10772	0.200344	-5.52909	3.21893e-08	2.66431e-07
TC032449	9.30893	-1.10744	0.704925	-1.57101	0.11618	0.216004
TC006290	154.536	-1.10739	0.255991	-4.32589	1.5192e-05	8.29962e-05
TC033892	3.42042	-1.10733	1.52602	-0.725635	0.468063	0.609916
TC009833	82.0054	-1.10732	0.659048	-1.68019	0.0929209	0.181287
TC001014	1516.02	-1.10675	0.262073	-4.22306	2.41004e-05	0.000126569
[truncated: 12,973 more rows]

## Sheet: Downregulation
	baseMean	log2FoldChange	lfcSE	stat	pvalue	padj
TC031206	7211.2	-11.8147	0.855576	-13.809	2.24824e-43	1.69976e-41	Uncharacterized-protein
TC032201	21098.2	-10.8419	0.408519	-26.5395	3.39682e-155	9.5663e-152	G_PROTEIN_RECEP_F1_2-domain-containing-protein
TC005503	2189.3	-10.5392	0.47757	-22.0684	6.36476e-108	3.58495e-105	Vitellogenin-2-like-Protein
TC009952	105.4	-10.4741	1.3181	-7.94638	1.92045e-15	3.21933e-14	Uncharacterized-protein
TC030901	497.026	-9.84192	1.43269	-6.86954	6.44107e-12	8.0264e-11	Protein-takeout-like-Protein
TC005092	1305.66	-9.43891	0.894168	-10.5561	4.76168e-26	1.55479e-24	Uncharacterized-protein
TC009953	51.3489	-9.43834	1.76468	-5.34846	8.87043e-08	6.9057e-07	Uncharacterized-protein
TC009957	10591.7	-9.23655	0.369431	-25.0021	5.79694e-138	1.08838e-134	Anti-diruetic-peptide
TC005098	225.566	-9.12343	1.05841	-8.61992	6.69993e-18	1.32878e-16	Uncharacterized-protein
TC005091	218.129	-9.08379	1.04455	-8.69638	3.42653e-18	6.94243e-17	Uncharacterized-protein
TC013671	714.354	-9.05546	0.946452	-9.56779	1.09214e-21	2.77092e-20	Uncharacterized-protein
TC013821	38.6765	-9.03143	2.57584	-3.5062	0.000454547	0.00186267	Pupal-cuticle-protein-Edg-84A-like-Protein
TC009958	1845.44	-8.94087	0.78387	-11.4061	3.90015e-30	1.60008e-28	ADFb-like-protein
TC003315	1682.62	-8.80882	0.792744	-11.1118	1.09899e-28	4.18246e-27	Alpha-tocopherol-transfer-protein-like-Protein
TC009956	14927	-8.76759	0.445666	-19.673	3.67426e-86	1.42726e-83	ADFb-like-protein
TC009954	32.1711	-8.76446	1.31549	-6.6625	2.69202e-11	3.16222e-10	Uncharacterized-protein
TC015433	730.048	-8.60375	0.58489	-14.71	5.55827e-49	5.30626e-47	Facilitated-trehalose-transporter-Tret1-2-homolog-like-Protein
TC008890	2749.76	-8.59157	1.06299	-8.08247	6.34701e-16	1.10578e-14	Uncharacterized-protein
TC012837	1642.83	-8.53856	0.514043	-16.6106	5.84105e-62	8.22493e-60	Lipase
TC008889	1039.26	-8.39487	0.582464	-14.4127	4.30598e-47	3.7896e-45	Uncharacterized-protein
TC033767	200.054	-8.21846	0.767108	-10.7136	8.79025e-27	3.04684e-25	Uncharacterized-protein
TC000982	709.158	-8.19665	0.458829	-17.8643	2.23906e-71	4.58601e-69	Venom-allergen-5-like-Protein
TC033430	5012.84	-8.17765	0.354399	-23.0747	8.31104e-118	5.8515e-115	Uncharacterized-protein
TC005097	620.705	-8.09073	1.05322	-7.68189	1.56764e-14	2.42575e-13	Uncharacterized-protein
TC031355	19.2488	-8.02308	1.5735	-5.09888	3.41661e-07	2.48953e-06	Gustatory-receptor
TC003374	28887.7	-7.92692	0.338775	-23.3988	4.39654e-121	3.80977e-118	Uncharacterized-protein
TC013659	8791.26	-7.8196	0.88376	-8.8481	8.90189e-19	1.86741e-17	Protein-takeout-like-Protein
TC034115	31.2007	-7.7537	1.31206	-5.90957	3.42998e-09	3.20387e-08	Uncharacterized-protein
TC001042	14.3166	-7.59581	1.32913	-5.71489	1.09777e-08	9.73734e-08	Translocon-associated-protein-subunit-delta-like-Protein
TC013544	556.315	-7.4928	0.409122	-18.3144	6.3578e-75	1.52384e-72	MFS-type-transporter-SLC18B1-like-Protein
TC015842	601.043	-7.42732	0.554414	-13.3967	6.32048e-41	4.34148e-39	Uncharacterized-protein
TC011736	787.186	-7.2607	0.525993	-13.8038	2.41811e-43	1.816e-41	WW-domain-containing-oxidoreductase-like-Protein
TC006358	38.0895	-7.13345	1.15421	-6.18039	6.3944e-10	6.5544e-09	Uncharacterized-protein
TC003386	2300.04	-6.82011	0.809193	-8.42829	3.50768e-17	6.59666e-16	Uncharacterized-protein
TC013822	761.434	-6.81758	1.23837	-5.50529	3.68555e-08	3.02607e-07	Adult-specific-cuticular-protein-ACP-20-like-Protein
TC013992	28.8855	-6.74626	1.48525	-4.54216	5.56811e-06	3.27544e-05	Pupal-cuticle-protein-Edg-84A-like-Protein
TC014153	139.271	-6.68599	0.60926	-10.974	5.09909e-28	1.87105e-26	Inter-alpha-trypsin-inhibitor-heavy-chain-H4-like-Protein
TC007724	651.811	-6.67874	0.466673	-14.3114	1.85727e-46	1.60939e-44	Pupal-cuticle-protein-Edg-84A-like-Protein
TC008887	26.3564	-6.60937	1.25242	-5.27726	1.31127e-07	1.00213e-06	Uncharacterized-protein
TC015657	532.94	-6.48253	0.845971	-7.66282	1.8189e-14	2.79155e-13	Elongation-of-very-long-chain-fatty-acids-protein-(EC-2.3.1.199)-(Very-long-chain-3-oxoacyl-CoA-synthase)
TC011237	6179.08	-6.4297	0.95936	-6.70207	2.05484e-11	2.42893e-10	Uncharacterized-protein
TC009873	4924.28	-6.42547	1.15359	-5.57	2.54746e-08	2.13521e-07	Uncharacterized-protein
TC033333	1355.35	-6.38445	0.520685	-12.2616	1.45533e-34	7.28636e-33	Cytochrome-P450-4c3-like-Protein
TC007270	225.646	-6.37595	1.52359	-4.18483	2.85382e-05	0.000148491	Uncharacterized-protein
TC010164	207.65	-6.33368	1.14271	-5.54269	2.97864e-08	2.47634e-07	Uncharacterized-protein
TC012760	811.557	-6.26796	0.529867	-11.8293	2.75398e-32	1.25095e-30	Facilitated-trehalose-transporter-Tret1-2-homolog-like-Protein
TC009955	39.5254	-6.18474	0.921788	-6.70951	1.95282e-11	2.31563e-10	ADFb-like-protein
TC001160	187.678	-6.1769	1.05654	-5.84634	5.02495e-09	4.59465e-08	Venom-acid-phosphatase-Acph-1-like-Protein
TC034107	3073.26	-6.15086	0.411625	-14.9429	1.73389e-50	1.69846e-48	Aldehyde-dehydrogenase
TC001431	48.0706	-6.14729	0.953222	-6.44896	1.12617e-10	1.24742e-09	Nicotinic-acetylcholine-receptor-a7-subunit-(Nicotinic-acetylcholine-receptor-subunit-alpha7)
TC000428	383.507	-6.10432	0.446138	-13.6826	1.29019e-42	9.31664e-41	Uncharacterized-protein
TC006293	46.6264	-6.10247	0.841214	-7.25436	4.03573e-13	5.64051e-12	UPF0764-protein-C16orf89-homolog-like-Protein
TC010163	85921.9	-6.09042	0.448673	-13.5743	5.69045e-42	4.05715e-40	Uncharacterized-protein
TC001141	4371.53	-6.0203	0.346434	-17.3779	1.21237e-67	2.2028e-65	Uncharacterized-protein,Uncharacterized-protein,Uncharacterized-protein,Uncharacterized-protein
TC000851	127746	-5.9591	0.347538	-17.1466	6.66302e-66	1.12028e-63	Uncharacterized-protein
TC015189	551.545	-5.93952	1.06845	-5.55898	2.71353e-08	2.26765e-07	Protein-takeout-like-Protein
TC012829	7429.33	-5.93308	1.00865	-5.88221	4.04825e-09	3.74721e-08	Uncharacterized-protein
TC002494	54.9486	-5.85156	0.630081	-9.287	1.58705e-20	3.74019e-19	Cycle-protein
TC000980	4.24673	-5.85112	1.51327	-3.86655	0.000110385	0.00051384	Uncharacterized-protein
TC007242	4137.19	-5.80952	1.11616	-5.20492	1.94084e-07	1.4508e-06	Uncharacterized-protein
TC032874	15.139	-5.80186	1.33391	-4.3495	1.36449e-05	7.53985e-05	Uncharacterized-protein
TC014022	15.1988	-5.79709	1.23982	-4.67574	2.92894e-06	1.81632e-05	Leucine-rich-repeat-protein-soc-2-homolog-like-Protein
TC011074	251.999	-5.75726	0.508724	-11.3171	1.08041e-29	4.30064e-28	Uncharacterized-protein
TC000442	14756.5	-5.75578	0.713971	-8.06165	7.52692e-16	1.30648e-14	Uncharacterized-protein
TC016307	98.375	-5.68705	1.19364	-4.76446	1.89364e-06	1.21203e-05	Uncharacterized-protein
TC006379	2365.8	-5.68665	0.481405	-11.8126	3.35947e-32	1.51378e-30	Transporter
TC011847	3.72256	-5.65547	1.59888	-3.53715	0.000404469	0.00167451	Uncharacterized-protein
TC011156	23713.9	-5.57796	1.10508	-5.04756	4.47481e-07	3.21075e-06	Neuropeptide-Y-receptor-like-Protein,Neuropeptide-Y-receptor-like-Protein,Neuropeptide-Y-receptor-like-Protein-(SIFamide-receptor)
ENSRNA022721618	3.51596	-5.5663	1.63917	-3.3958	0.000684289	0.0026775
TC003041	2049.26	-5.54811	0.837697	-6.62306	3.51839e-11	4.09449e-10	Uncharacterized-protein
TC033975	3.47459	-5.54633	1.74603	-3.17654	0.00149045	0.00537622	Uncharacterized-protein
TC011214	22853.6	-5.51723	0.390361	-14.1337	2.35549e-45	1.93683e-43	Fatty-acyl-CoA-reductase-(EC-1.2.1.84)
TC000790	3.37073	-5.50419	2.34272	-2.34949	0.0187992	0.0480808	Alpha-ketoglutarate-dependent-dioxygenase-alkB-homolog-6-like-Protein
TC009959	12.4728	-5.50264	1.16262	-4.73296	2.21265e-06	1.4011e-05	ADFb-like-protein
TC003387	3.32368	-5.48696	1.73757	-3.15783	0.00158946	0.00567881	Uncharacterized-protein
TC032357	206.801	-5.47443	0.455616	-12.0154	2.94785e-33	1.42521e-31	Odorant-receptor
TC001183	6738.38	-5.40415	0.314264	-17.1962	2.83583e-66	4.84025e-64	Protein-takeout-like-Protein
TC009877	849.692	-5.38775	1.43974	-3.74216	0.000182446	0.000815251	Cytochrome-P450-49A1
TC011630	561.006	-5.36714	0.449352	-11.9442	6.9641e-33	3.29624e-31	Uncharacterized-protein
TC012761	3.03674	-5.36537	1.76066	-3.04736	0.00230862	0.00787126	Uncharacterized-protein
TC010910	5.89754	-5.32686	1.39033	-3.83136	0.000127437	0.000586667	Serine-protease-H108
TC034575	55.096	-5.32681	0.689044	-7.73073	1.06936e-14	1.68244e-13	Protein-FAM166B-like-protein
TC007306	117548	-5.31908	0.239135	-22.243	1.31797e-109	7.81415e-107	Uncharacterized-protein
TC000595	2.95717	-5.31711	1.63269	-3.25666	0.0011273	0.00417182	Venom-allergen-3-like-Protein
TC033974	462.975	-5.29436	0.375196	-14.1109	3.2534e-45	2.65576e-43	Toll-like-receptor-2
TC000585	392.013	-5.28717	0.549201	-9.62701	6.14924e-22	1.57434e-20	Organic-cation-transporter-protein-like-Protein
TC010056	60324.7	-5.25156	0.466728	-11.2518	2.26791e-29	8.77939e-28	Uncharacterized-protein
TC001275	10.2979	-5.23456	1.28886	-4.0614	4.87792e-05	0.000242176	Odorant-receptor
TC015843	20.6879	-5.23184	0.917184	-5.70424	1.16861e-08	1.03331e-07	Protein-takeout-like-Protein
TC001223	5.4956	-5.21149	1.50201	-3.46968	0.000521088	0.00210547	Uncharacterized-protein
TC007317	5.42374	-5.20456	1.83668	-2.83367	0.00460165	0.0143674	Cytochrome-P450-6BQ8
TC001222	40.4188	-5.20215	0.729035	-7.13566	9.63237e-13	1.30733e-11	Calcitonin-gene-related-peptide-type-1-receptor-like-Protein
TC033782	2.71801	-5.17242	1.86279	-2.7767	0.00549135	0.0167189	Uncharacterized-protein,Uncharacterized-protein,Uncharacterized-protein
TC008680	421.299	-5.16579	0.976371	-5.29081	1.21779e-07	9.34494e-07	Chemosensory-protein-12-(Chemosensory-protein-9)
TC033356	5.2403	-5.14359	1.6933	-3.03762	0.00238454	0.00810557	DUF862-domain-containing-protein
TC012495	2.58667	-5.12204	1.82106	-2.81268	0.0049131	0.0152133	Cytochrome-P450-like-protein
TC032587	56.1426	-5.08435	0.673052	-7.55417	4.21539e-14	6.28126e-13	Uncharacterized-protein
TC032039	4.91945	-5.05505	1.52272	-3.31975	0.000900983	0.00341967	Uncharacterized-protein,Uncharacterized-protein
TC003039	165.482	-5.05317	0.640716	-7.88675	3.10148e-15	5.10046e-14	Uncharacterized-protein
TC016278	8334.28	-5.03167	0.284364	-17.6945	4.62709e-70	8.98693e-68	Elongation-of-very-long-chain-fatty-acids-protein-(EC-2.3.1.199)-(Very-long-chain-3-oxoacyl-CoA-synthase),Elongation-of-very-long-chain-fatty-acids-protein-(EC-2.3.1.199)-(Very-long-chain-3-oxoacyl-CoA-synthase)
TC013823	3184.03	-5.02911	0.407148	-12.3521	4.74795e-35	2.47619e-33	Pupal-cuticle-protein-Edg-84A-like-Protein
TC008125	2.30382	-4.95977	1.74589	-2.84083	0.00449964	0.0141154	Chitin-binding-type-2-domain-containing-protein
TC014422	8173.75	-4.95842	0.31401	-15.7906	3.61045e-56	4.02691e-54	Nose-resistant-to-fluoxetine-protein-6-like-Protein
TC006493	679.959	-4.94997	0.415808	-11.9045	1.12179e-32	5.22187e-31	Troponin-C,-isoform-2-like-Protein
TC012828	2025.26	-4.9459	1.27467	-3.88015	0.000104394	0.000489386	Uncharacterized-protein
TC030006	184.73	-4.92299	0.527892	-9.32575	1.102e-20	2.61899e-19	Eclosion-hormone-(EH)-(Ecdysis-activator)
TC015047	16.8175	-4.91785	0.934834	-5.26066	1.43536e-07	1.09105e-06	Clavesin-1-like-Protein
TC030555	2.2299	-4.91548	1.83554	-2.67794	0.0074076	0.0216632	Bladder-cancer-associated-protein-like-Protein-(Fragment)
TC007019	4.42778	-4.90368	1.55894	-3.14553	0.00165787	0.00588959	Serine-protease-P77
TC011284	43.4705	-4.82884	0.569039	-8.48596	2.13945e-17	4.09184e-16	Transporter,Transporter
TC004597	3963.77	-4.82555	0.423246	-11.4013	4.12009e-30	1.68163e-28	Organic-cation-transporter-protein-like-Protein
TC032058	4.18933	-4.80976	1.49936	-3.20789	0.00133714	0.00486056	Uncharacterized-protein
TC004705	256.103	-4.80529	0.425885	-11.2831	1.59107e-29	6.28892e-28	Uncharacterized-protein
TC007189	7.57056	-4.77427	1.22057	-3.9115	9.17251e-05	0.000436353	Lipase
TC000261	2.00685	-4.77109	1.86567	-2.55731	0.0105484	0.0293691	Uncharacterized-protein
TC032399	112.565	-4.75511	0.608891	-7.80946	5.7433e-15	9.22942e-14	Uncharacterized-protein
TC010057	347.532	-4.71864	0.272932	-17.2887	5.72376e-67	1.02346e-64	Pupal-cuticle-protein-Edg-84A-like-Protein
TC015669	862.135	-4.7127	0.332954	-14.1542	1.75912e-45	1.46789e-43	Alpha-tocopherol-transfer-protein-like-Protein
TC005971	159.239	-4.70095	0.485133	-9.69001	3.3249e-22	8.71045e-21	Uncharacterized-protein
TC000558	3.81555	-4.66817	1.59028	-2.93544	0.0033308	0.0108726	A-disintegrin-and-metalloproteinase-with-thrombospondin-motifs-7-like-Protein
TC033809	3.79766	-4.66192	1.58157	-2.94765	0.00320202	0.0105247	Uncharacterized-protein
TC000394	63.0754	-4.65389	0.53014	-8.7786	1.6552e-18	3.42125e-17	Nicotinic-acetylcholine-receptor-subunit-alpha4,Nicotinic-acetylcholine-receptor-subunit-alpha4,Nicotinic-acetylcholine-receptor-subunit-alpha4,Nicotinic-acetylcholine-receptor-subunit-alpha4
TC015341	3392.21	-4.65248	0.282278	-16.4819	4.94877e-61	6.63665e-59	Fatty-acyl-CoA-reductase-(EC-1.2.1.84)
TC014132	1.84284	-4.64542	1.91577	-2.42482	0.0153158	0.0405386	Transporter
TC003056	71.7219	-4.61165	0.431939	-10.6766	1.30936e-26	4.44276e-25	Uncharacterized-protein
TC014155	804.064	-4.60037	0.383366	-11.9999	3.55515e-33	1.7042e-31	Organic-cation-transporter-protein-like-Protein
TC008250	53.6794	-4.59201	0.514934	-8.91766	4.76223e-19	1.02184e-17	Uncharacterized-protein
TC009101	50.0115	-4.58604	0.606126	-7.56614	3.84466e-14	5.75167e-13	Ig-like-domain-containing-protein
TC003044	13.1679	-4.55327	1.25959	-3.6149	0.000300464	0.00127389	Uncharacterized-protein
TC003053	3.52641	-4.54727	1.552	-2.92995	0.0033902	0.0110314	Uncharacterized-protein
TC033176	693.582	-4.54201	0.45432	-9.99739	1.5647e-23	4.46237e-22	Uncharacterized-protein
TC033169	9.75014	-4.52369	1.63922	-2.75965	0.00578625	0.0174611	Uncharacterized-protein
TC008064	15.9642	-4.5112	0.805405	-5.60116	2.12921e-08	1.81297e-07	Sloppy-paired-1
TC002434	9.37209	-4.47842	1.26181	-3.54919	0.000386418	0.00160568	Cuticle-protein-19-like-Protein
TC007402	45968.8	-4.45026	0.238948	-18.6244	2.03685e-77	5.09892e-75	Uncharacterized-protein
TC006232	1409.78	-4.43271	0.464917	-9.5344	1.50755e-21	3.7572e-20	Cytochrome-b5-related-protein-like-Protein
TC013658	13371.4	-4.43244	0.304981	-14.5335	7.43238e-48	6.80697e-46	Circadian-clock-controlled-protein-like-Protein
TC003368	282.859	-4.39257	0.407073	-10.7906	3.81272e-27	1.3422e-25	Cytochrome-P450-like-protein
TC033564	190.671	-4.36315	0.270994	-16.1005	2.52915e-58	2.99904e-56	Cuticular-protein-analogous-to-peritrophins-1-D
TC014397	10704.9	-4.34102	0.330123	-13.1497	1.70823e-39	1.09336e-37	Circadian-clock-controlled-protein-like-Protein
TC000545	132.397	-4.33639	1.29792	-3.34102	0.000834703	0.00318743	Serine-protease-P11
TC000393	2650.86	-4.32589	0.926722	-4.66794	3.04234e-06	1.88101e-05	Synaptic-vesicle-glycoprotein-2B-like-Protein
TC034057	5.68458	-4.32266	1.35878	-3.18127	0.00146629	0.00529415	Uncharacterized-protein
TC032081	2.98639	-4.31328	1.6817	-2.56483	0.0103226	0.0288547	Uncharacterized-protein
TC033050	1354.42	-4.3104	0.389444	-11.0681	1.79185e-28	6.7509e-27	Putative-cytochrome-P450-4d14-like-Protein,Putative-cytochrome-P450-4d14-like-Protein
TC031249	594.917	-4.30769	0.432926	-9.95018	2.51723e-23	7.08914e-22	Coiled-coil-domain-containing-protein-147-like-Protein
TC012830	10.6431	-4.24265	1.22435	-3.46524	0.000529757	0.0021359	Facilitated-trehalose-transporter-Tret1-2-homolog-like-Protein
TC015194	1482.87	-4.23902	0.173895	-24.3769	3.00917e-131	3.76648e-128	Protein-takeout-like-Protein
TC008844	30170.1	-4.22774	0.470853	-8.9789	2.73494e-19	5.99399e-18	HTH-La-type-RNA-binding-domain-containing-protein
TC007268	1292.14	-4.21656	0.940909	-4.48137	7.41647e-06	4.26693e-05	Uncharacterized-protein
TC006230	15.6167	-4.21282	0.757973	-5.55801	2.7286e-08	2.27856e-07	Protein-yellow-like-Protein
TC011633	60.4925	-4.20921	0.564688	-7.45405	9.05204e-14	1.31746e-12	Uncharacterized-protein
TC013682	284.829	-4.20826	0.411337	-10.2307	1.4452e-24	4.26182e-23	PDF-receptor-like-Protein,PDF-receptor-like-Protein
TC015145	2.72716	-4.16267	1.66608	-2.49848	0.0124727	0.0340289	Uncharacterized-protein,LIM-zinc-binding-domain-containing-protein
TC031328	2.71015	-4.14892	1.71006	-2.42618	0.0152587	0.0404065	Ras-related-protein-Ral-a-like-Protein
TC008645	12.5946	-4.14798	0.917906	-4.51896	6.21447e-06	3.61975e-05	SIFa-preprohormone
TC008104	4362.57	-4.1428	0.274162	-15.1108	1.3753e-51	1.40843e-49	Uncharacterized-protein
TC008682	580.111	-4.14158	0.428457	-9.66626	4.19413e-22	1.08613e-20	Chemosensory-protein-10-(Chemosensory-protein-7)
TC034659	2068.56	-4.12413	0.43615	-9.45578	3.20622e-21	7.88604e-20	Uncharacterized-protein
TC003040	76.7201	-4.11872	0.543404	-7.57948	3.46938e-14	5.21797e-13	Uncharacterized-protein
TC010790	3385.87	-4.11061	0.23644	-17.3855	1.06313e-67	1.9633e-65	Uncharacterized-protein
TC009029	2.6256	-4.11056	1.6229	-2.53285	0.0113141	0.0312691	Uncharacterized-protein
TC006744	2.61043	-4.10272	1.59123	-2.57833	0.00992796	0.0278969	Uncharacterized-protein
TC015902	38408.1	-4.0983	0.389346	-10.5261	6.54769e-26	2.10742e-24	Chemosensory-protein-18-(Chemosensory-protein-20)
TC014025	55.6979	-4.09817	0.721254	-5.68201	1.33119e-08	1.16157e-07	Insulin-like-growth-factor-binding-protein-complex-acid-labile-subunit
TC010454	127.5	-4.08684	0.329395	-12.4071	2.39148e-35	1.27076e-33	Cryptochrome-2
TC031113	1901.3	-4.08145	0.402587	-10.1381	3.74453e-24	1.0928e-22	Sphingomyelin-phosphodiesterase-like-Protein
TC033245	28.3127	-4.07381	0.808156	-5.04087	4.6343e-07	3.31042e-06	Putative-G-protein-coupled-receptor-Mth-like-11,Putative-G-protein-coupled-receptor-Mth-like-11
TC012170	33.1625	-4.05879	0.918132	-4.4207	9.83796e-06	5.57188e-05	Uncharacterized-protein
TC002107	1445.98	-4.05793	0.440028	-9.22199	2.91632e-20	6.77368e-19	Ovarian-specific-serine/threonine-protein-kinase-Lok-like-Protein
TC033359	1103.85	-4.05163	0.471669	-8.58999	8.69796e-18	1.6952e-16	Uncharacterized-protein
TC012598	35.1192	-4.04853	0.75561	-5.35797	8.41634e-08	6.57946e-07	Octopamine-receptor-beta-3R-like-Protein
TC033003	163.845	-4.04359	0.390068	-10.3664	3.52683e-25	1.07378e-23	Uncharacterized-protein
TC033347	32.8515	-4.04259	0.994805	-4.0637	4.83006e-05	0.000240223	Uncharacterized-protein
TC013171	234.028	-4.04057	0.478991	-8.43557	3.29585e-17	6.21905e-16	Putative-MFS-type-transporter-C09D4.1-like-Protein
TC005848	18.5814	-4.03257	0.722233	-5.58348	2.35758e-08	1.99236e-07	L-xylulose-reductase-like-Protein
TC006586	9.2279	-4.01003	1.15106	-3.48376	0.000494415	0.00200923	Connectin-like-Protein
TC015719	6360.19	-4.00898	0.323377	-12.3972	2.70511e-35	1.43066e-33	Glucose-dehydrogenase-[FAD,-quinone]-like-Protein
TC002917	103.232	-4.00855	0.356033	-11.2589	2.09254e-29	8.12843e-28	FMRFamide-receptor-like-Protein-(G-protein-coupled-receptor)-(Sex-peptide-receptor)
TC033208	43.5301	-3.99855	0.498076	-8.02798	9.90874e-16	1.70676e-14	Uncharacterized-protein,Uncharacterized-protein
TC011332	24.9364	-3.98885	0.878308	-4.54152	5.5851e-06	3.28372e-05	Uncharacterized-protein
TC006736	13081.3	-3.98093	0.422636	-9.41929	4.54139e-21	1.10733e-19	Eukaryotic-translation-initiation-factor-3-subunit-I-like-Protein
TC003043	174.034	-3.97886	0.925441	-4.29942	1.71249e-05	9.29247e-05	Uncharacterized-protein
TC013987	53.3894	-3.9668	0.662801	-5.9849	2.16527e-09	2.07767e-08	Adult-specific-cuticular-protein-ACP-20-like-Protein
TC015720	117.559	-3.96081	0.366889	-10.7957	3.6083e-27	1.27422e-25	Uncharacterized-protein
TC030900	522.011	-3.96063	0.422141	-9.38223	6.45925e-21	1.56145e-19	Uncharacterized-protein,Uncharacterized-protein,Uncharacterized-protein
TC004548	82.9476	-3.93246	1.13993	-3.44974	0.000561128	0.0022495	Uncharacterized-protein
TC012169	4344.57	-3.9179	0.291782	-13.4275	4.17423e-41	2.88483e-39	ABC-transporter-G-family-member-20-like-Protein
TC033810	10.8403	-3.91329	0.918586	-4.26012	2.04314e-05	0.000109132	Uncharacterized-protein
TC000948	1363.98	-3.90706	0.213565	-18.2945	9.15526e-75	2.14862e-72	Protein-croquemort-like-Protein
TC001119	31710.5	-3.90129	0.308125	-12.6614	9.6754e-37	5.58941e-35	Uncharacterized-protein
TC031564	76.5577	-3.88893	0.619902	-6.27346	3.53101e-10	3.74194e-09	Down-syndrome-cell-adhesion-molecule-like-protein-Dscam2,Down-syndrome-cell-adhesion-molecule-like-protein-Dscam2,Down-syndrome-cell-adhesion-molecule-like-protein-Dscam2,Down-syndrome-cell-adhesion-molecule-like-protein-Dscam2
TC000979	8.35291	-3.87358	1.1742	-3.29891	0.000970615	0.0036544	Corticotropin-releasing-factor-binding-protein-like-Protein
TC032304	257.623	-3.8696	0.274318	-14.1063	3.4752e-45	2.81641e-43	Protein-atonal-like-Protein
TC007272	1139.98	-3.86901	0.84864	-4.55907	5.13812e-06	3.03997e-05	Uncharacterized-protein
TC014641	204.989	-3.85538	0.39943	-9.6522	4.81143e-22	1.24029e-20	Cytochrome-P450-like-protein
TC032543	201.386	-3.82797	0.483598	-7.91561	2.46039e-15	4.08796e-14	LAM_G_DOMAIN-domain-containing-protein
TC016351	3557.39	-3.82712	0.340628	-11.2355	2.72929e-29	1.05293e-27	Protein-NPC2-homolog-like-Protein
TC008769	282624	-3.81373	0.214266	-17.799	7.18898e-71	1.42077e-68	Uncharacterized-protein
TC008428	48.954	-3.76565	0.972521	-3.87205	0.000107923	0.000503626	Monocarboxylate-transporter-12-B-like-Protein
TC032335	46.465	-3.75558	0.414279	-9.06534	1.24212e-19	2.77078e-18	Uncharacterized-protein
TC014532	1867.5	-3.74633	0.440188	-8.51075	1.72808e-17	3.33336e-16	Chemosensory-protein-14-(Chemosensory-protein-5)
TC009867	38.1048	-3.72176	0.609258	-6.10868	1.00459e-09	1.00414e-08	Uncharacterized-protein
TC015181	423.072	-3.71949	0.297665	-12.4956	7.8931e-36	4.33736e-34	Acidic-phospholipase-A2-PA4-like-Protein
TC015175	1049.99	-3.71885	0.41865	-8.88296	6.51035e-19	1.38376e-17	Transport-and-Golgi-organization-protein-2-like-Protein
TC005994	1140.72	-3.71604	0.325189	-11.4273	3.05344e-30	1.25997e-28	Uncharacterized-protein
TC014619	65.8531	-3.71013	0.44102	-8.41262	4.00946e-17	7.50275e-16	Uncharacterized-protein
TC003057	124535	-3.7075	0.297256	-12.4724	1.0561e-35	5.77524e-34	Neuropeptide-like-3
TC031552	93.2203	-3.6562	0.487005	-7.50751	6.02625e-14	8.85081e-13	Uncharacterized-protein
TC033149	1303.21	-3.64697	0.355316	-10.264	1.02335e-24	3.04974e-23	Uncharacterized-protein
TC015466	731.159	-3.63394	0.264429	-13.7426	5.64134e-43	4.15358e-41	Proton-coupled-folate-transporter-like-Protein
TC000565	46.5264	-3.62781	0.45483	-7.97619	1.50919e-15	2.56426e-14	Endothelin-converting-enzyme-2-like-Protein
TC013655	7.17414	-3.6228	1.01779	-3.55946	0.000371617	0.00155047	Hemicentin-1-like-Protein
TC013147	3.57697	-3.62117	1.45028	-2.49688	0.0125293	0.0341749	Uncharacterized-protein
TC008730	14.2005	-3.617	0.718293	-5.03555	4.76473e-07	3.3934e-06	Uncharacterized-protein
TC003599	455185	-3.59931	0.200846	-17.9208	8.12007e-72	1.7259e-69	Uncharacterized-protein
TC000725	566302	-3.59875	0.214341	-16.7898	2.89592e-63	4.29244e-61	Pupal-cuticle-protein-Edg-84A-like-Protein
TC008706	24.4415	-3.58853	0.535466	-6.7017	2.06007e-11	2.43257e-10	V-type-proton-ATPase-subunit-G
TC034596	961.098	-3.58759	0.500608	-7.16646	7.69631e-13	1.0509e-11	Glutamate-decarboxylase-like-protein
TC008340	26.0494	-3.58682	0.783975	-4.57517	4.75837e-06	2.84065e-05	Uncharacterized-protein
TC007350	103.893	-3.57822	0.55618	-6.43357	1.24642e-10	1.37118e-09	Uncharacterized-protein
TC003055	5331.14	-3.57705	0.30615	-11.684	1.53942e-31	6.69557e-30	Uncharacterized-protein
TC007275	299.959	-3.5765	1.04354	-3.42728	0.000609661	0.00241485	Uncharacterized-protein
TC030611	2012.41	-3.5724	0.908304	-3.93304	8.3878e-05	0.000400545	Protein-singed-wings-2-like-Protein
TC005037	3.40902	-3.56136	1.4319	-2.48716	0.0128766	0.0349614	Uncharacterized-protein
TC004812	618.522	-3.56019	0.36738	-9.69077	3.3004e-22	8.66643e-21	Uncharacterized-protein
TC034198	3.42062	-3.55972	1.40771	-2.52873	0.0114477	0.0315996	Tachykinin-like-peptides-receptor-86C
TC011260	29.141	-3.55239	0.708338	-5.0151	5.30047e-07	3.73887e-06	Uncharacterized-protein
TC006578	147.632	-3.55132	0.38523	-9.21871	3.00686e-20	6.96959e-19	Uncharacterized-protein
TC005388	80.1156	-3.54827	0.649661	-5.46173	4.71529e-08	3.83245e-07	Sodium-independent-sulfate-anion-transporter-like-Protein
TC002841	660162	-3.51933	0.161355	-21.8111	1.82074e-105	9.32302e-103	Uncharacterized-protein
TC031214	510.027	-3.5095	0.294672	-11.9098	1.0517e-32	4.91591e-31	Cyclic-nucleotide-gated-cation-channel-subunit-A-like-Protein,Cyclic-nucleotide-gated-cation-channel-subunit-A-like-Protein
TC009129	156.852	-3.50515	0.350565	-9.99859	1.54583e-23	4.41975e-22	Microsomal-glutathione-S-transferase-1-like-Protein
TC033860	1074.51	-3.4969	0.269927	-12.955	2.20214e-38	1.34822e-36	Uncharacterized-protein
TC011937	8404.14	-3.49246	0.355421	-9.82627	8.67727e-23	2.36681e-21	Elongation-of-very-long-chain-fatty-acids-protein-(EC-2.3.1.199)-(Very-long-chain-3-oxoacyl-CoA-synthase)
TC003081	103.467	-3.49117	1.33317	-2.6187	0.00882667	0.025198	Serine-protease-H42
TC015144	1300.55	-3.48108	0.349192	-9.96895	2.08414e-23	5.89895e-22	Protein-croquemort-like-Protein
TC008768	64326.2	-3.47038	0.194526	-17.8402	3.44615e-71	6.9323e-69	Uncharacterized-protein
TC033382	8972.49	-3.45951	0.435506	-7.94366	1.96307e-15	3.28588e-14	GAS2-like-protein-1
TC032123	126.205	-3.45339	0.318439	-10.8448	2.11199e-27	7.57694e-26	Uncharacterized-protein
TC013948	20.867	-3.4531	0.625603	-5.51964	3.39698e-08	2.79729e-07	Glutathione-S-transferase-S1-like-Protein
TC032359	218.614	-3.44953	0.618337	-5.57872	2.42299e-08	2.04151e-07	DUF4797-domain-containing-protein
TC034699	3.20399	-3.44886	1.458	-2.36548	0.0180068	0.0464287	Uncharacterized-protein
TC001146	2536.75	-3.43205	0.382433	-8.97426	2.85253e-19	6.23957e-18	Uncharacterized-protein
TC000981	130.547	-3.4266	0.300423	-11.4059	3.90609e-30	1.60008e-28	Carboxylic-ester-hydrolase-(EC-3.1.1.-)
TC002667	848.398	-3.41614	0.206312	-16.5581	1.39984e-61	1.92308e-59	Uncharacterized-protein
TC008606	274.382	-3.40336	0.264896	-12.8479	8.83326e-38	5.29291e-36	Amino-acid-transporter
TC015979	2650.11	-3.40212	0.384338	-8.8519	8.604e-19	1.80829e-17	Aldehyde-dehydrogenase
TC001118	9526.9	-3.39792	0.479326	-7.08896	1.35123e-12	1.81031e-11	Uncharacterized-protein
TC034106	44.912	-3.39277	0.481595	-7.04486	1.85648e-12	2.43744e-11	Synaptotagmin-15-like-Protein,Synaptotagmin-15-like-Protein
TC010855	5097.4	-3.3902	0.113134	-29.9663	2.69608e-197	1.51857e-193	Peroxisomal-multifunctional-enzyme-type-2-like-Protein,Peroxisomal-multifunctional-enzyme-type-2-like-Protein
TC003380	32.206	-3.38957	0.702901	-4.82226	1.41942e-06	9.32893e-06	Uncharacterized-protein
TC000088	13.7911	-3.381	0.753663	-4.48609	7.25422e-06	4.18756e-05	Clock
TC031063	90.2073	-3.37982	1.12086	-3.01539	0.00256646	0.00866124	Proton-coupled-amino-acid-transporter-1-like-Protein
TC009240	9328.88	-3.36666	0.370958	-9.07559	1.13062e-19	2.53209e-18	BTB/POZ-domain-containing-protein-3-like-Protein
TC007223	408.423	-3.35026	0.267348	-12.5314	5.02375e-36	2.78781e-34	Polypeptide-N-acetylgalactosaminyltransferase-(EC-2.4.1.-)-(Protein-UDP-acetylgalactosaminyltransferase)
TC033002	66.0115	-3.34647	0.445617	-7.50973	5.9248e-14	8.71316e-13	Uncharacterized-protein
TC011075	3232.36	-3.34418	0.396575	-8.43264	3.37949e-17	6.36622e-16	Protein-flightless-1-like-Protein
TC000675	451.064	-3.34272	0.28838	-11.5913	4.55903e-31	1.93073e-29	Fatty-acid-amide-hydrolase-2-like-Protein
TC000926	2.93493	-3.32696	1.40213	-2.37278	0.0176546	0.0456562	Labial
TC003354	16.0833	-3.31669	0.661297	-5.01543	5.29148e-07	3.73487e-06	Ocelliless-(Orthodenticle-1-protein)
TC005541	120.11	-3.31258	0.315988	-10.4833	1.03122e-25	3.27229e-24	Enhancer-of-split-mgamma-protein-like-Protein
TC033861	72.4312	-3.29962	0.466823	-7.06824	1.56906e-12	2.07946e-11	Ion_trans_N-domain-containing-protein
TC014382	155.003	-3.29763	0.364833	-9.03874	1.58491e-19	3.51457e-18	Putative-multidrug-resistance-associated-protein-lethal(2)03659-like-Protein
TC006808	558.537	-3.28364	0.339749	-9.66491	4.25012e-22	1.09811e-20	Eukaryotic-translation-initiation-factor-4E-binding-protein-2-like-Protein
TC031633	5.72048	-3.28131	1.05367	-3.11417	0.00184465	0.00647554	Uncharacterized-protein
TC033338	5.34621	-3.27616	1.11151	-2.94749	0.00320364	0.0105247	Alpha-tocopherol-transfer-protein-like,Alpha-tocopherol-transfer-protein-like,Alpha-tocopherol-transfer-protein-like
TC034610	7.10285	-3.26134	0.944169	-3.45419	0.000551948	0.00221665	Uncharacterized-protein-(Fragment)
TC031369	1644.2	-3.2607	1.33364	-2.44496	0.0144866	0.0386619	Uncharacterized-protein
TC015190	5.73136	-3.26038	1.32561	-2.45952	0.0139122	0.0374303	Protein-takeout-like-Protein
TC003042	295.135	-3.25855	0.307407	-10.6001	2.97558e-26	9.88787e-25	Uncharacterized-protein
TC010068	46.7177	-3.2525	0.467507	-6.95711	3.47313e-12	4.43766e-11	Odorant-binding-protein-C03
TC004759	1381.55	-3.24713	0.275634	-11.7806	4.91426e-32	2.17094e-30	Uncharacterized-protein
TC000121	22.3888	-3.246	0.749296	-4.33207	1.47713e-05	8.08544e-05	Facilitated-trehalose-transporter-Tret1-2-homolog-like-Protein
TC033151	13.8664	-3.22568	0.699632	-4.61054	4.0162e-06	2.42068e-05	Uncharacterized-protein
TC000315	2501.84	-3.22265	0.344507	-9.35438	8.40919e-21	2.01552e-19	Protein-fem-1-homolog-CG6966-like-Protein
TC032323	105.026	-3.21982	0.29667	-10.8532	1.92572e-27	6.93073e-26	Glutathione-S-transferase-1-1-like-Protein
TC005995	18.8974	-3.21318	0.600977	-5.34659	8.96279e-08	6.96797e-07	Calpain-B-like-Protein,Calpain-B-like-Protein,Calpain-B-like-Protein
TC008770	1284.22	-3.2123	0.26591	-12.0804	1.34038e-33	6.56496e-32	Pupal-cuticle-protein-Edg-84A-like-Protein
TC013827	253.193	-3.20694	0.330502	-9.70325	2.92037e-22	7.72253e-21	Adult-specific-cuticular-protein-ACP-20-like-Protein
TC006769	35.3594	-3.20094	0.662339	-4.83278	1.34641e-06	8.8698e-06	Larval-serum-protein-1-gamma-chain-like-Protein
TC015721	1222.6	-3.19531	0.227138	-14.0677	5.99714e-45	4.79133e-43	Glucose-dehydrogenase-[FAD,-quinone]-like-Protein
TC013193	1034.99	-3.19064	0.445168	-7.16727	7.65063e-13	1.04593e-11	Carboxylic-ester-hydrolase-(EC-3.1.1.-)
TC015980	120.635	-3.18982	0.400516	-7.96428	1.66185e-15	2.81092e-14	Fatty-aldehyde-dehydrogenase-like-Protein
TC015671	92.4662	-3.18418	0.645968	-4.92931	8.2521e-07	5.6442e-06	Actin-related-protein-2/3-complex-subunit-4
TC010781	5.33448	-3.17669	1.12604	-2.82112	0.00478559	0.0148758	Serine-protease-P100
TC034725	129.585	-3.17619	0.362402	-8.76426	1.88003e-18	3.8647e-17	Uncharacterized-protein
TC033335	932.008	-3.17382	0.447122	-7.09834	1.26265e-12	1.69735e-11	Uncharacterized-protein
TC033761	5.17119	-3.1702	1.10495	-2.86909	0.00411652	0.013059	Uncharacterized-protein,Uncharacterized-protein,Uncharacterized-protein
TC011925	642147	-3.16864	0.213174	-14.8641	5.63668e-50	5.4739e-48	Uncharacterized-protein
TC001369	5.21394	-3.13551	1.15478	-2.71524	0.00662274	0.0196294	Phospholipase-A(2)-(EC-3.1.1.4)
TC032183	159.037	-3.13386	0.240587	-13.0259	8.71602e-39	5.42464e-37	Uncharacterized-protein,Uncharacterized-protein,Uncharacterized-protein
TC007762	884.708	-3.12833	1.2239	-2.55604	0.0105872	0.029448	Uncharacterized-protein
TC005411	480.161	-3.12708	0.259891	-12.0323	2.40374e-33	1.16716e-31	Beta-glucuronidase-(EC-3.2.1.31)
TC006381	104.493	-3.12662	0.401345	-7.79036	6.68175e-15	1.06766e-13	Uncharacterized-protein
TC004770	2083.47	-3.11238	0.901342	-3.45305	0.000554281	0.00222443	Serine-protease-P55
TC030989	700.939	-3.11015	0.186086	-16.7135	1.04541e-62	1.4907e-60	Anosmin-1-like-Protein
TC031645	100975	-3.08821	0.245616	-12.5733	2.96099e-36	1.65948e-34	Uncharacterized-protein
TC001162	40.6538	-3.08397	0.421897	-7.30977	2.67595e-13	3.78701e-12	Venom-acid-phosphatase-Acph-1-like-Protein
TC013059	11308	-3.08155	0.163403	-18.8585	2.50005e-79	7.2213e-77	Putative-ferric-chelate-reductase-1-homolog-like-Protein
TC014051	154.583	-3.06412	0.345848	-8.85974	8.01997e-19	1.68869e-17	Adenylate-kinase-isoenzyme-1-like-Protein
TC031501	8.73665	-3.06355	0.800031	-3.82929	0.000128515	0.000590425	Ras-specific-guanine-nucleotide-releasing-factor-2-like-Protein,Ras-specific-guanine-nucleotide-releasing-factor-2-like-Protein
TC010954	475.15	-3.05905	0.323353	-9.4604	3.06772e-21	7.5619e-20	Uncharacterized-protein
TC031415	18.6375	-3.05485	0.580118	-5.26591	1.39496e-07	1.06106e-06	Homeobox-protein-B-H1-like-Protein
TC007226	51.0436	-3.05365	0.451121	-6.76901	1.29664e-11	1.55887e-10	Ig-like-domain-containing-protein
TC003779	45.6402	-3.03929	0.477761	-6.36152	1.99767e-10	2.17008e-09	Connectin-like-Protein
TC012892	2028.04	-3.03906	0.50755	-5.9877	2.12826e-09	2.04913e-08	Uncharacterized-protein
TC015537	369.544	-3.03745	0.40478	-7.50395	6.19216e-14	9.05904e-13	Protein-GUCD1-like-Protein
TC031770	6255.3	-3.02946	0.31318	-9.6732	3.91925e-22	1.01964e-20	Uncharacterized-protein
TC005640	433.064	-3.02258	0.200507	-15.0747	2.37689e-51	2.41222e-49	Protein-NDNF-like-Protein
TC032064	3.64125	-3.02255	1.22494	-2.4675	0.0136059	0.0367202	Uncharacterized-protein
TC032788	55.3714	-2.99331	0.515832	-5.80287	6.51905e-09	5.89856e-08	Synaptotagmin-1-like-Protein
TC034018	23.9611	-2.99009	0.491303	-6.08605	1.15733e-09	1.14866e-08	Uncharacterized-protein
TC034021	5.98379	-2.98786	1.14803	-2.6026	0.00925207	0.0262332	Pro-resilin-like-Protein
TC006231	25.3516	-2.98474	0.799351	-3.73395	0.000188499	0.000837649	Cytochrome-b5-related-fatty-acid-desaturase-(Cytochrome-b5-related-protein-like-Protein)
TC033573	10.7686	-2.98424	0.702137	-4.25023	2.13553e-05	0.000113475	Diacylglycerol-kinase-1-like-Protein
TC003539	106.775	-2.97397	0.623834	-4.76725	1.8676e-06	1.19741e-05	Protein-yellow-like-Protein
TC032203	109.664	-2.96597	0.370615	-8.00284	1.21579e-15	2.08145e-14	Glutamate-receptor-1-like-Protein,Glutamate-receptor-1-like-Protein
TC007269	936.23	-2.96522	0.988942	-2.99838	0.00271417	0.00909704	Uncharacterized-protein
TC031330	15.3509	-2.96409	0.874506	-3.38944	0.000700353	0.00273655	Uncharacterized-protein,Uncharacterized-protein
TC000431	47.0414	-2.96018	0.528586	-5.60018	2.14131e-08	1.82189e-07	Calponin
TC008757	3933.79	-2.95275	0.255704	-11.5475	7.59651e-31	3.19309e-29	Odorant-binding-protein-(Subfamily-minus-C)-C04
TC004422	39.71	-2.9508	0.488276	-6.04331	1.50988e-09	1.47903e-08	Prestin-like-Protein,Prestin-like-Protein
TC015447	11.7122	-2.94966	1.15132	-2.56197	0.0104079	0.0290355	Alpha-tocopherol-transfer-protein-like
TC032415	4.60858	-2.92656	1.1548	-2.53426	0.0112684	0.0311506	Glutamate-receptor-ionotropic,-kainate-1-like-Protein,Glutamate-receptor-ionotropic,-kainate-1-like-Protein
TC013657	41949.6	-2.92385	0.263898	-11.0794	1.57862e-28	5.9675e-27	Uncharacterized-protein
TC033115	614.69	-2.91924	0.173787	-16.7978	2.53198e-63	3.80304e-61	Aquaporin-like-Protein
TC004570	141.288	-2.90944	0.402059	-7.23636	4.60874e-13	6.42542e-12	U7-snRNA-associated-Sm-like-protein-LSm11
TC002566	8.01459	-2.90932	0.936327	-3.10716	0.00188894	0.00660632	Uncharacterized-protein
TC005939	14.8099	-2.90557	0.632156	-4.5963	4.30069e-06	2.58248e-05	Uncharacterized-protein
TC031643	6903.06	-2.89262	0.808767	-3.57658	0.000348113	0.00145672	Uncharacterized-protein
TC002238	25.8753	-2.88564	0.469584	-6.1451	7.99144e-10	8.07386e-09	Uncharacterized-protein
TC033870	1018.64	-2.88066	0.198669	-14.4998	1.21545e-47	1.09536e-45	Phosphodiesterase-(EC-3.1.4.-),Phosphodiesterase-(EC-3.1.4.-)
TC010967	130.061	-2.87908	0.42018	-6.85203	7.28098e-12	9.03307e-11	Uncharacterized-protein
TC032202	15.5689	-2.8734	0.602341	-4.77039	1.83873e-06	1.18227e-05	Glutamate-receptor-1-like-Protein
TC009690	1382.67	-2.87275	0.299343	-9.59685	8.2425e-22	2.10548e-20	Esterase-6-like-Protein
TC012282	25.7137	-2.87236	0.646996	-4.43953	9.01546e-06	5.13963e-05	Uncharacterized-protein
TC009942	44.2153	-2.86078	0.393049	-7.27843	3.37732e-13	4.74975e-12	Transient-receptor-potential-cation-channel-trpm-like-Protein,Transient-receptor-potential-cation-channel-trpm-like-Protein
TC009652	11.1587	-2.85779	0.843461	-3.38817	0.000703597	0.00274542	CHK-domain-containing-protein
TC010668	120.714	-2.85755	0.503666	-5.6735	1.39909e-08	1.21799e-07	Transmembrane-protein-120-homolog-like-Protein
TC033784	1697.29	-2.85423	0.382806	-7.45606	8.91459e-14	1.29913e-12	Uncharacterized-protein
TC000302	401.475	-2.85299	0.278968	-10.2269	1.50217e-24	4.41826e-23	Synaptic-vesicle-glycoprotein-2B-like-Protein
TC014080	219.175	-2.85176	0.430682	-6.62151	3.55552e-11	4.13343e-10	Uncharacterized-protein
TC000837	484.49	-2.8434	0.374754	-7.58738	3.26434e-14	4.92273e-13	Krueppel-like-factor-13
TC032063	233.301	-2.83489	0.524973	-5.40006	6.66184e-08	5.28491e-07	DNA-damage-regulated-autophagy-modulator-protein-2-like-Protein
TC003509	310.699	-2.83399	0.996125	-2.84502	0.00444089	0.0139622	Pupal-cuticle-protein-Edg-84A-like-Protein
TC004977	33.7575	-2.83329	0.429657	-6.5943	4.27273e-11	4.93665e-10	Natalisin-receptor-(Tachykinin-like-peptides-receptor-86C)
TC014097	28.2666	-2.83307	0.432411	-6.55179	5.68509e-11	6.47548e-10	Alpha-tocopherol-transfer-protein-like
TC033543	260.774	-2.82952	0.857678	-3.29905	0.000970144	0.00365385	Uncharacterized-protein
TC009468	1618.74	-2.82509	0.29674	-9.52043	1.72472e-21	4.28895e-20	Protein-serine/threonine-kinase-(EC-2.7.11.-)
TC006589	6.49027	-2.82486	0.930366	-3.03629	0.00239512	0.00813416	Uncharacterized-protein
TC006577	33.5522	-2.82389	0.468706	-6.02486	1.69259e-09	1.64229e-08	Uncharacterized-protein
TC007689	37.7895	-2.82264	0.414314	-6.81281	9.57099e-12	1.16938e-10	Fatty-acid-synthase-like-Protein
TC032110	15.0387	-2.81046	0.751909	-3.73776	0.000185663	0.00082668	Chaoptin-like-Protein
TC030021	12.8762	-2.80766	0.628761	-4.46539	7.99219e-06	4.57713e-05	Short-neuropeptide-F
TC015923	1189.47	-2.793	0.358175	-7.79786	6.29645e-15	1.00895e-13	1,5-anhydro-D-fructose-reductase-like-Protein
TC000369	294470	-2.79221	0.306932	-9.09718	9.27043e-20	2.08446e-18	Uncharacterized-protein
TC015378	991.763	-2.79078	0.328641	-8.49186	2.03356e-17	3.90257e-16	Alpha-tocopherol-transfer-protein-like
TC015346	36.1138	-2.78797	0.553051	-5.04106	4.62954e-07	3.30912e-06	Putative-multidrug-resistance-associated-protein-lethal(2)03659-like-Protein
TC005436	73.0083	-2.7838	0.476221	-5.8456	5.04745e-09	4.60774e-08	Putative-inorganic-phosphate-cotransporter-like-Protein
TC010505	9.4478	-2.77958	0.823188	-3.3766	0.000733872	0.00285071	G_PROTEIN_RECEP_F1_2-domain-containing-protein
TC004949	2455.39	-2.77727	0.220607	-12.5892	2.42039e-36	1.37013e-34	V-type-proton-ATPase-subunit-a
TC013811	21.0793	-2.77703	0.633532	-4.38341	1.16837e-05	6.53184e-05	Pupal-cuticle-protein-Edg-84A-like-Protein
TC030995	8.4256	-2.77568	0.790838	-3.50979	0.000448459	0.00184309	Protein-turtle-like-Protein,Protein-turtle-like-Protein,Protein-turtle-like-Protein
TC002550	10009.4	-2.77355	0.332127	-8.35088	6.77565e-17	1.24718e-15	Ftz-transcription-factor-1,Ftz-transcription-factor-1
TC034141	82.2132	-2.76777	0.358865	-7.71257	1.23306e-14	1.9346e-13	Putative-inorganic-phosphate-cotransporter-like-Protein
TC000588	5309.73	-2.7673	0.19116	-14.4764	1.70896e-47	1.52789e-45	Chitin-binding-type-2-domain-containing-protein
TC013307	7.30971	-2.76417	0.897456	-3.08	0.00206997	0.00715503	Larval-cuticle-protein-5-like-Protein,Larval-cuticle-protein-5-like-Protein
TC003060	12499	-2.75335	0.355231	-7.75089	9.12524e-15	1.44376e-13	Uncharacterized-protein
TC034155	146.015	-2.75154	0.609811	-4.51211	6.4186e-06	3.72517e-05	Alkaline-phosphatase-(EC-3.1.3.1)
TC007101	2747.68	-2.7486	0.398708	-6.89377	5.43326e-12	6.81578e-11	Protein-goliath-like-Protein
TC011427	131.174	-2.74822	0.288144	-9.53765	1.4611e-21	3.64951e-20	Nimrod-A
TC008783	6.21889	-2.74646	1.05903	-2.59338	0.0095037	0.0268252	Solute-carrier-family-46-member-3-like-Protein
TC011230	49.5378	-2.7444	0.382316	-7.17835	7.05562e-13	9.68107e-12	Cadherin-86C-like-Protein
TC032069	4.11811	-2.74044	1.16224	-2.3579	0.0183786	0.047139	Putative-carbonic-anhydrase-5-like-Protein
TC015325	439.373	-2.73991	0.180092	-15.2139	2.8592e-52	3.01017e-50	Protein-I'm-not-dead-yet-like-Protein,Protein-I'm-not-dead-yet-like-Protein
TC034382	352.197	-2.73657	1.13103	-2.41953	0.0155406	0.041066	Putative-RNA-directed-DNA-polymerase-from-transposon-BS-like-Protein
TC000722	114661	-2.72987	0.160387	-17.0205	5.79088e-65	9.31919e-63	Pupal-cuticle-protein-Edg-84A-like-Protein
TC034588	19.4931	-2.72763	0.554662	-4.91764	8.75948e-07	5.97309e-06	Uncharacterized-protein,Uncharacterized-protein,Uncharacterized-protein
TC015358	27.651	-2.72711	0.570274	-4.78212	1.73459e-06	1.12171e-05	Protein-flightless-1-like-Protein
TC010103	2388.88	-2.72615	0.299007	-9.11734	7.69931e-20	1.73813e-18	Vasa
TC034263	6.1603	-2.71958	1.04021	-2.61446	0.00893674	0.025448	Metabotropic-glutamate-receptor-like-Protein,Metabotropic-glutamate-receptor-like-Protein,Metabotropic-glutamate-receptor-like-Protein,Metabotropic-glutamate-receptor-like-Protein
TC005609	7.10115	-2.70905	0.879727	-3.07941	0.00207408	0.00716703	G2/mitotic-specific-cyclin-A-like-Protein
TC006353	1891.55	-2.70326	0.13794	-19.5974	1.62812e-85	5.91637e-83	Short-chain-dehydrogenase/reductase-family-16C-member-6-like-Protein
TC008283	87.6585	-2.70121	0.442417	-6.10558	1.02427e-09	1.02019e-08	Uncharacterized-protein
TC005773	24.0788	-2.69991	0.492038	-5.48719	4.08372e-08	3.33597e-07	Tetratricopeptide-repeat-protein-36-homolog-like-Protein
TC015295	1040.86	-2.69883	0.238278	-11.3264	9.71487e-30	3.89459e-28	Peptidase-S1-domain-containing-protein
TC008058	80.5429	-2.68866	0.579313	-4.64113	3.46511e-06	2.12144e-05	Cytochrome-P450-like-protein
TC010196	55.626	-2.6877	0.888806	-3.02395	0.00249501	0.00844032	ZP-domain-containing-protein
TC009691	323.376	-2.68727	0.399711	-6.72302	1.77997e-11	2.11512e-10	Carboxylic-ester-hydrolase-(EC-3.1.1.-)
TC033084	513.909	-2.68607	0.202936	-13.236	5.43343e-40	3.57939e-38	Uncharacterized-protein
TC000148	11.8557	-2.67637	0.788277	-3.39521	0.000685754	0.0026823	Cytochrome-P450-345C1,Cytochrome-P450-345C1
TC011848	16.7638	-2.67569	0.76884	-3.48016	0.000501117	0.00203353	Glutamate-[NMDA]-receptor-subunit-1-like-Protein
TC007191	2074.12	-2.67566	0.340805	-7.85099	4.12752e-15	6.68053e-14	T-complex-protein-11-like-protein-1
TC000723	573601	-2.674	0.256827	-10.4117	2.19322e-25	6.78754e-24	Pupal-cuticle-protein-Edg-84A-like-Protein
TC011976	2601.28	-2.67037	0.353369	-7.5569	4.12804e-14	6.15925e-13	Mycosubtilin-synthase-subunit-C-like-Protein
TC031052	124.973	-2.6684	0.228722	-11.6666	1.88884e-31	8.18375e-30	Sodium/hydrogen-exchanger,Sodium/hydrogen-exchanger,Sodium/hydrogen-exchanger
TC002914	925.387	-2.66745	0.149149	-17.8845	1.55645e-71	3.24692e-69	Irregular-chiasm-C-roughest-protein-like-Protein,Irregular-chiasm-C-roughest-protein-like-Protein,Irregular-chiasm-C-roughest-protein-like-Protein
TC005825	720.028	-2.66726	0.259853	-10.2645	1.01838e-24	3.043e-23	Glycoprotein-3-alpha-L-fucosyltransferase-A-like-Protein
TC034265	645.215	-2.66658	0.337102	-7.91031	2.56759e-15	4.25977e-14	Low-affinity-cationic-amino-acid-transporter-2-like-Protein-(Fragment)
TC003437	12.6681	-2.66631	1.06679	-2.49939	0.0124408	0.0339583	Epoxide-hydrolase-(EC-3.3.2.9)
TC005655	189.989	-2.66089	0.225818	-11.7833	4.75702e-32	2.10976e-30	Uncharacterized-protein
TC030739	469.311	-2.65875	0.290954	-9.13806	6.35831e-20	1.44993e-18	Cytosolic-endo-beta-N-acetylglucosaminidase-like-Protein
TC007263	601.457	-2.65713	0.259236	-10.2499	1.18517e-24	3.50787e-23	Lipase
TC000168	4.8223	-2.65279	1.11453	-2.38018	0.0173042	0.0449256	Uncharacterized-protein
TC002840	28441	-2.64745	0.227477	-11.6384	2.63027e-31	1.13525e-29	Uncharacterized-protein
TC030651	335.85	-2.64536	0.252794	-10.4645	1.25752e-25	3.96805e-24	Uncharacterized-protein
TC002621	159.756	-2.64175	0.362011	-7.29742	2.93343e-13	4.141e-12	Zinc-finger-protein-358-like-Protein
TC033091	4.8971	-2.64151	1.0684	-2.47238	0.0134215	0.0363009	Uncharacterized-protein
TC004546	792.957	-2.64143	0.988227	-2.6729	0.00751982	0.0219439	Cuticle-protein-3-like-Protein
TC032857	5.83638	-2.64093	0.952531	-2.77254	0.00556205	0.0168885	Uncharacterized-protein
TC000724	887298	-2.63628	0.144343	-18.264	1.60095e-74	3.60694e-72	Larval-cuticle-protein-A3A-like-Protein
TC011141	4876.5	-2.63536	0.312127	-8.44325	3.0864e-17	5.83361e-16	Cuticular-protein-analogous-to-peritrophins-3-A2
TC014730	14.4613	-2.63277	0.661348	-3.98092	6.86503e-05	0.000332336	Transcription-factor-glial-cells-missing-like-Protein
TC003216	796.288	-2.63111	0.244215	-10.7738	4.57905e-27	1.60196e-25	UNC93-like-protein
TC033209	5004.03	-2.62678	0.3221	-8.15519	3.48643e-16	6.19474e-15	Uncharacterized-protein
TC001375	19.1618	-2.62241	0.595061	-4.40696	1.04831e-05	5.88985e-05	CHK-domain-containing-protein
TC034299	162.673	-2.62169	0.26796	-9.7839	1.32023e-22	3.56652e-21	4-aminobutyrate-aminotransferase,-mitochondrial-like-Protein
TC013997	382.867	-2.61377	0.366572	-7.1303	1.00149e-12	1.35762e-11	Timeless
TC002585	9155.51	-2.61224	0.268986	-9.71142	2.69544e-22	7.14449e-21	Glutamine--fructose-6-phosphate-aminotransferase-[isomerizing]-2-like-Protein,Glutamine--fructose-6-phosphate-aminotransferase-[isomerizing]-2-like-Protein
TC032664	120.116	-2.60577	0.297668	-8.75395	2.06008e-18	4.2271e-17	Protein-apterous-like-Protein
TC033574	27.5414	-2.60288	0.506744	-5.13648	2.79926e-07	2.06508e-06	Diacylglycerol-kinase-(DAG-kinase)-(EC-2.7.1.107)
TC014142	923.782	-2.59503	0.230433	-11.2615	2.03177e-29	7.91967e-28	Pseudouridine-synthase-(EC-5.4.99.-)
TC015120	1445.1	-2.59495	0.306102	-8.47741	2.30266e-17	4.38167e-16	G_PROTEIN_RECEP_F1_2-domain-containing-protein
TC033357	14.9667	-2.59432	0.796988	-3.25515	0.00113332	0.00419134	Uncharacterized-protein
TC012276	20.8734	-2.59406	0.592719	-4.37654	1.20576e-05	6.72418e-05	Regucalcin-like-Protein
TC000395	5.67649	-2.58681	0.934905	-2.76692	0.00565882	0.0171505	N-acetyllactosaminide-beta-1,3-N-acetylglucosaminyltransferase-like-Protein
TC002493	5.6299	-2.58283	0.953018	-2.71016	0.00672508	0.019884	JNK-interacting-protein-1-like-Protein
TC011283	9.38122	-2.579	0.779956	-3.3066	0.000944357	0.00356507	Fatty-acyl-CoA-reductase-(EC-1.2.1.84)
TC010597	44.6578	-2.57159	0.390208	-6.59029	4.38954e-11	5.06122e-10	Doublesex,Doublesex
TC005693	18.57	-2.56944	1.03411	-2.4847	0.0129661	0.0351874	Uncharacterized-protein
TC034275	5939.26	-2.56932	0.268656	-9.5636	1.13736e-21	2.87438e-20	Elongation-of-very-long-chain-fatty-acids-protein-(EC-2.3.1.199)-(Very-long-chain-3-oxoacyl-CoA-synthase)
TC032271	31.5816	-2.5692	0.463662	-5.54111	3.00562e-08	2.49693e-07	Gamma-interferon-inducible-lysosomal-thiol-reductase-like-Protein
TC005733	11.1792	-2.56597	0.786718	-3.26162	0.00110778	0.00411175	Kinesin-like-protein
TC005224	13.8544	-2.56126	0.785395	-3.26111	0.00110978	0.00411781	Protein-deadpan-like-Protein
TC014498	102.041	-2.5608	0.625717	-4.09259	4.26584e-05	0.000214626	Larval-cuticle-protein-8-like-Protein
TC034884	79.0856	-2.56001	0.603247	-4.24372	2.19844e-05	0.000116489	Uncharacterized-protein
TC033544	1336.01	-2.54948	0.258901	-9.84734	7.03852e-23	1.92917e-21	Uncharacterized-protein,Uncharacterized-protein
TC001182	38.5032	-2.54511	0.585223	-4.34895	1.36793e-05	7.55377e-05	Protein-takeout-like-Protein
TC004682	35.4525	-2.53524	0.439276	-5.77141	7.86088e-09	7.05038e-08	Zinc-finger-protein-423-like-Protein,Zinc-finger-protein-423-like-Protein,Zinc-finger-protein-423-like-Protein
TC000635	153.042	-2.52991	0.316887	-7.98365	1.42065e-15	2.41746e-14	Serine-protease-P16
TC015614	10.7123	-2.51903	0.729992	-3.45077	0.000558997	0.00224176	10-formyltetrahydrofolate-dehydrogenase-(EC-1.5.1.6)
TC014141	174.129	-2.51389	0.304353	-8.25978	1.45941e-16	2.63044e-15	Uncharacterized-protein,Uncharacterized-protein,Uncharacterized-protein,Uncharacterized-protein
TC034241	13.454	-2.51121	0.628756	-3.99394	6.4985e-05	0.000315542	Uncharacterized-protein
TC002440	40.4996	-2.51078	0.840002	-2.98901	0.0027988	0.00935841	Uncharacterized-protein
TC030990	21043.8	-2.5102	0.131776	-19.049	6.70091e-81	2.04015e-78	Uncharacterized-protein
TC032559	78.7593	-2.50967	0.387937	-6.46928	9.84708e-11	1.09612e-09	Iodotyrosine-dehalogenase-1-like-Protein
TC013809	220.85	-2.50365	0.362257	-6.91126	4.80361e-12	6.06644e-11	Pupal-cuticle-protein-Edg-84A-like-Protein
TC034027	169.294	-2.49742	0.292793	-8.52963	1.46811e-17	2.84162e-16	Uncharacterized-protein
TC013415	211.044	-2.49258	0.393925	-6.32755	2.49088e-10	2.67236e-09	Serine-protease-P141
TC006160	11.5757	-2.49156	0.688367	-3.61952	0.000295148	0.00125513	Uncharacterized-protein
TC003376	659.259	-2.48898	0.270302	-9.20815	3.31798e-20	7.65922e-19	Uncharacterized-protein
TC034375	7.0397	-2.48431	1.00496	-2.47206	0.0134337	0.0363253	Ceramide-synthase-5-like-Protein
TC014096	22.8441	-2.47514	0.460522	-5.37465	7.67322e-08	6.04045e-07	Clavesin-1-like-Protein
TC034724	179.398	-2.46927	0.441017	-5.59904	2.1554e-08	1.83084e-07	Uncharacterized-protein
TC000184	500.242	-2.46911	0.315569	-7.82432	5.10392e-15	8.21366e-14	Mitochondrial-pyruvate-carrier
TC000745	14.8639	-2.46597	0.671475	-3.67247	0.000240218	0.001044	DNA-damage-regulated-autophagy-modulator-protein-2-like-Protein
TC013664	13.9442	-2.46573	0.583632	-4.22481	2.39146e-05	0.000125828	Uncharacterized-protein
TC002545	30.383	-2.46562	0.453357	-5.43859	5.37051e-08	4.32752e-07	Phosphodiesterase-(EC-3.1.4.-)
TC000368	23.5958	-2.46428	0.563215	-4.37539	1.21216e-05	6.75657e-05	Prominin-1-like-Protein
TC003155	194.67	-2.46045	0.257275	-9.56354	1.13802e-21	2.87438e-20	N-acetyltransferase-domain-containing-protein
TC013818	17.3907	-2.45837	0.741099	-3.31719	0.000909271	0.0034488	Pupal-cuticle-protein-Edg-84A-like-Protein
TC013403	32.0504	-2.45806	0.413499	-5.94452	2.77265e-09	2.62911e-08	Protein-takeout-like-Protein
TC033228	1169.23	-2.45711	0.410379	-5.98741	2.13203e-09	2.05101e-08	Uncharacterized-protein
TC011162	5932.21	-2.44816	0.278687	-8.78463	1.56884e-18	3.2547e-17	Uncharacterized-protein
TC000829	178.488	-2.43898	0.502547	-4.85324	1.21459e-06	8.06745e-06	Serine-protease-H18
TC003047	831.035	-2.42723	0.88083	-2.75562	0.00585812	0.0176637	Uncharacterized-protein
TC032662	182.137	-2.42237	0.241226	-10.0419	9.97586e-24	2.86679e-22	Uncharacterized-protein
TC009130	13.6682	-2.41667	0.843467	-2.86517	0.00416789	0.0132043	Uncharacterized-protein
TC033114	36.5067	-2.41574	0.411407	-5.87188	4.30873e-09	3.97525e-08	Uncharacterized-protein
TC003038	1913.37	-2.41049	0.909637	-2.64995	0.00805039	0.0232652	Uncharacterized-protein
TC034083	20.3013	-2.40613	0.581137	-4.14039	3.46723e-05	0.00017778	Trypsin-epsilon-like-Protein
TC009943	2547.06	-2.40536	0.203098	-11.8433	2.33005e-32	1.06267e-30	Transient-receptor-potential-cation-channel-trpm-like-Protein
TC013617	2524.39	-2.4052	0.219099	-10.9776	4.89492e-28	1.80791e-26	Uncharacterized-protein
TC011916	27.9946	-2.40315	0.691999	-3.47277	0.000515115	0.00208358	Uncharacterized-protein
TC016279	30.1687	-2.39564	0.654365	-3.66101	0.000251226	0.00108431	Elongation-of-very-long-chain-fatty-acids-protein-(EC-2.3.1.199)-(Very-long-chain-3-oxoacyl-CoA-synthase)
TC031538	72.8506	-2.394	0.294581	-8.1268	4.40771e-16	7.78258e-15	Neurocalcin-homolog-like-Protein
TC012765	10.8437	-2.39	0.659389	-3.62457	0.00028944	0.00123272	Uncharacterized-protein
TC001240	284.092	-2.38479	0.340798	-6.99768	2.60242e-12	3.36581e-11	E3-ubiquitin-protein-ligase-UHRF1-like-Protein
TC013309	55.6125	-2.38074	0.302218	-7.87756	3.33842e-15	5.45825e-14	Reversed-polarity
TC032452	25.8132	-2.37452	0.608679	-3.9011	9.57575e-05	0.000453239	Uncharacterized-protein
TC031229	27.3981	-2.37081	0.51879	-4.56989	4.87986e-06	2.89782e-05	Uncharacterized-protein
TC009469	11.6457	-2.37009	0.866953	-2.73382	0.00626049	0.0186968	Segmentation-protein-even-skipped-like-Protein
TC011226	74.1258	-2.36883	0.360925	-6.56322	5.26589e-11	6.03461e-10	Voltage-dependent-calcium-channel-type-A-subunit-alpha-1-like-Protein,Voltage-dependent-calcium-channel-type-A-subunit-alpha-1-like-Protein,Voltage-dependent-calcium-channel-type-A-subunit-alpha-1-like-Protein,Voltage-dependent-calcium-channel-type-A-subunit-alpha-1-like-Protein,Voltage-dependent-calcium-channel-type-A-subunit-alpha-1-like-Protein,Voltage-dependent-calcium-channel-type-A-subunit-…
TC001383	55.8191	-2.36699	0.405009	-5.8443	5.08714e-09	4.64022e-08	Cell-division-cycle-protein-20-homolog-like-Protein
TC032782	43.8015	-2.3659	0.369316	-6.40617	1.49224e-10	1.63205e-09	Uncharacterized-protein
TC015208	17.4397	-2.36539	0.605541	-3.90624	9.37433e-05	0.000445014	Uncharacterized-protein
TC013556	1124.86	-2.36153	0.151215	-15.617	5.57491e-55	6.157e-53	Very-long-chain-(3R)-3-hydroxyacyl-CoA-dehydratase-(EC-4.2.1.134)
TC004952	140.449	-2.3615	0.228381	-10.3402	4.63626e-25	1.40775e-23	Aminopeptidase-(EC-3.4.11.-)
TC008429	61.5228	-2.35909	0.801291	-2.94412	0.00323877	0.0106184	Uncharacterized-protein
TC032841	29.5146	-2.35794	0.515443	-4.57459	4.77159e-06	2.84686e-05	Uncharacterized-protein
TC007930	53.113	-2.35326	0.313542	-7.50541	6.12367e-14	8.9705e-13	Uncharacterized-protein
TC000274	26.8348	-2.34954	0.736102	-3.19187	0.00141356	0.00512566	N-acetyltransferase-domain-containing-protein
TC000669	23.6868	-2.34749	0.444529	-5.28085	1.28585e-07	9.84045e-07	Uncharacterized-protein
TC033406	2432.72	-2.34509	0.258946	-9.0563	1.34945e-19	3.00427e-18	Uncharacterized-protein
TC007047	1227.46	-2.33432	0.317366	-7.35531	1.90484e-13	2.73002e-12	Protein-white-like-Protein
TC014995	36.2528	-2.32757	0.485722	-4.79198	1.65146e-06	1.07164e-05	Gamma-aminobutyric-acid-type-B-receptor-subunit-2-like-Protein
TC001699	2295.02	-2.32286	0.23601	-9.8422	7.40747e-23	2.02537e-21	Putative-very-long-chain-enoyl-CoA-reductase-art-1-like-Protein
TC001751	3878.11	-2.32271	0.150539	-15.4293	1.04037e-53	1.13784e-51	UDP-N-acetylhexosamine-pyrophosphorylase-like-Protein
TC034528	9.69649	-2.32089	0.748282	-3.10163	0.0019246	0.0067208	Endothelin-converting-enzyme-1-like-protein,Endothelin-converting-enzyme-1-like-protein
ENSRNA022722278	167.036	-2.31989	0.328277	-7.06686	1.58484e-12	2.09545e-11
TC003468	1450.4	-2.31362	0.291412	-7.93933	2.03269e-15	3.39737e-14	Uncharacterized-protein
TC008569	40.0176	-2.31263	0.522615	-4.42511	9.6393e-06	5.47036e-05	Carbonic-anhydrase-9-like-Protein
TC011142	15305.3	-2.31227	0.135492	-17.0657	2.67147e-65	4.36146e-63	Cuticular-protein-analogous-to-peritrophins-3-D1
TC015490	2948.02	-2.31019	0.0985129	-23.4507	1.30063e-121	1.22097e-118	Chitin-binding-type-4-domain-containing-protein
TC010958	29.4822	-2.30157	0.716828	-3.21077	0.0013238	0.00481518	Uncharacterized-protein
TC034172	3162.85	-2.29738	0.172393	-13.3264	1.62595e-40	1.09678e-38	SAM-domain-containing-protein
TC032730	4392.39	-2.2924	0.185755	-12.341	5.44501e-35	2.81367e-33	Pyruvate-carboxylase-(EC-6.4.1.1)
TC002831	2268.02	-2.28718	0.847904	-2.69745	0.0069873	0.0205461	Uncharacterized-protein
TC032672	100.731	-2.28481	0.693082	-3.29659	0.000978672	0.00368228	Uncharacterized-protein
TC013588	13.2579	-2.27955	0.676386	-3.37019	0.00075116	0.00291084	Uncharacterized-protein
TC032852	26.5051	-2.27739	0.957669	-2.37805	0.0174044	0.045137	Uncharacterized-protein
TC007373	124.09	-2.27491	0.22178	-10.2575	1.09482e-24	3.25412e-23	Nuclear-RNA-export-factor-2-like-Protein
TC033716	4979.91	-2.27043	0.186454	-12.1768	4.12969e-34	2.04938e-32	A-disintegrin-and-metalloproteinase-with-thrombospondin-motifs-16-like-Protein,A-disintegrin-and-metalloproteinase-with-thrombospondin-motifs-16-like-Protein,A-disintegrin-and-metalloproteinase-with-thrombospondin-motifs-16-like-Protein
TC016310	16718.8	-2.26908	0.215713	-10.519	7.06443e-26	2.26082e-24	Uncharacterized-protein
TC005437	12.5095	-2.26854	0.646976	-3.50637	0.000454264	0.00186218	Putative-inorganic-phosphate-cotransporter-like-Protein
TC031707	11.6531	-2.26737	0.630829	-3.59427	0.000325297	0.00137143	Ig-like-domain-containing-protein
TC030081	20.9692	-2.26474	0.531453	-4.26141	2.03141e-05	0.000108692	Prothoracicotropic-hormone
TC014088	20.2191	-2.26459	0.826432	-2.7402	0.00614018	0.0183863	Putative-inorganic-phosphate-cotransporter-like-Protein
TC004947	27.1584	-2.2609	0.479522	-4.71491	2.41814e-06	1.52096e-05	Tubulin-beta-3-chain-like-Protein
TC013112	1790.36	-2.25551	0.235249	-9.58774	9.00322e-22	2.2946e-20	Membrane-metallo-endopeptidase-like-1
TC013058	612.288	-2.25539	0.233145	-9.67379	3.89667e-22	1.01611e-20	Kinesin-like-protein
TC016311	331.211	-2.25238	0.360933	-6.24042	4.36396e-10	4.57728e-09	Uncharacterized-protein
TC003286	715.943	-2.25188	0.245002	-9.19126	3.8827e-20	8.92626e-19	Carbonic-anhydrase-1-like-Protein
TC002496	9971.19	-2.25182	0.320655	-7.02258	2.17809e-12	2.84313e-11	Tyrosine-3-monooxygenase-like-Protein
TC012150	42.9204	-2.2514	0.612214	-3.67747	0.000235556	0.00102612	Lipase-member-H-A-like-Protein
TC009015	66.35	-2.24894	0.514233	-4.37339	1.22334e-05	6.80877e-05	Myrosinase-1-like-Protein
TC013296	6.13573	-2.24592	0.8855	-2.53633	0.011202	0.0309899	Uncharacterized-protein
TC006241	20.087	-2.2429	0.559942	-4.00559	6.18634e-05	0.000301815	Carboxylic-ester-hydrolase-(EC-3.1.1.-)
TC031371	69.7043	-2.24071	0.32146	-6.97042	3.16002e-12	4.06366e-11	Cadherin-89D-like-Protein,Cadherin-89D-like-Protein
TC008191	6.81661	-2.2321	0.887012	-2.51643	0.0118551	0.0325965	Sensory-neuron-membrane-protein-1-like-Protein
TC006341	12.9716	-2.2312	0.804351	-2.77391	0.00553864	0.0168287	Uncharacterized-protein
TC000797	490.901	-2.22598	0.363145	-6.12972	8.80341e-10	8.87828e-09	Diacylglycerol-kinase-(DAG-kinase)-(EC-2.7.1.107),Diacylglycerol-kinase-(DAG-kinase)-(EC-2.7.1.107),Eye-specific-diacylglycerol-kinase-like-Protein
TC001179	6.09156	-2.22501	0.841504	-2.64408	0.00819123	0.0235995	D-aspartate-oxidase-like-Protein
TC008800	677.076	-2.22407	0.1867	-11.9125	1.01857e-32	4.7809e-31	Solute-carrier-family-46-member-3-like-Protein
TC032336	1288.78	-2.22276	0.121676	-18.2679	1.49185e-74	3.42974e-72	Nephrin-like-Protein
TC034034	306.394	-2.22135	0.240157	-9.2496	2.25339e-20	5.27744e-19	Uncharacterized-protein
TC032451	278.05	-2.21873	0.212624	-10.435	1.71564e-25	5.33886e-24	Homeobox-protein-araucan-like-Protein
TC007262	221.821	-2.21789	0.411907	-5.38444	7.26702e-08	5.7327e-07	Uncharacterized-protein
TC032369	120.803	-2.21771	0.36713	-6.04066	1.53482e-09	1.49955e-08	Ig-like-domain-containing-protein
TC033990	48.5074	-2.21396	0.370344	-5.9781	2.25756e-09	2.15886e-08	Uncharacterized-protein
TC005623	81.2237	-2.21159	0.46583	-4.74762	2.0582e-06	1.30697e-05	Fatty-aldehyde-dehydrogenase-like-Protein
TC006846	18303.1	-2.20961	0.137379	-16.084	3.30166e-58	3.87429e-56	Chitin-binding-type-2-domain-containing-protein,Chitin-binding-type-2-domain-containing-protein
TC011336	14.2862	-2.20634	0.559377	-3.94427	8.00426e-05	0.000383816	Atonal
TC033001	2311.29	-2.2044	0.265739	-8.29535	1.08268e-16	1.97352e-15	Uncharacterized-protein
TC032772	82.3423	-2.19955	0.275831	-7.97426	1.53293e-15	2.59676e-14	Polyprenol-reductase-like-Protein,Polyprenol-reductase-like-Protein
TC004628	93.1508	-2.19103	0.474754	-4.61508	3.92946e-06	2.37858e-05	Glutaminase-kidney-isoform,-mitochondrial-like-Protein
TC032453	560.078	-2.18898	0.221823	-9.86815	5.72126e-23	1.57966e-21	Uncharacterized-protein
TC007194	223.503	-2.18782	0.224548	-9.74324	1.97158e-22	5.26299e-21	Eyegone
TC003435	52.6547	-2.18699	0.494789	-4.42004	9.86833e-06	5.58627e-05	Phytanoyl-CoA-dioxygenase-domain-containing-protein-1-homolog-like-Protein
TC004386	409.053	-2.18181	0.156131	-13.9742	2.23955e-44	1.75198e-42	2-oxoisovalerate-dehydrogenase-subunit-alpha-(EC-1.2.4.4)-(Branched-chain-alpha-keto-acid-dehydrogenase-E1-component-alpha-chain)
TC034561	8.88293	-2.18064	0.693785	-3.1431	0.00167168	0.00593304	Putative-inorganic-phosphate-cotransporter-like-protein
TC014197	21.4298	-2.17845	0.476499	-4.57178	4.83605e-06	2.87635e-05	Uncharacterized-protein
TC009656	17.0453	-2.17672	0.647489	-3.36179	0.000774378	0.0029895	CHK-domain-containing-protein
TC000440	1235.57	-2.17274	0.362672	-5.99092	2.08659e-09	2.01245e-08	Uncharacterized-protein
TC003464	102.234	-2.16928	0.362818	-5.97896	2.24563e-09	2.15111e-08	Ras-like-protein-3
TC015992	710.034	-2.16834	0.164606	-13.1729	1.25646e-39	8.13449e-38	Cytochrome-P450-like-protein
TC033845	9.57211	-2.1656	0.900231	-2.4056	0.0161458	0.0424227	Fibronectin-type-III-domain-containing-protein
TC002462	4639.99	-2.16213	0.251444	-8.59884	8.05288e-18	1.57766e-16	Choline-O-acetyltransferase-like-Protein
TC033094	68.0876	-2.16089	0.363973	-5.93694	2.90383e-09	2.74427e-08	Uncharacterized-protein
TC030578	2430.46	-2.16075	0.122782	-17.5983	2.53967e-69	4.84905e-67	GRAM-domain-containing-protein
TC013418	2032.77	-2.15976	0.281251	-7.67911	1.60204e-14	2.47218e-13	Uncharacterized-protein
TC014371	16.1252	-2.15921	0.52896	-4.08199	4.46524e-05	0.000223361	Uncharacterized-protein
TC030991	4093.79	-2.15736	0.151889	-14.2035	8.71781e-46	7.43986e-44	Protein-FAM46C-like-Protein
TC013917	1143.81	-2.1414	0.738959	-2.89786	0.00375715	0.0120516	Chitinase-like-protein-Idgf4-(Imaginal-disc-growth-factor-4)
TC009128	3501.71	-2.13831	0.148303	-14.4185	3.95642e-47	3.50938e-45	Uncharacterized-protein
TC015421	611.431	-2.13804	0.183801	-11.6323	2.82301e-31	1.21379e-29	Uncharacterized-protein
TC031327	23.7399	-2.13342	0.598566	-3.56421	0.000364953	0.00152436	Ras-related-and-estrogen-regulated-growth-inhibitor-like-protein
TC006580	347.627	-2.13114	0.242851	-8.7755	1.70141e-18	3.51033e-17	Enhancer-of-split-mgamma-protein-like-Protein
TC000461	20.0898	-2.13034	0.493259	-4.3189	1.56811e-05	8.55022e-05	Major-facilitator-superfamily-domain-containing-protein-6-like-Protein
TC033234	2021.19	-2.13026	0.22664	-9.39935	5.49031e-21	1.33294e-19	Uncharacterized-protein
TC000754	89.344	-2.12961	0.250943	-8.48644	2.13067e-17	4.08198e-16	Tetraspanin
TC003198	1108.27	-2.11454	0.394891	-5.35475	8.56733e-08	6.68358e-07	Alpha-tubulin-N-acetyltransferase-(Alpha-TAT)-(TAT)-(EC-2.3.1.108)-(Acetyltransferase-mec-17-homolog),Alpha-tubulin-N-acetyltransferase-(Alpha-TAT)-(TAT)-(EC-2.3.1.108)-(Acetyltransferase-mec-17-homolog)
TC007197	7.823	-2.11211	0.782663	-2.69862	0.00696279	0.02049	Carbonic-anhydrase-related-protein-10-like-Protein
TC004773	951.242	-2.1093	0.247447	-8.52425	1.53807e-17	2.97193e-16	Dihydropteridine-reductase-like-Protein
TC014322	1194.15	-2.10745	0.283581	-7.43156	1.07323e-13	1.55598e-12	Repressor-of-RNA-polymerase-III-transcription-MAF1
TC003058	70.7883	-2.10201	0.436229	-4.81859	1.44579e-06	9.48832e-06	Uncharacterized-protein
TC006370	1098.39	-2.10142	0.319588	-6.57539	4.85254e-11	5.57795e-10	6-phosphofructo-2-kinase/fructose-2,-6-bisphosphatase-like-Protein
TC031987	41.6892	-2.10061	0.567159	-3.70374	0.00021244	0.00093665	Uncharacterized-protein
TC031212	2033.53	-2.10042	0.363623	-5.77637	7.63279e-09	6.85127e-08	Nucleolar-protein-4-like-Protein,Nucleolar-protein-4-like-Protein,Nucleolar-protein-4-like-Protein,Nucleolar-protein-4-like-Protein
TC002523	1519.45	-2.09698	0.314453	-6.66867	2.58129e-11	3.03848e-10	Cyclin-dependent-kinase-5-homolog-like-Protein,Cyclin-dependent-kinase-5-homolog-like-Protein
TC003478	84.7718	-2.09538	0.4746	-4.41505	1.00988e-05	5.69955e-05	Cytochrome-P450-like-protein
TC033189	5.65665	-2.0893	0.854607	-2.44475	0.0144954	0.038676	Uncharacterized-protein
TC002616	965.162	-2.08885	0.262511	-7.95717	1.76015e-15	2.95942e-14	Proton-coupled-amino-acid-transporter-4-like-Protein
TC034642	86.7545	-2.08813	0.352117	-5.93021	3.02539e-09	2.85435e-08	Bone-morphogenetic-protein-8B-like-protein
TC032380	3358.23	-2.08689	0.26333	-7.92497	2.28195e-15	3.80268e-14	Peptide-transporter-family-1-like-Protein
TC034186	22.2707	-2.08646	0.542309	-3.84736	0.000119396	0.000553041	Uncharacterized-protein
TC004751	89.8688	-2.08385	0.293994	-7.08807	1.35998e-12	1.8195e-11	Kinesin-like-protein
TC030882	264.205	-2.07614	0.382742	-5.42438	5.81559e-08	4.65619e-07	Arginine-kinase-1-(Arginine-kinase-like-Protein)
TC032210	73.8835	-2.07544	0.358654	-5.78674	7.17673e-09	6.45733e-08	Uncharacterized-protein
TC011676	9020.59	-2.0742	0.187421	-11.0671	1.81163e-28	6.80268e-27	Superoxide-dismutase-[Cu-Zn]-(EC-1.15.1.1),Superoxide-dismutase-[Cu-Zn]-(EC-1.15.1.1)
TC033817	130.62	-2.07404	0.445001	-4.66076	3.1504e-06	1.94037e-05	Uncharacterized-protein,Uncharacterized-protein
TC006497	56.4188	-2.06842	0.414933	-4.98495	6.19773e-07	4.3338e-06	Uncharacterized-protein-KIAA0556-like-Protein
TC003136	28.4727	-2.06625	0.484201	-4.26735	1.97808e-05	0.000106059	Uncharacterized-protein
TC008933	6.29684	-2.06558	0.8462	-2.44101	0.0146462	0.0390231	Hemicentin-2-like-Protein
TC013784	911.673	-2.06348	0.274043	-7.52976	5.08349e-14	7.52503e-13	Uncharacterized-protein,Uncharacterized-protein
TC013537	28.3526	-2.05811	0.414093	-4.97015	6.68998e-07	4.6377e-06	Uncharacterized-protein
TC033349	643.528	-2.05708	0.182375	-11.2794	1.65789e-29	6.5301e-28	Guanine-nucleotide-binding-protein-subunit-gamma
TC007869	524.007	-2.05703	0.409105	-5.02812	4.95302e-07	3.5158e-06	Serpin-peptidase-inhibitor-26
TC013813	17411.6	-2.05473	0.173186	-11.8643	1.81474e-32	8.34409e-31	Uncharacterized-protein
TC000480	6.93939	-2.05363	0.86824	-2.36528	0.0180164	0.0464428	Neurocalcin-homolog-like-Protein
TC031968	8679.06	-2.05208	0.188235	-10.9017	1.13119e-27	4.09736e-26	Ecdysone-induced-protein-74EF-isoform-B-like-Protein
TC006626	30.3213	-2.04911	0.428932	-4.77725	1.7771e-06	1.14525e-05	Arginine-vasopressin-like-peptide-(Vasopressin-like-preprohormone)
TC007915	165.491	-2.04843	0.32256	-6.35053	2.14574e-10	2.32421e-09	Protein-mab-21-like-Protein
TC005880	258.619	-2.04741	0.266169	-7.69215	1.44684e-14	2.25431e-13	Uncharacterized-protein,Uncharacterized-protein,Uncharacterized-protein
TC031062	129.426	-2.04639	0.244675	-8.36371	6.07782e-17	1.12425e-15	Uncharacterized-protein
TC015320	13.7121	-2.04595	0.59217	-3.45501	0.000550278	0.00221231	Cytochrome-P450-345D1
TC006482	16.5177	-2.04301	0.55888	-3.65555	0.000256632	0.0011048	Tachykinin-like-peptides-receptor-99D
TC010882	6.80766	-2.04212	0.834775	-2.44631	0.0144326	0.0385541	Protein-SET-like-Protein
TC007923	27.3486	-2.03991	0.418976	-4.86881	1.12274e-06	7.50602e-06	Ubiquitin-carboxyl-terminal-hydrolase-(EC-3.4.19.12)
TC012159	221.541	-2.03495	0.398801	-5.10268	3.34883e-07	2.4433e-06	DUF4789-domain-containing-protein
TC012662	578.899	-2.03144	0.207821	-9.77496	1.44213e-22	3.88651e-21	Cytochrome-P450-like-protein
TC014328	20.2921	-2.02624	0.535772	-3.7819	0.000155635	0.000704673	C-type-lectin-domain-containing-protein
TC014389	46.2769	-2.02466	0.377058	-5.36963	7.88996e-08	6.2024e-07	Dopamine-N-acetyltransferase-like-Protein
TC011828	302.644	-2.02354	0.570601	-3.54633	0.000390631	0.00162139	Uncharacterized-protein
TC007948	14.2121	-2.02066	0.568785	-3.55259	0.000381461	0.0015886	Leucine-rich-repeats-and-immunoglobulin-like-domains-protein-3
TC032785	18.3916	-2.01987	0.703936	-2.8694	0.00411254	0.0130501	Lamin-B-receptor-like-Protein
TC014379	50.9277	-2.01807	0.544691	-3.70498	0.000211411	0.000932478	Putative-multidrug-resistance-associated-protein-lethal(2)03659-like-Protein
TC012434	1772.89	-2.01678	0.330521	-6.10182	1.04868e-09	1.04267e-08	Cdc42-homolog-like-Protein
TC031541	275.131	-2.01651	0.372732	-5.41008	6.29975e-08	5.01763e-07	Lachesin-like-Protein
TC008570	23.6846	-2.01567	0.645476	-3.12277	0.00179157	0.00630689	Putative-multidrug-resistance-associated-protein-lethal(2)03659-like-Protein
TC002721	7.37305	-2.0086	0.820512	-2.44798	0.0143659	0.0384308	Cytochrome-P450-like-protein
TC000165	107.542	-2.00664	0.264286	-7.59268	3.1336e-14	4.73826e-13	Aminopeptidase-(EC-3.4.11.-)
TC003159	1208.14	-2.006	0.387956	-5.17068	2.33245e-07	1.7309e-06	Protein-angel-like-Protein,Protein-angel-like-Protein,Protein-angel-like-Protein
TC032119	8.04754	-2.00216	0.729644	-2.74402	0.00606915	0.0182075	Uncharacterized-protein
TC009648	301.565	-2.00215	0.307424	-6.51265	7.38343e-11	8.3341e-10	Luciferin-4-monooxygenase-like-Protein
TC031629	2441.78	-2.00167	0.212565	-9.41675	4.65282e-21	1.13205e-19	Transferrin
TC015392	1478.22	-1.99876	0.177435	-11.2648	1.95854e-29	7.66077e-28	Alpha-tocopherol-transfer-protein-like
TC013401	17.9619	-1.99292	0.514903	-3.87047	0.000108625	0.000506694	Aromatic-L-amino-acid-decarboxylase-like-Protein
TC015927	135.461	-1.99275	0.332895	-5.98611	2.14913e-09	2.0657e-08	Uncharacterized-protein,Uncharacterized-protein
TC015613	3009.69	-1.99208	0.151523	-13.1471	1.76827e-39	1.1254e-37	Acetyl-CoA-carboxylase-like-Protein
TC012823	1999.97	-1.98657	0.4569	-4.34793	1.37427e-05	7.57766e-05	Uncharacterized-protein
TC006187	9067.01	-1.98379	0.280023	-7.08439	1.39663e-12	1.86189e-11	Uncharacterized-protein,Uncharacterized-protein
TC012533	548.385	-1.97031	0.4925	-4.00063	6.31731e-05	0.000307672	Uncharacterized-protein
TC006574	26.3856	-1.96902	0.484356	-4.06523	4.79854e-05	0.000238761	Pickpocket-protein-28-like-Protein
TC014386	15.9311	-1.9686	0.670956	-2.93403	0.00334592	0.0109098	Putative-multidrug-resistance-associated-protein-lethal(2)03659-like-Protein
TC004799	1138.53	-1.96258	0.353042	-5.55905	2.71245e-08	2.26765e-07	DnaJ-protein-homolog-1-like-Protein
TC031331	7.89375	-1.95977	0.715991	-2.73714	0.00619753	0.0185334	Uncharacterized-protein
TC016394	9.77331	-1.95143	0.664477	-2.9368	0.00331619	0.0108344	Scratch-2
TC010977	2243.59	-1.95053	0.120209	-16.2261	3.29715e-59	4.1733e-57	Elongation-of-very-long-chain-fatty-acids-protein-(EC-2.3.1.199)-(Very-long-chain-3-oxoacyl-CoA-synthase)
TC010192	29.2176	-1.95018	0.786145	-2.48069	0.0131129	0.0355517	Uncharacterized-protein
TC009659	151.531	-1.9498	0.262693	-7.42234	1.15065e-13	1.6618e-12	CHK-domain-containing-protein
TC031363	13.6417	-1.94886	0.608939	-3.20042	0.00137229	0.0049819	DUF4550-domain-containing-protein
TC003262	16.2466	-1.94542	0.529265	-3.6757	0.000237195	0.00103246	Protein-SCAI-like-Protein
TC010955	26.6682	-1.94334	0.441675	-4.39993	1.08287e-05	6.06893e-05	Cytochrome-P450-347A1
TC011139	9794.91	-1.94215	0.25874	-7.5062	6.08702e-14	8.92842e-13	Obstractor-B
TC034787	21.8123	-1.93984	0.503676	-3.85137	0.000117458	0.000544736	Potassium-voltage-gated-channel-protein-Shab-like-protein,Potassium-voltage-gated-channel-protein-Shab-like-protein,Potassium-voltage-gated-channel-protein-Shab-like-protein
TC032066	30.4617	-1.93676	0.529153	-3.66011	0.000252106	0.0010877	Peptidase-S1-domain-containing-protein
TC003872	97.5262	-1.92732	0.295117	-6.53069	6.54655e-11	7.44166e-10	Fat-body-protein-2-like-Protein
TC014513	28.7576	-1.92672	0.448461	-4.29629	1.73678e-05	9.40616e-05	Kinesin-motor-domain-containing-protein
TC009321	96.4848	-1.92542	0.432685	-4.44993	8.58999e-06	4.9095e-05	Uncharacterized-protein
TC033687	132.216	-1.92304	0.284368	-6.76251	1.35624e-11	1.62879e-10	Uncharacterized-protein,Uncharacterized-protein,Uncharacterized-protein
TC032550	22.4264	-1.92216	0.479712	-4.00691	6.15173e-05	0.000300387	Uncharacterized-protein
TC012820	1379.6	-1.92066	0.448713	-4.28037	1.86582e-05	0.000100279	Uncharacterized-protein
TC033244	49.4746	-1.91788	0.522941	-3.66748	0.000244953	0.00105949	Putative-G-protein-coupled-receptor-Mth-like-3
TC013484	1109.61	-1.91215	0.335878	-5.69298	1.24838e-08	1.09781e-07	Uncharacterized-protein
TC014701	442.982	-1.90938	0.316224	-6.03806	1.55976e-09	1.52127e-08	Membrane-metallo-endopeptidase-like-1
TC031436	8.90229	-1.90903	0.670662	-2.84649	0.00442047	0.0139019	Tubby-related-protein-4-like-Protein
TC010649	45.7138	-1.90656	0.345775	-5.51388	3.51017e-08	2.88418e-07	Putative-sodium/potassium/calcium-exchanger-CG1090-like-Protein,Putative-sodium/potassium/calcium-exchanger-CG1090-like-Protein
TC013280	70.8797	-1.90643	0.500378	-3.80999	0.000138974	0.000633825	Serine-protease-P139
TC006508	8.32064	-1.90531	0.733206	-2.59861	0.00936029	0.0264668	Uncharacterized-protein
TC008553	25457	-1.90433	0.381903	-4.98643	6.15045e-07	4.3034e-06	Uncharacterized-protein
TC013787	33.995	-1.89517	0.495154	-3.82743	0.000129486	0.000594643	Zinc-finger-protein-570-like-Protein
TC013538	139.936	-1.89511	0.280771	-6.74966	1.48189e-11	1.77402e-10	Tyrosine-protein-kinase-transmembrane-receptor-Ror-like-Protein
TC014547	161.662	-1.89396	0.277925	-6.81462	9.4513e-12	1.15601e-10	RIIa-domain-containing-protein,RIIa-domain-containing-protein,Uncharacterized-protein
TC014878	21.4664	-1.89342	0.611671	-3.0955	0.00196485	0.00684365	Protein-takeout-like-Protein
TC009725	11.4339	-1.89233	0.794843	-2.38076	0.0172771	0.0448759	Vitellogenin-2-like-Protein
TC032265	24.596	-1.89227	0.433847	-4.36161	1.29108e-05	7.16455e-05	Histone-H2B
TC015051	3840.43	-1.88913	0.1645	-11.4841	1.5863e-30	6.56974e-29	Fatty-acyl-CoA-reductase-(EC-1.2.1.84)
TC000303	33.2904	-1.88582	0.404695	-4.65984	3.16451e-06	1.94586e-05	Synaptic-vesicle-glycoprotein-2C-like-Protein
TC004711	430.71	-1.885	0.267342	-7.05089	1.77778e-12	2.3423e-11	MFS-domain-containing-protein
TC015530	118.111	-1.88474	0.218666	-8.61927	6.73796e-18	1.33397e-16	Uncharacterized-protein
TC032481	10.61	-1.88224	0.685439	-2.74603	0.0060321	0.0181108	Uncharacterized-protein
TC002907	2105.36	-1.87702	0.768662	-2.44193	0.0146091	0.0389334	Uncharacterized-protein
TC030615	11.283	-1.8744	0.642303	-2.91824	0.00352009	0.0113948	HemK-methyltransferase-family-member-1-like-Protein
TC008646	3174.2	-1.87371	0.371988	-5.03701	4.72872e-07	3.37145e-06	Non-specific-serine/threonine-protein-kinase-(EC-2.7.11.1)
TC031442	11234.6	-1.87368	0.263721	-7.10479	1.20501e-12	1.62374e-11	Tropomyosin-2-like-Protein
TC034633	310.115	-1.87356	0.225302	-8.31575	9.11773e-17	1.6701e-15	Bestrophin-homolog
TC003627	36.233	-1.8715	0.364129	-5.13966	2.75234e-07	2.03179e-06	Protein-bric-a-brac-1-like-Protein
TC007824	110.24	-1.86972	0.236894	-7.89262	2.95897e-15	4.88034e-14	HMMR_C-domain-containing-protein
TC007074	1055.5	-1.86936	0.388662	-4.80975	1.51121e-06	9.89182e-06	Protein-white-like-Protein
TC007411	52.6362	-1.86685	0.794592	-2.34945	0.0188012	0.0480808	Uncharacterized-protein
TC014041	97.7705	-1.86334	0.472602	-3.94271	8.05654e-05	0.000385871	PDZ-domain-containing-protein
TC006227	3858.21	-1.85799	0.176613	-10.5202	6.97543e-26	2.2387e-24	Protein-yellow-like-Protein
TC034307	9.32245	-1.85794	0.711984	-2.60952	0.00906685	0.0257619	Uncharacterized-protein
TC000548	39.5118	-1.8558	0.531188	-3.49369	0.000476399	0.00194726	Serine-protease-like-protein
TC032353	856.325	-1.84828	0.263734	-7.00813	2.41527e-12	3.13457e-11	WD-repeat-containing-protein-47-like-Protein,WD-repeat-containing-protein-47-like-Protein
TC002617	76.525	-1.84767	0.334444	-5.52458	3.30268e-08	2.72562e-07	Proton-coupled-amino-acid-transporter-1-like-Protein
TC032018	31.4229	-1.84721	0.369686	-4.9967	5.83199e-07	4.09329e-06	Collagen-and-calcium-binding-EGF-domain-containing-protein-1-like-Protein
TC004547	895.665	-1.84552	0.314983	-5.85911	4.65367e-09	4.26902e-08	Endocuticle-structural-glycoprotein-SgAbd-2-like-Protein
TC010877	13.5798	-1.84449	0.648625	-2.84369	0.00445948	0.0140129	Werner-Syndrome-like-exonuclease
TC011641	69.5815	-1.84353	0.331474	-5.56161	2.67299e-08	2.23709e-07	G_PROTEIN_RECEP_F1_2-domain-containing-protein,G_PROTEIN_RECEP_F1_2-domain-containing-protein
TC007882	45.9245	-1.83924	0.34272	-5.3666	8.02358e-08	6.30304e-07	Tyrosine-protein-phosphatase-Lar-like-Protein
TC013812	295.297	-1.83749	0.242998	-7.56175	3.97679e-14	5.94144e-13	Pupal-cuticle-protein-Edg-84A-like-Protein
TC031509	7.96413	-1.836	0.714705	-2.56889	0.0102025	0.0285614	Uncharacterized-protein
TC001523	46.4554	-1.83475	0.425093	-4.31611	1.58805e-05	8.65059e-05	Uncharacterized-protein
TC006138	1367.24	-1.83247	0.263833	-6.94556	3.76965e-12	4.7929e-11	Uncharacterized-protein,Uncharacterized-protein
TC011712	335.75	-1.83081	0.2053	-8.91771	4.76039e-19	1.02184e-17	Succinyl-CoA:3-ketoacid-coenzyme-A-transferase-(EC-2.8.3.5)
TC005600	7.34238	-1.82987	0.769245	-2.37878	0.01737	0.0450846	Uncharacterized-protein
TC002551	77.0316	-1.82977	0.523545	-3.49496	0.000474131	0.00193869	Cytochrome-P450-15A1
TC003570	149.069	-1.82956	0.287627	-6.36089	2.0059e-10	2.17692e-09	Shaven,Shaven
TC009013	165.369	-1.82618	0.248468	-7.34977	1.98549e-13	2.84199e-12	Uncharacterized-protein
TC003191	18.1918	-1.82476	0.543225	-3.35911	0.00078193	0.00301659	DNA-binding-protein-D-ETS-3-like-Protein
TC033548	10.2772	-1.82432	0.758779	-2.40429	0.0162041	0.04255	Uncharacterized-protein
TC032813	48.248	-1.82403	0.420136	-4.34153	1.41496e-05	7.79056e-05	Cytoplasmic-dynein-2-heavy-chain-1-like-Protein,Cytoplasmic-dynein-2-heavy-chain-1-like-Protein,Cytoplasmic-dynein-2-heavy-chain-1-like-Protein
TC008781	26.7577	-1.82303	0.402142	-4.5333	5.8069e-06	3.39345e-05	Glucosylceramidase-(EC-3.2.1.45)
TC009650	38.8955	-1.82243	0.682771	-2.66917	0.0076038	0.0221622	CHK-domain-containing-protein
TC012997	275.058	-1.8223	0.238434	-7.6428	2.12547e-14	3.24878e-13	Period
TC014424	17.6957	-1.82083	0.573785	-3.17337	0.00150679	0.00542645	Uncharacterized-protein
TC015974	1087.78	-1.8147	0.502095	-3.61426	0.000301207	0.00127656	Uncharacterized-protein
TC014887	1447.48	-1.81463	0.368176	-4.9287	8.278e-07	5.65848e-06	Dehydrogenase/reductase-SDR-family-protein-7-like
TC002499	1914.98	-1.81397	0.391708	-4.63092	3.64046e-06	2.21915e-05	Dual-oxidase-maturation-factor-1-like-Protein
TC006107	539.954	-1.81196	0.194651	-9.30878	1.29309e-20	3.0538e-19	Uncharacterized-protein
TC034305	422.221	-1.81195	0.196639	-9.21456	3.12554e-20	7.22982e-19	Ecdysone-receptor-like-Protein,Ecdysone-receptor-like-Protein
TC006392	104.349	-1.8098	0.589955	-3.06769	0.0021572	0.00741332	Cys-loop-ligand-gated-ion-channel-subunit
TC031985	39.364	-1.80762	0.668371	-2.70451	0.00684052	0.0201776	Uncharacterized-protein
TC030754	4638.82	-1.80511	0.122815	-14.6979	6.65225e-49	6.29727e-47	Uncharacterized-protein
TC007419	108.284	-1.80353	0.321679	-5.60662	2.0631e-08	1.76067e-07	HMG-box-domain-containing-protein
TC008433	677.448	-1.79973	0.310503	-5.79617	6.78455e-09	6.12404e-08	Achaete-scute-complex-protein-T3-like-Protein
TC015658	27.6138	-1.79883	0.653606	-2.75217	0.00592025	0.0178224	Elongation-of-very-long-chain-fatty-acids-protein-(EC-2.3.1.199)-(Very-long-chain-3-oxoacyl-CoA-synthase)
TC032722	21.0082	-1.79437	0.743467	-2.41352	0.0157992	0.0416421	Cytochrome-b5-like-Protein
TC005502	9.00471	-1.7937	0.764006	-2.34776	0.0188867	0.0482665	Uncharacterized-protein
TC002601	2030.39	-1.78985	0.149487	-11.9733	4.90289e-33	2.3403e-31	Glutamine-synthetase-(EC-6.3.1.2)
TC030894	31.0598	-1.78878	0.423851	-4.22032	2.4396e-05	0.000128002	Uncharacterized-protein
TC013758	7818.93	-1.78824	0.17318	-10.3259	5.3786e-25	1.62439e-23	Four-and-a-half-LIM-domains-protein-5-like-Protein
TC000269	1035.19	-1.78498	0.20029	-8.91198	5.01302e-19	1.07312e-17	BTB/POZ-domain-containing-protein-kctd15-like-Protein
TC032681	23.2491	-1.7837	0.486426	-3.66695	0.000245462	0.00106106	Uncharacterized-protein
TC013005	251.514	-1.78309	0.329474	-5.41192	6.23512e-08	4.97088e-07	CUB-domain-containing-protein
TC034548	56.5648	-1.78286	0.460683	-3.87005	0.000108814	0.000507155	Uncharacterized-protein
TC009087	32.8027	-1.78134	0.404142	-4.40771	1.04467e-05	5.87236e-05	ANK_REP_REGION-domain-containing-protein-(Fragment),ANK_REP_REGION-domain-containing-protein
TC031572	12.536	-1.77738	0.618291	-2.87466	0.00404457	0.0128634	Uncharacterized-protein
TC004796	13.5798	-1.77579	0.5686	-3.12309	0.00178963	0.00630203	WD_REPEATS_REGION-domain-containing-protein
TC014479	9.46253	-1.77526	0.679498	-2.6126	0.00898554	0.0255741	Uncharacterized-protein
TC005470	23.1621	-1.77461	0.702252	-2.52702	0.0115034	0.0317302	Troponin-C,-isoform-2-like-Protein
TC012750	52.9099	-1.77293	0.474393	-3.73727	0.000186032	0.000827992	Uncharacterized-protein
TC003574	14694.2	-1.77237	0.217954	-8.13185	4.22777e-16	7.48833e-15	Nucleobindin-2-like-Protein
TC009692	23.7327	-1.7699	0.564031	-3.13795	0.00170133	0.00602689	Esterase-P-like-Protein
TC003759	91.5111	-1.76932	0.266725	-6.63349	3.27844e-11	3.82314e-10	Bipolar-kinesin-KRP-130-like-Protein
TC005178	482.8	-1.76917	0.213163	-8.29962	1.04441e-16	1.90685e-15	Solute-carrier-family-12-member-6-like-Protein,Solute-carrier-family-12-member-6-like-Protein
TC005476	909.813	-1.76852	0.167719	-10.5445	5.38649e-26	1.74867e-24	Uncharacterized-protein
TC008070	12.9542	-1.76839	0.596306	-2.96558	0.00302114	0.0100009	Leucine-rich-repeat,-immunoglobulin-like-domain-and-transmembrane-domain-containing-protein-1
TC015705	31.2901	-1.76315	0.721869	-2.44247	0.014587	0.0388837	Alpha-tocopherol-transfer-protein-like
TC006419	121.695	-1.76227	0.262782	-6.70621	1.99746e-11	2.36607e-10	MDS1-and-EVI1-complex-locus-protein-EVI1-like-Protein
TC032612	1167.8	-1.76218	0.298387	-5.90569	3.5117e-09	3.27477e-08	Calpain-B-like-Protein
TC008418	236.759	-1.76185	0.294802	-5.9764	2.28116e-09	2.17774e-08	Venom-acid-phosphatase-Acph-1-like-Protein
TC001758	47.4714	-1.75921	0.353542	-4.97595	6.49274e-07	4.51207e-06	Protein-tipE-like-Protein
TC032564	2296.8	-1.75855	0.245192	-7.17214	7.38361e-13	1.01065e-11	Uncharacterized-protein
TC032996	219.615	-1.75778	0.633549	-2.77449	0.0055288	0.0168102	DUF4774-domain-containing-protein
TC034091	19.2037	-1.75379	0.482145	-3.63748	0.000275323	0.00117884	Mpv17-like-protein,Mpv17-like-protein,Mpv17-like-protein
TC016287	678.193	-1.7529	0.122001	-14.368	8.21885e-47	7.17716e-45	Cystinosin-homolog-like-Protein
TC011844	108.42	-1.75123	0.334329	-5.23804	1.62292e-07	1.22699e-06	Replication-protein-A-subunit
TC015481	12821.7	-1.75063	0.170797	-10.2498	1.18642e-24	3.50787e-23	Putative-chitinase-3-like-Protein
TC008208	36739	-1.74996	0.455593	-3.84107	0.0001225	0.000565328	Uncharacterized-protein
TC000102	47.9504	-1.74649	0.559022	-3.12418	0.00178299	0.00628062	ADP,ATP-carrier-protein-like-Protein
TC034486	43.4604	-1.73973	0.361864	-4.8077	1.52679e-06	9.97638e-06	Uncharacterized-protein
TC009593	790.988	-1.73797	0.200325	-8.67579	4.10699e-18	8.24693e-17	Long-chain-fatty-acid-transport-protein-4-like-Protein
TC010462	164.71	-1.73794	0.27578	-6.3019	2.94027e-10	3.14252e-09	Myeloma-overexpressed-gene-2-protein-homolog-like-Protein
TC007831	5528.05	-1.7373	0.230918	-7.52344	5.3353e-14	7.87709e-13	Uncharacterized-protein
TC011211	21.959	-1.73711	0.695166	-2.49884	0.0124601	0.0340026	Pancreatic-triacylglycerol-lipase-like-Protein
TC032614	47.6744	-1.73649	0.435614	-3.9863	6.71113e-05	0.000325445	Uncharacterized-protein
TC004825	905.678	-1.73558	0.307543	-5.64336	1.66766e-08	1.43845e-07	Protein-FAM102A-like-Protein,Protein-FAM102A-like-Protein
TC030679	57.4344	-1.7355	0.348533	-4.97946	6.37624e-07	4.43658e-06	Dihydrofolate-reductase-like-Protein
TC001606	2862.96	-1.73366	0.30936	-5.60402	2.09441e-08	1.78469e-07	Mid1-interacting-protein-1-like
TC008484	1614.1	-1.73295	0.144243	-12.0141	2.9968e-33	1.44269e-31	Uncharacterized-protein
TC015544	50.3309	-1.73252	0.353438	-4.9019	9.49137e-07	6.43323e-06	Uncharacterized-protein-CG3556-like-Protein
TC033158	3100.24	-1.72864	0.181707	-9.51333	1.8465e-21	4.58167e-20	Zinc-finger-protein-395-like-Protein
TC004782	733.971	-1.72861	0.209326	-8.25799	1.48148e-16	2.66595e-15	Uncharacterized-protein
TC031034	39.3232	-1.72818	0.374099	-4.61957	3.84529e-06	2.33155e-05	Protein-amalgam-like-Protein,Protein-amalgam-like-Protein,Protein-amalgam-like-Protein
TC000571	198.998	-1.72784	0.418986	-4.12385	3.72593e-05	0.000190007	Putative-family-31-glucosidase-KIAA1161-like-Protein,Putative-family-31-glucosidase-KIAA1161-like-Protein
TC013996	25.2819	-1.72425	0.462447	-3.72853	0.000192599	0.000854858	Uncharacterized-protein
TC015688	197.685	-1.72377	0.25221	-6.83465	8.22061e-12	1.01208e-10	Calcium-release-activated-calcium-channel-protein-1-like-Protein
TC032835	290.224	-1.72254	0.281496	-6.11922	9.40352e-10	9.44966e-09	Uncharacterized-protein
TC031254	94.9405	-1.7203	0.27962	-6.15227	7.63825e-10	7.75179e-09	Uncharacterized-protein
TC010024	55.4643	-1.71531	0.635988	-2.69708	0.00699499	0.0205579	Uncharacterized-protein
TC015406	4410.2	-1.71516	0.289583	-5.92285	3.16406e-09	2.97771e-08	Uncharacterized-protein
TC009774	43.2271	-1.71259	0.540571	-3.16812	0.00153429	0.00551492	CHK-domain-containing-protein
TC031414	111.213	-1.71126	0.327965	-5.21783	1.81034e-07	1.35866e-06	Uncharacterized-protein
TC032663	259.218	-1.70973	0.217404	-7.86431	3.71145e-15	6.02442e-14	CTP-synthase-like-Protein
TC011675	13.1189	-1.70806	0.576162	-2.96455	0.00303128	0.0100257	Superoxide-dismutase-[Cu-Zn]-like-Protein
TC015235	32.9996	-1.70634	0.428661	-3.98062	6.8735e-05	0.000332603	Clusterin-associated-protein-1-like-Protein
TC012191	1196.7	-1.70439	0.221948	-7.67921	1.60078e-14	2.47218e-13	LIM-domain-kinase-1-like-Protein
TC003971	15.2221	-1.7036	0.713919	-2.38627	0.0170204	0.044314	Band-7-protein-CG42540-like-Protein,Band-7-protein-CG42540-like-Protein
TC010526	10.1855	-1.70155	0.627575	-2.71131	0.00670175	0.0198254	Coiled-coil-and-C2-domain-containing-protein-2A-like-Protein
TC003561	926.628	-1.70098	0.150251	-11.3209	1.03368e-29	4.12924e-28	Heparan-alpha-glucosaminide-N-acetyltransferase-like-Protein
TC032751	789.491	-1.69959	0.190162	-8.93762	3.97628e-19	8.61399e-18	POU-domain-protein,POU-domain-protein
TC007267	16059.8	-1.69894	0.437711	-3.88142	0.000103847	0.00048723	Uncharacterized-protein
TC015857	61.8104	-1.69557	0.35563	-4.7678	1.86248e-06	1.19481e-05	Beta-ureidopropionase-like-Protein
TC009894	10516.9	-1.69308	0.178645	-9.47734	2.60838e-21	6.45789e-20	Cuticular-protein-analogous-to-peritrophins-1-H
TC000459	266.113	-1.693	0.441566	-3.83408	0.000126036	0.000580692	MFS-domain-containing-protein
TC001706	49.8274	-1.69213	0.373972	-4.52475	6.04684e-06	3.52576e-05	Uncharacterized-protein
TC013779	1082.44	-1.69204	0.262516	-6.44546	1.1525e-10	1.27409e-09	Guanylate-cyclase-(EC-4.6.1.2)
TC001720	11.3308	-1.69082	0.659857	-2.5624	0.0103952	0.0290071	RNA-binding-protein-24-A-like-Protein
TC034332	848.963	-1.69013	0.217632	-7.766	8.10051e-15	1.28524e-13	CAP-Gly-domain-containing-protein,Uncharacterized-protein
TC000081	652.315	-1.68978	0.190321	-8.87856	6.77294e-19	1.43686e-17	LON-peptidase-N-terminal-domain-and-RING-finger-protein-3-like-Protein
TC011349	87.4982	-1.68952	0.258934	-6.5249	6.8048e-11	7.71188e-10	Chondroitin-proteoglycan-2-like-Protein-(Cuticular-protein-analogous-to-peritrophins-3-E)
TC030763	1518.08	-1.68932	0.297691	-5.67475	1.38892e-08	1.21007e-07	Acyl-CoA-synthetase-family-member-3,-mitochondrial-like-Protein
TC030240	20.8589	-1.68827	0.536102	-3.14915	0.00163747	0.00582446	Gustatory-receptor
TC004154	21.4931	-1.68569	0.682154	-2.47113	0.0134686	0.0364022	F-box-domain-containing-protein
TC007231	43476.9	-1.68422	0.101468	-16.5985	7.1446e-62	9.93629e-60	Uncharacterized-protein,Uncharacterized-protein
TC014700	334.86	-1.68381	0.163677	-10.2874	8.02957e-25	2.41208e-23	Membrane-metallo-endopeptidase-like-1
TC013974	182.442	-1.68353	0.351475	-4.7899	1.66868e-06	1.08219e-05	Uncharacterized-protein
TC034858	1574.49	-1.6797	0.310165	-5.41551	6.11146e-08	4.8792e-07	Cytochrome-P450-18a1-like-protein
TC014463	12.4365	-1.6796	0.59272	-2.83372	0.004601	0.0143674	Uncharacterized-protein
TC003898	112.191	-1.67903	0.686704	-2.44506	0.0144829	0.0386619	Protein-yellow-like-Protein
TC015576	15125.2	-1.67812	0.328138	-5.11406	3.15313e-07	2.30799e-06	Fatty-acyl-CoA-reductase-(EC-1.2.1.84)
TC032036	27.3418	-1.67786	0.501348	-3.34669	0.000817821	0.00313252	Uncharacterized-protein
TC012821	2180.44	-1.67756	0.496877	-3.37621	0.00073491	0.00285278	Uncharacterized-protein
TC033053	170.268	-1.67249	0.587528	-2.84665	0.0044182	0.0138986	Sodium-driven-chloride-bicarbonate-exchanger-like-Protein,Anion-exchange-protein,Sodium-driven-chloride-bicarbonate-exchanger-like-Protein,Anion-exchange-protein
TC009369	79.9572	-1.66868	0.2657	-6.28033	3.37864e-10	3.58721e-09	Uncharacterized-protein
TC001528	176.231	-1.66837	0.261112	-6.38946	1.66471e-10	1.81891e-09	Uncharacterized-protein
TC000435	262.566	-1.66809	0.171676	-9.71651	2.56429e-22	6.81291e-21	Uncharacterized-protein
TC011520	25.2295	-1.66725	0.458219	-3.63854	0.000274192	0.00117463	Equilibrative-nucleoside-transporter-4-like-Protein
TC012729	2201.62	-1.66696	0.140397	-11.8732	1.6306e-32	7.52818e-31	Fumarylacetoacetate-hydrolase-domain-containing-protein-2A-like-Protein
TC012990	133.526	-1.66595	0.455046	-3.66106	0.000251173	0.00108431	Krueppel-homolog-1-like-Protein,Krueppel-homolog-1-like-Protein
TC006709	1804.93	-1.66555	0.311654	-5.34422	9.08054e-08	7.05464e-07	Switch-associated-protein-70-like-Protein
TC004997	23.3411	-1.6649	0.507666	-3.27952	0.00103983	0.00388899	Uncharacterized-protein
TC034581	12.8774	-1.66252	0.603481	-2.75488	0.00587142	0.0176944	Uncharacterized-protein
TC006631	520.117	-1.66247	0.472395	-3.51923	0.000432805	0.00178592	Putative-inorganic-phosphate-cotransporter-like-Protein
TC031435	53.5304	-1.66102	0.299598	-5.54417	2.95348e-08	2.45724e-07	Tub-domain-containing-protein
TC032133	16.1519	-1.65816	0.497347	-3.33401	0.000856027	0.00326113	Neurotrimin-like-Protein
TC011644	269.264	-1.65773	0.29494	-5.62059	1.90307e-08	1.62904e-07	Putative-sodium-dependent-multivitamin-transporter-like-Protein
TC007081	25.4535	-1.65644	0.496812	-3.33414	0.000855649	0.00326079	Female-sterile-nasrat
TC001139	85.7294	-1.65561	0.437545	-3.78385	0.000154418	0.000700008	Calponin
TC007420	9809.94	-1.65549	0.156547	-10.5751	3.88942e-26	1.28112e-24	Alpha-galactosidase-(EC-3.2.1.-)
TC014589	62.2927	-1.65486	0.370483	-4.46677	7.94105e-06	4.5571e-05	Putative-multidrug-resistance-associated-protein-lethal(2)03659-like-Protein,Putative-multidrug-resistance-associated-protein-lethal(2)03659-like-Protein
TC016299	6717.2	-1.6546	0.229215	-7.21856	5.25415e-13	7.29815e-12	Protein-yellow-like-Protein
TC002838	70.5243	-1.6541	0.275771	-5.99811	1.99631e-09	1.92868e-08	Targeting-protein-for-Xklp2-homolog-like-Protein
TC033435	713.039	-1.65361	0.180952	-9.13839	6.33906e-20	1.44847e-18	Protein-croquemort-like-Protein,Protein-croquemort-like-Protein,Protein-croquemort-like-Protein
TC009501	369.164	-1.6516	0.169356	-9.75225	1.80429e-22	4.82787e-21	Putative-3-hydroxyisobutyrate-dehydrogenase,-mitochondrial-like-Protein
TC013704	839.218	-1.64966	0.138094	-11.9459	6.82394e-33	3.24353e-31	Testicular-acid-phosphatase-homolog-like-Protein
TC014616	38.2056	-1.64902	0.377421	-4.36919	1.24709e-05	6.93407e-05	Protein-toll-like-Protein
TC034004	13.392	-1.64565	0.661278	-2.48859	0.0128251	0.0348383	Uncharacterized-protein
TC002620	154.177	-1.63769	0.237497	-6.89564	5.36214e-12	6.73406e-11	Zinc-finger-protein-470-like-Protein
TC005344	918.714	-1.63611	0.233651	-7.00236	2.51685e-12	3.25889e-11	TD-and-POZ-domain-containing-protein-3-like-Protein
TC010931	26.3675	-1.63362	0.491678	-3.32255	0.000891998	0.00338899	Glucose-dehydrogenase-[FAD,-quinone]-like-Protein
TC013562	4871.13	-1.63116	0.37807	-4.31444	1.60007e-05	8.70763e-05	Protein-takeout-like-Protein
TC001121	359.676	-1.62602	0.27649	-5.88093	4.07978e-09	3.7702e-08	Uncharacterized-protein
TC010202	1838.07	-1.62543	0.111754	-14.5447	6.31242e-48	5.82864e-46	Uncharacterized-protein
TC007529	501.677	-1.62294	0.20599	-7.87874	3.30688e-15	5.41453e-14	Leucine-rich-PPR-motif-containing-protein,-mitochondrial-like-Protein
TC032938	1016.2	-1.61854	0.210445	-7.69105	1.45935e-14	2.27065e-13	Protein-white-like-Protein
TC005741	27.4724	-1.61754	0.581679	-2.78081	0.00542234	0.0165401	Serpin-peptidase-inhibitor-8
TC003396	129.758	-1.61529	0.477777	-3.38085	0.000722613	0.00281182	ZP-domain-containing-protein
TC005532	13.5141	-1.61075	0.551566	-2.92033	0.00349665	0.0113385	Chaoptin-like-Protein
TC015023	1169.85	-1.60984	0.227611	-7.07276	1.51886e-12	2.01531e-11	Uncharacterized-protein,Uncharacterized-protein
TC010007	168.673	-1.60865	0.337904	-4.76068	1.92941e-06	1.23144e-05	Uncharacterized-protein
TC012783	11.9126	-1.60825	0.581843	-2.76405	0.0057088	0.0172922	Ret-oncogene
TC005368	898.442	-1.60343	0.164257	-9.76176	1.6428e-22	4.40624e-21	Deltameth_res-domain-containing-protein
TC012094	62.7335	-1.60287	0.337462	-4.74979	2.03626e-06	1.29523e-05	Syntaxin-4-like-Protein
TC010543	41.8862	-1.59821	0.489311	-3.26625	0.00108983	0.0040518	Uncharacterized-protein
TC004355	27.8724	-1.59099	0.404864	-3.92968	8.50574e-05	0.000405661	Tankyrase-like-Protein
TC033216	107.107	-1.59057	0.292616	-5.43567	5.45904e-08	4.38944e-07	Uncharacterized-protein
TC031485	70.0494	-1.5889	0.313225	-5.07273	3.92154e-07	2.83908e-06	Sodium-channel-protein,Sodium-channel-protein
TC034153	4003.23	-1.58815	0.16306	-9.73966	2.04238e-22	5.4391e-21	Uncharacterized-protein
TC034531	5864.93	-1.58707	0.103661	-15.3103	6.52859e-53	7.00424e-51	Protein-grainyhead-like-protein,Protein-grainyhead-like-protein
TC008472	19.8679	-1.58655	0.476984	-3.32622	0.000880339	0.00334921	Palmitoyltransferase-(EC-2.3.1.225)
TC000586	18.1782	-1.58634	0.462347	-3.43106	0.000601219	0.00238813	Uncharacterized-protein
TC032167	15.0483	-1.58493	0.601513	-2.6349	0.0084161	0.0241794	Uncharacterized-protein
TC011462	885.507	-1.58104	0.332258	-4.75847	1.95068e-06	1.2443e-05	Synaptotagmin-IV
TC014187	1159.37	-1.58058	0.122035	-12.9519	2.29287e-38	1.39617e-36	Protein-tyrosine-phosphatase-domain-containing-protein-1-like-Protein,Protein-tyrosine-phosphatase-domain-containing-protein-1-like-Protein,Protein-tyrosine-phosphatase-domain-containing-protein-1-like-Protein
TC015158	68.5347	-1.58002	0.499137	-3.16549	0.0015482	0.00555782	Dehydrogenase/reductase-SDR-family-protein-7-like
TC014708	5031.35	-1.57689	0.147416	-10.6969	1.05287e-26	3.61602e-25	Nuclear-factor-of-activated-T-cells-5-like-Protein,Nuclear-factor-of-activated-T-cells-5-like-Protein,Nuclear-factor-of-activated-T-cells-5-like-Protein,Nuclear-factor-of-activated-T-cells-5-like-Protein
TC013918	520.288	-1.57666	0.556559	-2.83286	0.00461329	0.0143958	Chitinase-like-protein-Idgf4-(Imaginal-disc-growth-factor-2)
TC011837	135.581	-1.57659	0.220824	-7.13959	9.36069e-13	1.27199e-11	Insulin-like-growth-factor-binding-protein-complex-acid-labile-subunit
TC006116	1196.44	-1.57642	0.162633	-9.69313	3.22488e-22	8.48792e-21	Windbeutel
TC008446	328.174	-1.5754	0.217418	-7.24597	4.29364e-13	5.99354e-12	Protein-YIPF5-like-Protein
TC034635	237.37	-1.57452	0.273732	-5.75204	8.81736e-09	7.87689e-08	Uncharacterized-protein,Uncharacterized-protein,Uncharacterized-protein,Uncharacterized-protein,Uncharacterized-protein
TC002830	140.01	-1.57429	0.519178	-3.03228	0.00242712	0.00823697	Uncharacterized-protein
TC015937	221.338	-1.57404	0.18117	-8.68822	3.68178e-18	7.43284e-17	Actin-binding-protein-anillin-like-Protein,Actin-binding-protein-anillin-like-Protein
TC031360	27.0724	-1.57108	0.420475	-3.73645	0.000186636	0.000830027	Ig-like-domain-containing-protein,Ig-like-domain-containing-protein
TC012756	24.3332	-1.56963	0.402705	-3.89771	9.71064e-05	0.000459045	Protein-croquemort-like-Protein,Protein-croquemort-like-Protein
TC013090	7028	-1.56658	0.342586	-4.5728	4.81238e-06	2.86444e-05	Uncharacterized-protein
TC003248	611.731	-1.5661	0.2833	-5.52806	3.23792e-08	2.67806e-07	Presqualene-diphosphate-phosphatase-like-Protein
TC004535	114.721	-1.56124	0.203973	-7.65416	1.94586e-14	2.98233e-13	Mannan-binding-lectin-serine-protease-1-like-Protein
TC013521	3935.3	-1.55789	0.157344	-9.90115	4.11513e-23	1.15316e-21	Long-chain-fatty-acid-transport-protein-4-like-Protein
TC033623	166.047	-1.55406	0.223028	-6.96801	3.21465e-12	4.1245e-11	Uncharacterized-protein
TC014590	796.522	-1.55276	0.161163	-9.63475	5.7031e-22	1.46345e-20	Isocitrate-dehydrogenase-[NADP]-(EC-1.1.1.42)
TC004877	67.7841	-1.54559	0.297112	-5.20204	1.97112e-07	1.4705e-06	Alcohol-dehydrogenase-[NADP(+)]-A-like-Protein
TC031986	348.916	-1.54479	0.361908	-4.26846	1.96831e-05	0.000105586	RNA-binding-protein-Musashi-homolog-Rbp6-like-Protein,RNA-binding-protein-Musashi-homolog-Rbp6-like-Protein
TC001570	7580.09	-1.54346	0.214924	-7.18144	6.89796e-13	9.48785e-12	Translocating-chain-associated-membrane-protein-1-like-Protein
TC034723	13.1149	-1.54338	0.589924	-2.61623	0.00889059	0.0253394	Synaptobrevin-like-protein
TC004638	37.8229	-1.54251	0.371707	-4.14979	3.32778e-05	0.000171175	Protein-slit-like-Protein,Protein-slit-like-Protein
TC007441	20.4385	-1.54186	0.4963	-3.10672	0.00189178	0.00661417	TOG-domain-containing-protein
TC014810	91.3241	-1.54152	0.249244	-6.18479	6.21869e-10	6.39758e-09	Lebercilin-domain-containing-protein
TC006262	146485	-1.53595	0.307563	-4.99392	5.91654e-07	4.15005e-06	Pupal-cuticle-protein-C1B-like-Protein
TC007381	5361.89	-1.53589	0.116642	-13.1675	1.35026e-39	8.69184e-38	TNFR-Cys-domain-containing-protein
TC034367	58.1173	-1.53386	0.342394	-4.4798	7.4712e-06	4.29622e-05	Uncharacterized-protein
TC031709	41.2996	-1.53352	0.357142	-4.29387	1.75584e-05	9.50028e-05	C2-set_2-domain-containing-protein
TC014334	16.6517	-1.52974	0.502635	-3.04343	0.00233898	0.00796272	Intraflagellar-transport-protein-80-homolog-like-Protein
TC032215	2098.78	-1.52971	0.260722	-5.8672	4.43204e-09	4.08233e-08	Phospholipase-B1,-membrane-associated-like-Protein
TC000080	166.102	-1.52651	0.235068	-6.49392	8.36337e-11	9.40253e-10	RING-type-domain-containing-protein
TC003571	897.464	-1.52584	0.24054	-6.34337	2.24791e-10	2.4302e-09	Uncharacterized-protein
TC001115	956.369	-1.52546	0.421347	-3.62044	0.000294103	0.00125116	Uncharacterized-protein
TC032574	4338.74	-1.52522	0.248854	-6.12899	8.84399e-10	8.91123e-09	Ankyrin-2-like-Protein,Ankyrin-2-like-Protein,Ankyrin-2-like-Protein
TC011223	284.566	-1.52336	0.220901	-6.89612	5.34424e-12	6.71907e-11	Peroxisomal-membrane-protein-11C-like-Protein
TC014278	40.4168	-1.52005	0.366254	-4.15028	3.32072e-05	0.00017089	Aquaporin-like-Protein
TC000087	66.6827	-1.51987	0.305106	-4.98145	6.31092e-07	4.39929e-06	Protein-henna-like-Protein
TC031474	121.736	-1.51721	0.298498	-5.08283	3.71861e-07	2.70085e-06	Kinesin-like-protein
TC003908	377.871	-1.512	0.17688	-8.54818	1.25046e-17	2.42452e-16	Met, Circadian-locomoter-output-cycles-protein-kaput-like-Protein-(Methoprene-tolerant)
TC006643	14.329	-1.51069	0.622699	-2.42603	0.015265	0.0404137	Potassium-voltage-gated-channel-protein-Shaw-like-Protein
ENSRNA022721512	36.3541	-1.50579	0.56365	-2.67151	0.00755117	0.0220259
TC031528	18.3644	-1.50556	0.550783	-2.73348	0.00626682	0.0187108	Forkhead-box-protein-P1-like-Protein,Forkhead-box-protein-P1-like-Protein,Forkhead-box-protein-P1-like-Protein,Forkhead-box-protein-P1-like-Protein,Forkhead-box-protein-P1-like-Protein,Forkhead-box-protein-P1-like-Protein
TC009085	954.107	-1.50495	0.277103	-5.43104	5.60272e-08	4.49534e-07	Oxysterol-binding-protein,Oxysterol-binding-protein
TC012751	1179.81	-1.50447	0.314684	-4.78087	1.74535e-06	1.12737e-05	Zinc-transporter-ZIP13-homolog-like-Protein
TC008993	2449.17	-1.50415	0.15758	-9.54533	1.35681e-21	3.39655e-20	IMD-domain-containing-protein,IMD-domain-containing-protein,IMD-domain-containing-protein
TC005715	10.7674	-1.50181	0.608625	-2.46755	0.0136041	0.0367202	Cyclin-dependent-kinase-5-activator
TC013131	272.023	-1.50077	0.548439	-2.73644	0.00621079	0.0185681	Pupal-cuticle-protein-like-Protein
TC033262	1358.03	-1.50066	0.233591	-6.42431	1.32468e-10	1.45443e-09	Uncharacterized-protein,Uncharacterized-protein,Uncharacterized-protein,Uncharacterized-protein,Uncharacterized-protein
TC002719	132.557	-1.49975	0.199333	-7.52381	5.32012e-14	7.86498e-13	Centrosomin
TC011744	350.358	-1.49871	0.173708	-8.62773	6.25812e-18	1.24335e-16	Muscle-segmentation-homeobox-like-Protein
TC015233	160.365	-1.49828	0.368907	-4.06141	4.87776e-05	0.000242176	Uncharacterized-protein,Uncharacterized-protein
TC013474	412.017	-1.49813	0.243112	-6.16231	7.16932e-10	7.30881e-09	Senseless
TC001221	85.4567	-1.49777	0.570758	-2.62418	0.00868571	0.0248715	Uncharacterized-protein
TC031150	5029.22	-1.49681	0.139734	-10.7118	8.95642e-27	3.09491e-25	Uncharacterized-protein
TC013160	30.2559	-1.49667	0.437138	-3.4238	0.00061753	0.00244516	Uncharacterized-protein
TC032808	41.0335	-1.49096	0.427903	-3.48433	0.000493363	0.00200678	Uncharacterized-protein,Uncharacterized-protein
TC007440	12.0288	-1.48959	0.557118	-2.67375	0.00750088	0.0218962	Uncharacterized-protein,Uncharacterized-protein
TC008090	848.768	-1.48779	0.244675	-6.08067	1.19678e-09	1.18469e-08	Torso-like-protein
TC012748	342.622	-1.4857	0.20464	-7.26006	3.86905e-13	5.43451e-12	Muscle-segmentation-homeobox-like-Protein
TC009245	1897.42	-1.48454	0.235581	-6.30162	2.94556e-10	3.14518e-09	Cell-growth-regulator-with-RING-finger-domain-protein-1-like-Protein,Cell-growth-regulator-with-RING-finger-domain-protein-1-like-Protein
TC031040	219.368	-1.48446	0.189114	-7.84956	4.17504e-15	6.74775e-14	Homeobox-protein-araucan-like-Protein,Homeobox-protein-araucan-like-Protein
TC010364	1715.21	-1.48356	0.132394	-11.2056	3.8258e-29	1.46591e-27	Dihydropyrimidine-dehydrogenase-[NADP(+)]-like-Protein
TC035051	28.4809	-1.48352	0.436699	-3.39712	0.000681001	0.00266648	Glucosylceramidase-(EC-3.2.1.45)
TC011548	48.302	-1.4826	0.344168	-4.30779	1.64894e-05	8.96492e-05	Cyclin-dependent-kinase-1-like-Protein,Cyclin-dependent-kinase-1-like-Protein,Cyclin-dependent-kinase-1-like-Protein
TC011826	36.9155	-1.48259	0.521997	-2.84024	0.00450799	0.0141306	Y+L-amino-acid-transporter-2-like-Protein
TC011533	21.8056	-1.48121	0.456376	-3.2456	0.00117204	0.00431189	Uncharacterized-protein
TC034544	210.285	-1.47737	0.416136	-3.55021	0.000384921	0.00160005	Uncharacterized-protein
TC010365	46.9881	-1.47621	0.302021	-4.88777	1.01984e-06	6.8588e-06	Dihydropyrimidine-dehydrogenase-[NADP(+)]-like-Protein
TC003498	37.9475	-1.47258	0.364474	-4.04029	5.33861e-05	0.000263654	Mpv17-like-protein
TC008867	25.1766	-1.47189	0.428289	-3.43668	0.000588887	0.00234576	Inactive-dipeptidyl-peptidase-10-like-Protein
TC034109	6990.33	-1.46967	0.167279	-8.78574	1.55338e-18	3.22856e-17	cGMP-dependent-protein-kinase,-isozyme-2-forms-cD4/T1/T3A/T3B-like-Protein,cGMP-dependent-protein-kinase,-isozyme-2-forms-cD4/T1/T3A/T3B-like-Protein,cGMP-dependent-protein-kinase,-isozyme-2-forms-cD4/T1/T3A/T3B-like-Protein
TC001175	45.9285	-1.46891	0.47951	-3.06336	0.00218867	0.00751442	Cytosol-aminopeptidase-like-Protein
TC000945	40.3985	-1.46797	0.377265	-3.89109	9.97963e-05	0.000470576	Vesicular-acetylcholine-transporter-like-Protein
TC031147	39.5774	-1.46564	0.528137	-2.77512	0.00551814	0.0167914	Uncharacterized-protein
TC009773	224.906	-1.4636	0.550556	-2.6584	0.00785132	0.0227951	CHK-domain-containing-protein
TC000147	38.2386	-1.46155	0.353519	-4.13429	3.5605e-05	0.000181983	Uncharacterized-protein
TC010811	33.3149	-1.46065	0.415313	-3.51699	0.000436467	0.00179905	Uncharacterized-protein
TC009584	1462.7	-1.45981	0.208666	-6.99592	2.63518e-12	3.40428e-11	Uncharacterized-protein,Uncharacterized-protein,Uncharacterized-protein
TC001176	1810.59	-1.45964	0.330149	-4.42117	9.81682e-06	5.5627e-05	Uncharacterized-protein
TC011257	1110.61	-1.45715	0.386374	-3.77135	0.000162368	0.000731044	Aquaporin-like-Protein,Aquaporin-like-Protein
TC032035	380.046	-1.45626	0.190719	-7.63564	2.24708e-14	3.42536e-13	Max-interacting-protein-1-like-Protein,Max-interacting-protein-1-like-Protein
TC034895	19.5824	-1.45507	0.501779	-2.89983	0.00373363	0.011993	PR-domain-zinc-finger-protein-4-like-protein
TC034176	1623.69	-1.45335	0.18168	-7.99949	1.24936e-15	2.13242e-14	Glutaminyl-peptide-cyclotransferase-like-protein,Glutaminyl-peptide-cyclotransferase-like-protein
TC004946	2067.4	-1.45051	0.168616	-8.60245	7.80352e-18	1.53148e-16	Leucine-rich-repeat-protein-soc-2-homolog-like-Protein
TC011227	159.197	-1.4418	0.227548	-6.33624	2.35433e-10	2.53552e-09	Voltage-dependent-L-type-calcium-channel-subunit-alpha,Voltage-dependent-L-type-calcium-channel-subunit-alpha,Voltage-dependent-L-type-calcium-channel-subunit-alpha
TC000425	88.0608	-1.43938	0.268616	-5.35851	8.39103e-08	6.56423e-07	Uncharacterized-protein
TC015854	3297.55	-1.43855	0.241664	-5.95268	2.63793e-09	2.50559e-08	Protein-croquemort-like-Protein
TC008062	22.8207	-1.43574	0.483049	-2.97224	0.0029564	0.00981834	Sloppy-paired-(Sloppy-paired-2)
TC008732	78.1528	-1.43552	0.298664	-4.80648	1.53614e-06	1.00316e-05	Putative-2-oxoglutarate-dehydrogenase-E1-component-DHKTD1-homolog,-mitochondrial-like-Protein
TC034694	4470.1	-1.43531	0.177281	-8.09626	5.66752e-16	9.92918e-15	G_PROTEIN_RECEP_F1_2-domain-containing-protein
TC006771	3290.94	-1.42932	0.399588	-3.57698	0.00034759	0.00145507	SH2-domain-containing-protein
TC033392	23.6484	-1.4273	0.437835	-3.25991	0.00111446	0.00413115	Uncharacterized-protein
TC012273	1066.85	-1.4263	0.174946	-8.1528	3.55607e-16	6.30853e-15	Serine/threonine-protein-phosphatase-2A-55-kDa-regulatory-subunit-B
TC008901	15.2748	-1.42532	0.60151	-2.36957	0.0178088	0.0459919	E3-ubiquitin-protein-ligase-(EC-2.3.2.27)
TC005460	63.6408	-1.42522	0.333357	-4.27537	1.90823e-05	0.000102509	Innexin
TC007167	3604.21	-1.42015	0.199514	-7.11804	1.09472e-12	1.48044e-11	Cytochrome-P450-301B1
TC014314	18.2399	-1.41984	0.501053	-2.83372	0.00460093	0.0143674	Chaoptin-like-Protein
TC015024	545.007	-1.41922	0.25905	-5.47857	4.28768e-08	3.49498e-07	Spectrin-beta-chain-like-Protein
TC015342	336.377	-1.41839	0.218848	-6.48118	9.10106e-11	1.01609e-09	Platelet-activating-factor-acetylhydrolase-IB-subunit-beta-homolog-like-Protein
TC034541	34.9057	-1.4173	0.433715	-3.26783	0.00108377	0.00403058	Uncharacterized-protein
TC031157	5144.92	-1.41686	0.164822	-8.59629	8.23344e-18	1.61024e-16	Putative-nuclear-hormone-receptor-HR38-like-Protein
TC034442	9715.77	-1.41475	0.161355	-8.76798	1.81908e-18	3.74624e-17	Protein-phosphatase-Slingshot-like-Protein
TC009999	80.9757	-1.41316	0.247595	-5.70755	1.14611e-08	1.01422e-07	Uncharacterized-protein
TC034152	5483.67	-1.41105	0.140263	-10.06	8.29857e-24	2.39088e-22	Uncharacterized-protein
TC008298	27294.5	-1.41068	0.226888	-6.21751	5.05091e-10	5.2441e-09	Outer-dense-fiber-protein-3-like-protein-2
TC030702	57.6375	-1.4064	0.306422	-4.58976	4.43747e-06	2.66177e-05	Uncharacterized-protein
TC008292	41.3423	-1.40351	0.517667	-2.71122	0.00670356	0.0198256	Protein-turtle-like-Protein,Protein-turtle-like-Protein-(Fragment)
TC011732	25.8462	-1.40306	0.500767	-2.80183	0.00508141	0.0156442	Fibronectin-type-III-domain-containing-protein,Fibronectin-type-III-domain-containing-protein,Fibronectin-type-III-domain-containing-protein
TC012034	4467.27	-1.40198	0.183564	-7.63753	2.21422e-14	3.37983e-13	KH-domain-containing-protein-C56G2.1-like-Protein
TC005347	476.836	-1.40053	0.231211	-6.05739	1.38346e-09	1.35992e-08	Spermatogenesis-associated-protein-20-like-Protein
TC013840	20.4266	-1.39881	0.430074	-3.25248	0.00114404	0.00422405	Follicle-cell-protein-3C-1-like-Protein
TC004766	77.9147	-1.39859	0.293565	-4.76415	1.8965e-06	1.21318e-05	Brain-peptide-IDL-like-protein
TC011288	140.799	-1.3979	0.470026	-2.9741	0.00293854	0.00977343	Calcium-activated-potassium-channel-slowpoke-like-Protein,Calcium-activated-potassium-channel-slowpoke-like-Protein,Calcium-activated-potassium-channel-slowpoke-like-Protein,Calcium-activated-potassium-channel-slowpoke-like-Protein,Calcium-activated-potassium-channel-slowpoke-like-Protein
TC009325	241.654	-1.39778	0.32564	-4.29243	1.76732e-05	9.54861e-05	Fumarylacetoacetase-(EC-3.7.1.2)-(Fumarylacetoacetate-hydrolase)
TC003493	7560.14	-1.39717	0.273438	-5.10966	3.22747e-07	2.35628e-06	Uncharacterized-protein
TC001943	41.4226	-1.39452	0.383579	-3.63555	0.000277389	0.00118633	IplI-aurora-like-kinase
TC014761	3945.38	-1.39445	0.415057	-3.35965	0.000780411	0.00301176	Uncharacterized-protein
TC012161	12.1868	-1.39395	0.566577	-2.4603	0.0138821	0.0373675	VPS9-domain-containing-protein
TC031368	16.9923	-1.39182	0.578973	-2.40395	0.0162189	0.0425689	WAP-domain-containing-protein
TC031071	78.9195	-1.39169	0.37394	-3.7217	0.000197888	0.00087626	Fork-head-domain-containing-protein
TC002790	294.703	-1.39086	0.160138	-8.68539	3.77434e-18	7.59249e-17	Peptidoglycan-recognition-protein-LE-like-Protein
TC033624	239.187	-1.39084	0.197701	-7.03509	1.99131e-12	2.61142e-11	Uncharacterized-protein
TC033429	453.223	-1.38955	0.470727	-2.95193	0.0031579	0.0103926	Uncharacterized-protein
TC001529	3755.88	-1.38821	0.254062	-5.46405	4.65403e-08	3.78539e-07	Protein-kinase-domain-containing-protein
TC004921	29.1301	-1.38787	0.427373	-3.24743	0.00116452	0.00428842	Protein-CREG1-like-Protein
TC012483	71.1448	-1.38571	0.291663	-4.75107	2.02344e-06	1.28853e-05	Echinoderm-microtubule-associated-protein-like-CG42247
TC007179	172.368	-1.38443	0.211243	-6.55371	5.61245e-11	6.40569e-10	Uncharacterized-protein
TC011724	6687.11	-1.38402	0.125496	-11.0284	2.78774e-28	1.03643e-26	Uncharacterized-protein
TC014714	108.666	-1.38331	0.280608	-4.9297	8.23576e-07	5.63644e-06	N-acetylserotonin-O-methyltransferase-like-protein
TC010121	2277.66	-1.38151	0.151261	-9.13331	6.64359e-20	1.50887e-18	Pterin-4-alpha-carbinolamine-dehydratase-like-Protein
TC005714	206.58	-1.38129	0.1967	-7.02232	2.18221e-12	2.84521e-11	2-hydroxyacyl-CoA-lyase-1-like-Protein
TC001380	68.8607	-1.38016	0.265948	-5.1896	2.10748e-07	1.57016e-06	Phosphoglycerate-mutase-(EC-5.4.2.11)-(EC-5.4.2.4)
TC000232	45.6445	-1.37647	0.498533	-2.76104	0.0057618	0.0174153	Vacuolar-protein-sorting-associated-protein-62-like-Protein
TC032251	12.9305	-1.37545	0.534473	-2.57347	0.0100684	0.0282421	Glutamate-gated-chloride-channel-like-Protein,Glutamate-gated-chloride-channel-like-Protein,Glutamate-gated-chloride-channel-like-Protein,Glutamate-gated-chloride-channel-like-Protein,Glutamate-gated-chloride-channel-like-Protein,Glutamate-gated-chloride-channel-like-Protein
TC002068	57.5223	-1.37453	0.436525	-3.1488	0.00163942	0.00582955	G_PROTEIN_RECEP_F1_2-domain-containing-protein
TC000720	2176.43	-1.37333	0.507466	-2.70626	0.0068046	0.020077	Pupal-cuticle-protein-Edg-84A-like-Protein
TC007475	20.212	-1.37063	0.470121	-2.91548	0.00355139	0.011473	Soluble-guanylate-cyclase-88E-like-Protein,Soluble-guanylate-cyclase-88E-like-Protein
TC031050	18.7722	-1.3694	0.508585	-2.69257	0.00709045	0.0208167	Uncharacterized-protein
TC015652	1061.75	-1.36635	0.210707	-6.48458	8.89767e-11	9.94368e-10	PID-domain-containing-protein
TC008966	28.7392	-1.3659	0.39542	-3.45431	0.000551696	0.00221642	Insulinoma-associated-protein-1a-like-Protein
TC007525	62.9504	-1.36396	0.372998	-3.65676	0.000255421	0.00110031	Rhombotin-1-like-Protein,Rhombotin-1-like-Protein
TC010791	31.201	-1.36304	0.383616	-3.55314	0.000380665	0.00158587	Deoxynucleoside-kinase-like-Protein
TC015275	259.525	-1.36187	0.225403	-6.04195	1.52266e-09	1.48896e-08	Cellular-FABP-like-protein,Cellular-FABP-like-protein
TC004942	12.0032	-1.36135	0.576841	-2.36002	0.0182741	0.0469459	Glutathione-S-transferase-D4-like-Protein
TC008936	6748.73	-1.35778	0.331599	-4.09465	4.22815e-05	0.00021292	Putative-transcription-factor-SOX-14-like-Protein
TC032611	515.858	-1.35736	0.253854	-5.34698	8.94318e-08	6.95752e-07	Calpain-A-like-Protein,Calpain-A-like-Protein
TC033041	18.9962	-1.35649	0.4681	-2.89786	0.00375722	0.0120516	CXXC-type-domain-containing-protein
TC031508	24.8548	-1.35366	0.461833	-2.93106	0.00337812	0.0110048	Regulator-of-G-protein-signaling-20-like-Protein
TC034563	25.5512	-1.35287	0.434982	-3.11017	0.00186982	0.00654959	Uncharacterized-protein
TC032425	230.964	-1.35084	0.548804	-2.46143	0.0138383	0.037276	Uncharacterized-protein
TC031441	6501.92	-1.35025	0.20961	-6.44174	1.18111e-10	1.30188e-09	Tropomyosin-1,-isoforms-9A/A/B-like-Protein,Tropomyosin-1,-isoforms-9A/A/B-like-Protein
TC013857	497.34	-1.35	0.182701	-7.38913	1.47792e-13	2.12628e-12	Uncharacterized-protein
TC014292	71.2148	-1.34975	0.406501	-3.3204	0.000898897	0.0034129	Uncharacterized-protein
TC001556	2344.59	-1.3488	0.146931	-9.17984	4.3172e-20	9.90495e-19	Peroxidasin
TC011604	18.0756	-1.34773	0.505741	-2.66487	0.00770182	0.0224246	Protein-rhomboid-like-Protein
TC001577	1038.32	-1.34594	0.207481	-6.48705	8.75315e-11	9.80161e-10	Autophagy-related-protein-13
TC005474	5898.98	-1.34588	0.23524	-5.72129	1.05716e-08	9.38446e-08	Broad-complex-core-protein-isoforms-1/2/3/4/5-like-Protein-(Broad-complex-isoform-Z5),Broad-complex-core-protein-isoforms-1/2/3/4/5-like-Protein
TC012096	405.279	-1.34559	0.332899	-4.04203	5.29908e-05	0.000261817	Protein-Tob1-like-Protein
TC033106	3794.94	-1.34507	0.251155	-5.35555	8.52961e-08	6.65877e-07	Uncharacterized-protein
TC000522	3514.63	-1.34475	0.103467	-12.9969	1.27411e-38	7.88617e-37	Glutathione-S-transferase-1-1-like-Protein
TC014093	1138.03	-1.34467	0.137657	-9.76827	1.54053e-22	4.14179e-21	Alpha-tocopherol-transfer-protein-like
TC009931	43.4037	-1.34191	0.329619	-4.0711	4.67909e-05	0.000233437	Putative-inactive-tRNA-specific-adenosine-deaminase-like-protein-3
TC007993	3904.72	-1.34148	0.160193	-8.37413	5.56355e-17	1.03251e-15	Signal-recognition-particle-receptor-subunit-alpha-homolog-like-Protein
TC033696	1617.41	-1.3398	0.162002	-8.27028	1.33648e-16	2.4205e-15	Transmembrane-protein-68-like-Protein
TC013256	1007.98	-1.3364	0.144853	-9.22591	2.81175e-20	6.55783e-19	WD-repeat-containing-protein-37-like-Protein,WD-repeat-containing-protein-37-like-Protein
TC031939	4170.49	-1.33608	0.238663	-5.59818	2.16614e-08	1.83746e-07	Uncharacterized-protein,Uncharacterized-protein
TC034197	564.493	-1.33532	0.155001	-8.61497	6.99629e-18	1.38269e-16	MOXD1-homolog-1-like-Protein,MOXD1-homolog-1-like-Protein
TC012822	1186.42	-1.33427	0.307783	-4.33509	1.45701e-05	7.99085e-05	Uncharacterized-protein
TC002539	66.5245	-1.33424	0.280823	-4.75117	2.02245e-06	1.28853e-05	Kinesin-like-protein
TC010898	190.707	-1.33418	0.273857	-4.87183	1.10571e-06	7.39654e-06	Secretory-phospholipase-A2-receptor-like-Protein,Secretory-phospholipase-A2-receptor-like-Protein
TC011912	108.741	-1.33358	0.222265	-5.99996	1.97365e-09	1.90842e-08	Sidoreflexin
TC011601	1375.18	-1.33222	0.417683	-3.18955	0.00142496	0.00516127	VWFC-domain-containing-protein
TC015109	271.053	-1.32921	0.236502	-5.62027	1.90658e-08	1.6308e-07	Uncharacterized-protein
TC032200	180.716	-1.32842	0.32374	-4.10336	4.07201e-05	0.000205608	Uncharacterized-protein
TC009519	1410.89	-1.32766	0.264961	-5.01077	5.42131e-07	3.81933e-06	Heterogeneous-nuclear-ribonucleoprotein-K-like-Protein
TC004641	19.6062	-1.32758	0.442628	-2.99932	0.00270581	0.00907442	Aminopeptidase-N-like-protein,Aminopeptidase-N-like-protein
TC014954	27345	-1.32408	0.193328	-6.84887	7.44371e-12	9.22479e-11	Protein-croquemort-like-Protein
TC000611	2402.08	-1.32051	0.358822	-3.68014	0.000233106	0.00101662	Alpha-tocopherol-transfer-protein-like
TC013167	101.352	-1.32018	0.265478	-4.97284	6.59799e-07	4.57675e-06	G2/mitotic-specific-cyclin-B3-like-Protein
TC012305	974.962	-1.31753	0.159325	-8.26943	1.34606e-16	2.43393e-15	Wolframin-like-Protein
TC033133	98.1203	-1.31366	0.418159	-3.14153	0.00168065	0.00596112	Uncharacterized-protein
TC006222	3033.51	-1.31187	0.225653	-5.81366	6.11212e-09	5.54819e-08	BHLH-domain-containing-protein,BHLH-domain-containing-protein
TC031102	163.686	-1.30916	0.268239	-4.88056	1.05786e-06	7.09754e-06	Uncharacterized-protein
TC011972	2777.97	-1.30799	0.287086	-4.55609	5.21134e-06	3.07843e-05	Endothelin-converting-enzyme-2-like-Protein
TC034839	1012.23	-1.30776	0.163387	-8.00406	1.20383e-15	2.0641e-14	Uncharacterized-protein
TC031982	510.259	-1.30665	0.273468	-4.77807	1.76988e-06	1.14126e-05	Receptor-expression-enhancing-protein
TC008790	56.1348	-1.30617	0.358567	-3.64275	0.000269738	0.00115712	Uncharacterized-protein
TC034855	42.0909	-1.30444	0.444418	-2.93518	0.00333359	0.0108786	DNA-ligase-4-like-protein-(Fragment)
TC015261	39.4496	-1.302	0.356173	-3.65552	0.000256659	0.0011048	Serendipity-locus-protein-alpha-like-Protein
TC003289	730.44	-1.30158	0.258915	-5.02704	4.98102e-07	3.53122e-06	Facilitated-trehalose-transporter-Tret1-2-homolog-like-Protein
TC004800	982.398	-1.29977	0.189491	-6.85928	6.92102e-12	8.59596e-11	Kinesin-like-protein-KIF21A
TC034687	28.3115	-1.29938	0.400774	-3.24219	0.00118616	0.00435959	Putative-sodium-dependent-multivitamin-transporter-like-protein,Putative-sodium-dependent-multivitamin-transporter-like-protein
TC033319	24.5463	-1.29618	0.483816	-2.67908	0.0073825	0.021601	Uncharacterized-protein
TC032641	238.386	-1.29339	0.227152	-5.69395	1.24133e-08	1.09246e-07	Uncharacterized-protein
TC033390	34.1102	-1.29334	0.539109	-2.39903	0.0164387	0.0430355	Putative-multidrug-resistance-associated-protein-lethal(2)03659-like-Protein
TC034435	138.419	-1.29278	0.215817	-5.99017	2.09622e-09	2.02001e-08	Uncharacterized-protein
TC003258	680.107	-1.29083	0.355374	-3.63233	0.000280875	0.00119987	Uncharacterized-protein
TC006296	188244	-1.29024	0.283921	-4.54434	5.51074e-06	3.24339e-05	Actin-5C-like-Protein
TC013679	72.747	-1.28725	0.450659	-2.85637	0.00428514	0.0135368	Cytochrome-P450-like-protein
TC013774	121.608	-1.28638	0.271716	-4.7343	2.19815e-06	1.3927e-05	Protein-FAM210B-like-Protein
TC012183	790.831	-1.28635	0.125271	-10.2685	9.77258e-25	2.92788e-23	Uncharacterized-protein
TC009442	1807.93	-1.28584	0.168638	-7.62488	2.44263e-14	3.71841e-13	Uncharacterized-protein
TC034722	6360.01	-1.28492	0.304001	-4.2267	2.37143e-05	0.000124891	Tudor-domain-containing-protein-7-like-protein,Tudor-domain-containing-protein-7-like-protein
TC009058	51.5671	-1.28475	0.385471	-3.33294	0.000859322	0.00327257	Uncharacterized-protein
TC011302	1022.93	-1.27943	0.419651	-3.04879	0.00229761	0.00783847	Uncharacterized-protein
TC003635	110.369	-1.27736	0.448284	-2.84945	0.00437947	0.0137922	Integrase_H2C2-domain-containing-protein
TC031503	820.8	-1.27512	0.261443	-4.87725	1.07577e-06	7.20054e-06	Xaa-Pro-dipeptidase-like-Protein
TC000366	3546.83	-1.2709	0.266338	-4.77175	1.82628e-06	1.17628e-05	Uncharacterized-protein,Uncharacterized-protein
TC013074	319.004	-1.26978	0.182365	-6.96286	3.33425e-12	4.27307e-11	Uncharacterized-protein
TC010155	157.59	-1.2695	0.231829	-5.47601	4.35029e-08	3.54346e-07	Protein-Wnt
TC007477	69.1941	-1.26754	0.338326	-3.74649	0.000179329	0.000803235	Synaptotagmin-1-like-Protein
TC034652	177.699	-1.2664	0.213293	-5.93738	2.89615e-09	2.73931e-08	Gustatory-receptor
TC011180	17.7241	-1.26143	0.465544	-2.70958	0.00673693	0.0199034	Cytochrome-P450-like-protein
TC006217	2274.5	-1.26104	0.120678	-10.4496	1.47133e-25	4.60403e-24	WD-repeat-domain-phosphoinositide-interacting-protein-2-like-Protein
TC012850	863.613	-1.26019	0.175658	-7.17411	7.27773e-13	9.97368e-12	ADP-ribosylation-factor-like-protein-2
TC033024	35.7634	-1.25937	0.401535	-3.13638	0.00171047	0.0060521	Uncharacterized-protein
TC012387	116.929	-1.259	0.239984	-5.24618	1.55283e-07	1.17717e-06	BACK-domain-containing-protein
TC004798	1115.72	-1.25863	0.17723	-7.10167	1.23259e-12	1.65892e-11	Uncharacterized-protein
TC003147	2795.78	-1.2586	0.16379	-7.68423	1.53924e-14	2.38509e-13	Uncharacterized-protein
TC002584	297.55	-1.25836	0.217571	-5.78366	7.30939e-09	6.57145e-08	NAD-dependent-histone-deacetylase-Sir2-like-Protein
TC015296	15.8698	-1.25759	0.487543	-2.57945	0.00989581	0.0278134	Cytochrome-P450-349A1
TC013633	36.5107	-1.25556	0.412545	-3.04345	0.00233881	0.00796272	Nicotinic-acetylcholine-receptor-subunit-alpha6,Nicotinic-acetylcholine-receptor-subunit-alpha6,Nicotinic-acetylcholine-receptor-subunit-alpha6,Nicotinic-acetylcholine-receptor-subunit-alpha6,Nicotinic-acetylcholine-receptor-subunit-alpha6,Nicotinic-acetylcholine-receptor-subunit-a6-isoform-VI-(Nicotinic-acetylcholine-receptor-subunit-alpha6)-(Nicotinic-acetylcholine-receptor-subunit-alpha6-varia…
TC000734	220.565	-1.2518	0.246801	-5.0721	3.93443e-07	2.84659e-06	Spaetzle-domain-containing-protein
TC000188	4595.51	-1.2482	0.405524	-3.078	0.00208395	0.00719672	Heat-shock-70-kDa-protein-cognate-2-like-Protein
TC015091	1011.24	-1.24795	0.21183	-5.8913	3.83171e-09	3.54969e-08	Uncharacterized-protein
TC000625	27.1067	-1.24496	0.451957	-2.75459	0.00587655	0.0177051	Chaoptin-like-Protein,Chaoptin-like-Protein
TC033258	5022.45	-1.24451	0.139648	-8.91182	5.02027e-19	1.07312e-17	Neprilysin-2-like-Protein,Neprilysin-2-like-Protein
TC015554	720.879	-1.23935	0.401241	-3.08879	0.00200973	0.00697462	Dehydrogenase/reductase-SDR-family-protein-7-like
TC009619	4470.94	-1.23859	0.155848	-7.94742	1.90443e-15	3.19724e-14	Glucosamine-6-phosphate-N-acetyltransferase-(EC-2.3.1.4)
TC031499	890.375	-1.23854	0.159102	-7.78453	6.99703e-15	1.11487e-13	Putative-RNA-binding-protein-orb2-like-Protein,Putative-RNA-binding-protein-orb2-like-Protein
TC006257	388.279	-1.23823	0.196387	-6.30507	2.88061e-10	3.08168e-09	C2H2-type-domain-containing-protein
TC015991	76.8196	-1.23715	0.290998	-4.2514	2.12439e-05	0.000112937	Ubiquitin-like-protein-4A
TC005376	23.2795	-1.23632	0.445703	-2.77387	0.00553936	0.0168287	Larval-serum-protein-2-like-Protein
TC014743	586.826	-1.23516	0.216594	-5.70264	1.17965e-08	1.04144e-07	Phosphatidate-cytidylyltransferase-(EC-2.7.7.41)
TC006034	512.499	-1.2331	0.450081	-2.73974	0.00614879	0.0184072	Serine-protease-P69
TC033461	285.378	-1.23099	0.216434	-5.68763	1.28816e-08	1.12664e-07	Alpha-tocopherol-transfer-protein-like
TC031489	23.2724	-1.22983	0.434561	-2.83005	0.00465407	0.014519	Nucleolysin-TIA-1-isoform-p40-like-Protein
TC011020	107.991	-1.22775	0.365637	-3.35783	0.000785578	0.00302859	Transmembrane-protein-216-like-Protein
TC032583	26.2574	-1.22449	0.390255	-3.13767	0.00170296	0.00603075	Uncharacterized-protein-(Fragment)
TC000818	14.6642	-1.2238	0.51287	-2.38618	0.0170243	0.044314	Putative-transporter-ZK637.1-like-Protein
TC034145	97.7468	-1.22212	0.522541	-2.33881	0.0193455	0.049327	Sodium-independent-sulfate-anion-transporter-like-Protein
TC015903	17.4712	-1.22089	0.504471	-2.42014	0.0155144	0.0410161	Bardet-Biedl-syndrome-4-protein-homolog-like-Protein
TC000024	3329.72	-1.22081	0.218731	-5.58132	2.38699e-08	2.0157e-07	Protein-extra-macrochaetae-like-Protein
TC031471	57.2175	-1.219	0.296731	-4.10808	3.98959e-05	0.00020208	Uncharacterized-protein,Uncharacterized-protein
TC008077	1361.01	-1.21886	0.203378	-5.99309	2.05896e-09	1.98751e-08	Signal-peptidase-complex-subunit-3-(EC-3.4.-.-)
TC000418	5951.99	-1.21826	0.28102	-4.33514	1.45665e-05	7.99085e-05	Uncharacterized-protein
TC032442	243.273	-1.21453	0.222887	-5.44908	5.06316e-08	4.08864e-07	Uncharacterized-protein
TC003990	35.9306	-1.21394	0.330986	-3.66764	0.000244804	0.00105944	Uncharacterized-protein
TC016340	99.0761	-1.213	0.306727	-3.95467	7.66417e-05	0.000368803	FERM-domain-containing-protein-8-like-Protein
TC006337	183.362	-1.21247	0.245124	-4.94637	7.56119e-07	5.20323e-06	MFS-domain-containing-protein
TC033027	99.3153	-1.2121	0.359733	-3.36944	0.000753218	0.00291681	Neuroligin-3-like-Protein
TC032794	8810.06	-1.20816	0.290107	-4.16455	3.11972e-05	0.000161505	Uncharacterized-protein
TC033313	77.4963	-1.20762	0.263995	-4.57438	4.77636e-06	2.84686e-05	Uncharacterized-protein
TC030988	195.89	-1.20691	0.296815	-4.06621	4.77848e-05	0.000237868	Uncharacterized-protein
TC015879	49.1207	-1.20609	0.362431	-3.32779	0.000875375	0.00333145	Uncharacterized-protein
TC033963	48.1296	-1.20582	0.306001	-3.94058	8.12861e-05	0.000388662	Uncharacterized-protein,Uncharacterized-protein
TC031243	4069.55	-1.20568	0.213061	-5.65885	1.52388e-08	1.31948e-07	Restin-homolog-like-Protein,Restin-homolog-like-Protein,Restin-homolog-like-Protein,Restin-homolog-like-Protein,Restin-homolog-like-Protein,Restin-homolog-like-Protein,Restin-homolog-like-Protein,Restin-homolog-like-Protein
TC002906	4248.76	-1.20493	0.135983	-8.86093	7.93528e-19	1.67399e-17	Uncharacterized-protein
TC011304	421.604	-1.20339	0.164335	-7.32281	2.42835e-13	3.45832e-12	Spatzle-5
TC009926	79.1904	-1.2033	0.28929	-4.15948	3.18978e-05	0.000164754	Condensin-complex-subunit-3-like-Protein
TC034396	313.245	-1.20317	0.194645	-6.18135	6.35558e-10	6.52054e-09	Uncharacterized-protein
TC013128	446.957	-1.20283	0.229786	-5.23456	1.65377e-07	1.24948e-06	Pupal-cuticle-protein-like-Protein
TC015954	580.869	-1.20079	0.189984	-6.32051	2.60705e-10	2.79433e-09	CID-domain-containing-protein
TC009318	466.585	-1.19591	0.183303	-6.52421	6.83607e-11	7.73954e-10	Protein-Wnt
TC009452	53.5088	-1.19365	0.324484	-3.67862	0.000234499	0.00102191	Protein-anon-37Cs-like-Protein
TC007377	1890.2	-1.19345	0.209815	-5.68812	1.28445e-08	1.12427e-07	Kielin/chordin-like-protein
TC015304	4908.55	-1.19198	0.186847	-6.37942	1.77756e-10	1.94033e-09	Uncharacterized-protein
TC031434	31.5608	-1.19124	0.390284	-3.05225	0.00227135	0.00775827	Uncharacterized-protein
TC034747	45.3266	-1.19029	0.347141	-3.42882	0.000606202	0.00240538	Uncharacterized-protein
TC001616	221.181	-1.18758	0.343502	-3.45727	0.000545683	0.00219639	PDZ-domain-containing-protein
TC003287	24.619	-1.18445	0.455494	-2.60036	0.00931259	0.0263716	Facilitated-trehalose-transporter-Tret1-2-homolog-like-Protein
TC001177	144497	-1.18077	0.247642	-4.76807	1.85997e-06	1.19388e-05	Larval/pupal-cuticle-protein-H1C-like-Protein
TC007369	2169.9	-1.1803	0.193325	-6.10525	1.02641e-09	1.02142e-08	D-beta-hydroxybutyrate-dehydrogenase,-mitochondrial-like-Protein
TC006139	7320.18	-1.17941	0.113082	-10.4298	1.81363e-25	5.62825e-24	Uncharacterized-protein
TC007955	386.626	-1.17912	0.166563	-7.07909	1.451e-12	1.92754e-11	Insulin-like-growth-factor-binding-protein-complex-acid-labile-subunit
TC007752	26.21	-1.17718	0.392514	-2.99908	0.00270799	0.00907901	Protein-stoned-B-like-Protein
TC004150	1639.72	-1.17596	0.207835	-5.65814	1.53021e-08	1.32395e-07	PAM2-domain-containing-protein
TC033717	1129.45	-1.17424	0.207105	-5.66981	1.42958e-08	1.24165e-07	UPF0136-membrane-protein-CG5532-like-Protein
TC034304	1660.9	-1.17217	0.195846	-5.98516	2.16176e-09	2.07606e-08	Uncharacterized-protein
TC007337	335.052	-1.17116	0.1614	-7.25628	3.97895e-13	5.57498e-12	Protein-lin-52-homolog-like-Protein
TC014350	3468.65	-1.16545	0.130441	-8.93465	4.08462e-19	8.83171e-18	POU-domain-protein
TC007481	489.574	-1.16323	0.367112	-3.16859	0.00153181	0.00550954	Serine/threonine-protein-kinase-SIK2-like-Protein,Serine/threonine-protein-kinase-SIK2-like-Protein
TC031490	54.1185	-1.16239	0.314507	-3.69592	0.00021909	0.000962955	Uncharacterized-protein
TC015679	54.1091	-1.16111	0.272396	-4.26257	2.02089e-05	0.000108252	SAS-6_N-domain-containing-protein
TC014544	48.3694	-1.15918	0.411528	-2.81677	0.00485091	0.015058	G2/mitotic-specific-cyclin-B-like-Protein
TC000679	219.329	-1.15897	0.332038	-3.49048	0.000482148	0.00196719	2-acylglycerol-O-acyltransferase-2-like-Protein
TC002895	965.06	-1.15784	0.188382	-6.14622	7.93497e-10	8.03174e-09	Transmembrane-protein-135-like-Protein
TC034867	22.0533	-1.15657	0.434092	-2.66435	0.00771376	0.0224483	Protein-kinase-C-(EC-2.7.11.13),Protein-kinase-C-(EC-2.7.11.13)
TC031202	282.543	-1.15605	0.179894	-6.42626	1.30785e-10	1.43736e-09	A-disintegrin-and-metalloproteinase-with-thrombospondin-motifs-16-like-Protein
TC031546	29.7666	-1.15501	0.470554	-2.45458	0.0141048	0.0378492	Solute-carrier-family-41-member-1-like-Protein
TC033250	339.191	-1.15487	0.160596	-7.19119	6.42308e-13	8.8563e-12	Netrin-receptor-unc-5-like-Protein
TC033950	35.0274	-1.1543	0.388831	-2.96864	0.00299119	0.00991687	Ceramide-synthase-5-like-Protein
TC004734	143.602	-1.15135	0.18734	-6.14579	7.95689e-10	8.04617e-09	Bardet-Biedl-syndrome-5-protein-homolog-like-Protein
TC014006	2438.88	-1.14755	0.161913	-7.08746	1.36592e-12	1.82312e-11	Choline-O-acetyltransferase-like-Protein,Choline-O-acetyltransferase-like-Protein
TC006429	5269.28	-1.14693	0.319054	-3.59477	0.00032468	0.00136934	Uncharacterized-protein
TC008695	429.647	-1.1461	0.211472	-5.41963	5.97233e-08	4.77151e-07	SERTA-domain-containing-protein
TC002505	2424.41	-1.1418	0.157388	-7.25469	4.0258e-13	5.63363e-12	Uncharacterized-protein
TC011249	67.7978	-1.14081	0.282572	-4.03725	5.40822e-05	0.000266624	Uncharacterized-protein
TC032638	33.6761	-1.13826	0.40135	-2.83609	0.00456697	0.0142824	CKAP2_C-domain-containing-protein
TC008615	33.8498	-1.13815	0.423603	-2.68684	0.00721325	0.0211552	Carbohydrate-sulfotransferase-(EC-2.8.2.-)
TC008629	914.827	-1.13555	0.233299	-4.86735	1.13104e-06	7.55258e-06	Homeobox-protein-homothorax-like-Protein
TC009719	167.222	-1.13538	0.241166	-4.70785	2.50344e-06	1.56935e-05	Dynein-heavy-chain,-cytoplasmic-like-Protein
TC000678	128.886	-1.13528	0.449734	-2.52433	0.0115921	0.031959	2-acylglycerol-O-acyltransferase-1-like-Protein
TC006219	511.472	-1.13507	0.177978	-6.3776	1.79885e-10	1.96167e-09	DUF862-domain-containing-protein,DUF862-domain-containing-protein
TC030994	4251.79	-1.13482	0.225894	-5.02366	5.06954e-07	3.58496e-06	Bumetanide-sensitive-sodium-(Potassium)-chloride-cotransporter-like-Protein
TC004383	29.1944	-1.1348	0.403157	-2.81479	0.00488094	0.0151429	Nicotinic-acetylcholine-receptor-alpha-3-subunit-(Nicotinic-acetylcholine-receptor-subunit-a3)-(Nicotinic-acetylcholine-receptor-subunit-alpha3)
TC014464	439.997	-1.13363	0.215041	-5.27171	1.35161e-07	1.03086e-06	Endonuclease/exonuclease/phosphatase-family-domain-containing-protein-1-like-Protein
TC033004	35.3289	-1.13356	0.372016	-3.04707	0.00231082	0.00787635	Adenylate-cyclase-(EC-4.6.1.1)
TC000432	3313.27	-1.13262	0.445057	-2.54489	0.0109313	0.0303004	Protein-takeout-like-Protein
TC001173	363.725	-1.13217	0.279131	-4.05605	4.991e-05	0.000247246	Mediator-of-RNA-polymerase-II-transcription-subunit-28-like-Protein
TC002977	41.8431	-1.13208	0.328691	-3.44421	0.000572722	0.00228865	BAI1-associated-protein-3-like-Protein
TC001357	23282.8	-1.13201	0.171823	-6.58823	4.451e-11	5.12161e-10	Uncharacterized-protein
TC010557	8460.3	-1.13145	0.24881	-4.54744	5.43031e-06	3.19772e-05	Protein-transport-protein-Sec61-subunit-alpha-isoform-2-like-Protein
TC032928	226.855	-1.13124	0.182102	-6.2121	5.22807e-10	5.41307e-09	Uncharacterized-protein
TC004733	18823.6	-1.12962	0.139763	-8.08239	6.35098e-16	1.10578e-14	Uncharacterized-protein,Chitin-binding-type-2-domain-containing-protein,Chitin-binding-type-2-domain-containing-protein
TC010763	152.243	-1.12939	0.343877	-3.28428	0.00102245	0.00382908	Uncharacterized-protein,Uncharacterized-protein,Uncharacterized-protein,Uncharacterized-protein,Uncharacterized-protein
TC034533	544.7	-1.128	0.226396	-4.98241	6.27961e-07	4.38288e-06	Patched-domain-containing-protein-3-like-protein
TC000964	264.134	-1.1256	0.24705	-4.55617	5.20947e-06	3.07843e-05	Uncharacterized-protein
TC007297	2334.21	-1.12265	0.211188	-5.31588	1.06144e-07	8.20106e-07	Proton-coupled-amino-acid-transporter-4-like-Protein
TC011255	432.37	-1.12155	0.240449	-4.66439	3.09534e-06	1.9075e-05	BAI1-associated-protein-3-like-Protein
TC032238	297.871	-1.11927	0.176579	-6.33862	2.31831e-10	2.49911e-09	Tyrosine-protein-phosphatase-like-Protein
TC034751	424.877	-1.1188	0.170746	-6.55241	5.66172e-11	6.4554e-10	Putative-serine/threonine-protein-kinase-STE20-like
TC032226	276.882	-1.11456	0.23054	-4.83456	1.33438e-06	8.8111e-06	Peptidase-S1-domain-containing-protein
TC010367	4337.69	-1.11373	0.117894	-9.44693	3.48901e-21	8.54428e-20	V-type-proton-ATPase-subunit-E-like-Protein
TC013680	5187.76	-1.1121	0.178765	-6.221	4.93997e-10	5.14789e-09	Cytochrome-P450-like-protein
TC000179	972.611	-1.11126	0.249196	-4.45939	8.21941e-06	4.70009e-05	Signal-peptidase-complex-catalytic-subunit-SEC11-(EC-3.4.21.89)
TC003750	73.9391	-1.10963	0.345029	-3.21605	0.00129969	0.00473666	HTH-CENPB-type-domain-containing-protein
TC032061	303.255	-1.10912	0.21143	-5.24578	1.55623e-07	1.17856e-06	E3-ubiquitin-protein-ligase-RNF149-like-Protein
TC000370	5024.13	-1.10877	0.231023	-4.79938	1.5916e-06	1.03638e-05	Uncharacterized-protein
TC008686	17.3326	-1.10855	0.459056	-2.41485	0.0157415	0.0415094	Dynein-intermediate-chain-2,-ciliary-like-Protein
TC014871	66.741	-1.10776	0.260395	-4.25416	2.09836e-05	0.000111764	Uncharacterized-protein,Uncharacterized-protein
TC005615	828.008	-1.10772	0.200344	-5.52909	3.21893e-08	2.66431e-07	Congested-like-trachea-protein
TC006290	154.536	-1.10739	0.255991	-4.32589	1.5192e-05	8.29962e-05	Flotillin-1-like-Protein
TC001014	1516.02	-1.10675	0.262073	-4.22306	2.41004e-05	0.000126569	A-disintegrin-and-metalloproteinase-with-thrombospondin-motifs-7-like-Protein
TC001207	1019.39	-1.10376	0.121993	-9.04774	1.45954e-19	3.24294e-18	RNA-binding-protein-MEX3B-like-Protein
TC004654	123.006	-1.10349	0.36868	-2.99307	0.00276185	0.00923761	Serine-protease-P54,Serine-protease-P54
TC011654	75.1358	-1.1019	0.287726	-3.82968	0.000128312	0.000589731	Phosphodiesterase-(EC-3.1.4.-)
TC032584	3320.53	-1.10136	0.15554	-7.08089	1.43231e-12	1.90721e-11	Proton-coupled-amino-acid-transporter-4-like-Protein
TC034249	29.3604	-1.10105	0.366944	-3.0006	0.00269451	0.00903919	Serine/threonine-protein-phosphatase-6-regulatory-ankyrin-repeat-subunit-B-like-Protein,Serine/threonine-protein-phosphatase-6-regulatory-ankyrin-repeat-subunit-B-like-Protein
TC011046	121.741	-1.098	0.28897	-3.79969	0.000144878	0.000658618	Cdc2-kinase-like-protein
TC010680	1216.02	-1.09673	0.156211	-7.0208	2.20603e-12	2.87293e-11	Glyoxalase-domain-containing-protein-4-like-Protein
TC003193	858.811	-1.09559	0.146896	-7.4583	8.7648e-14	1.27896e-12	Protein-scabrous-like-Protein
TC007499	1302.37	-1.09358	0.160789	-6.80132	1.03664e-11	1.26109e-10	HMG-box-domain-containing-protein
TC012916	21.829	-1.09286	0.443537	-2.46397	0.0137407	0.0370397	Liprin-alpha-1-like-Protein
TC013135	108.038	-1.09185	0.279717	-3.90339	9.48528e-05	0.000449499	Pupal-cuticle-protein-Edg-78E-like-Protein
TC030691	128.929	-1.09106	0.212858	-5.12576	2.96345e-07	2.17481e-06	Protein-abnormal-spindle-like-Protein
TC002763	85.1344	-1.08879	0.264561	-4.11545	3.86428e-05	0.000196175	Kinesin-like-protein
TC012123	35.3654	-1.08615	0.409828	-2.65027	0.0080428	0.0232552	Epsilon-sarcoglycan-like-Protein
TC033819	116.019	-1.085	0.240828	-4.5053	6.62804e-06	3.83881e-05	Cyclin-dependent-kinases-regulatory-subunit
TC033252	71.4399	-1.08435	0.37381	-2.9008	0.0037221	0.0119628	Netrin-receptor-unc-5-like-Protein
TC034196	24.6584	-1.08315	0.386417	-2.80306	0.005062	0.015593	Uncharacterized-protein
TC002987	2585.21	-1.08202	0.267948	-4.03816	5.38732e-05	0.000265827	Leucine-rich-repeat-containing-protein-59-like-Protein
TC001199	19.9346	-1.0812	0.437419	-2.47177	0.0134447	0.0363463	ATP-sensitive-inward-rectifier-potassium-channel-12-like-Protein
TC007627	778.242	-1.07879	0.259296	-4.16047	3.17598e-05	0.000164116	Glucosamine-6-phosphate-isomerase-(EC-3.5.99.6)-(Glucosamine-6-phosphate-deaminase)
TC016290	61.8822	-1.07762	0.346099	-3.11363	0.00184798	0.00648522	Uncharacterized-protein,Uncharacterized-protein
TC003454	33.4054	-1.07694	0.414019	-2.6012	0.00928993	0.0263141	Peptide-transporter-family-1-like-Protein,Peptide-transporter-family-1-like-Protein
TC002783	350.703	-1.07613	0.260644	-4.12873	3.64771e-05	0.000186103	Uncharacterized-protein
TC002618	7123.2	-1.07603	0.158048	-6.80823	9.8804e-12	1.20458e-10	Uncharacterized-protein
TC012274	805.576	-1.07519	0.22774	-4.72111	2.34555e-06	1.48026e-05	BMP-and-activin-membrane-bound-inhibitor-like
TC008067	1299.3	-1.07413	0.177996	-6.03454	1.59413e-09	1.55076e-08	UHRF1-binding-protein-1-like
TC000331	1824.52	-1.07386	0.147226	-7.29394	3.01013e-13	4.24394e-12	E3-UFM1-protein-ligase-1-homolog-like-Protein
TC000885	1238.83	-1.07366	0.27447	-3.91176	9.16247e-05	0.000436059	Uncharacterized-protein,Uncharacterized-protein,Uncharacterized-protein
TC013859	1036.82	-1.07347	0.217203	-4.94225	7.7228e-07	5.30471e-06	Succinate--CoA-ligase-[ADP-forming]-subunit-beta,-mitochondrial-(EC-6.2.1.5)-(ATP-specific-succinyl-CoA-synthetase-subunit-beta)-(A-SCS)-(Succinyl-CoA-synthetase-beta-A-chain)-(SCS-betaA)
TC004749	32.4437	-1.07331	0.397372	-2.70102	0.0069127	0.0203639	Sodium-channel-protein
TC008310	43.9509	-1.07017	0.329445	-3.2484	0.00116057	0.00427527	Uncharacterized-protein
TC032667	600.647	-1.06793	0.291145	-3.66803	0.000244424	0.0010582	Uncharacterized-protein
TC012522	2756.52	-1.06769	0.156671	-6.81484	9.43678e-12	1.15549e-10	Kelch-domain-containing-protein-10-homolog-like-Protein
TC009649	415.216	-1.06749	0.228268	-4.67649	2.91822e-06	1.81123e-05	Luciferin-4-monooxygenase-like-Protein
TC001038	29.3565	-1.06632	0.392021	-2.72004	0.00652731	0.0193909	Lipoma-HMGIC-fusion-partner-homolog-like-Protein
TC031504	69.1259	-1.06528	0.340257	-3.13081	0.00174325	0.00615603	BolA-like-protein-3
TC033332	1084.29	-1.06387	0.346995	-3.06596	0.00216972	0.00745407	Cation-transporting-ATPase-(EC-3.6.3.-)
TC010549	99.6321	-1.06294	0.229717	-4.62719	3.7066e-06	2.25411e-05	Rac-GTPase-activating-protein-1-like-Protein
TC003465	74.211	-1.06246	0.259064	-4.10114	4.1112e-05	0.000207308	Uncharacterized-protein
TC033377	93.3297	-1.06232	0.247417	-4.29364	1.75765e-05	9.50547e-05	Pep_M12B_propep-domain-containing-protein
TC012436	79.5933	-1.0608	0.36927	-2.87268	0.00407	0.0129333	Ras-related-protein-Rab6-like-Protein
TC031293	547.984	-1.05978	0.232401	-4.56016	5.1115e-06	3.0258e-05	Uncharacterized-protein
TC013466	149.96	-1.05917	0.21578	-4.90858	9.17388e-07	6.23304e-06	Transmembrane-protein-18-like-Protein
TC003032	1113.66	-1.05797	0.182102	-5.80975	6.25678e-09	5.67493e-08	AXH-domain-containing-protein
TC005311	72.39	-1.05361	0.305116	-3.45313	0.000554125	0.00222443	Uncharacterized-protein
TC033299	946.341	-1.05237	0.155927	-6.74913	1.48734e-11	1.77865e-10	BHLH-domain-containing-protein
TC008799	1483.4	-1.05134	0.115253	-9.12203	7.37319e-20	1.67121e-18	Ras-like-protein-2
TC007265	223.075	-1.05071	0.435156	-2.41456	0.0157543	0.0415334	Uncharacterized-protein,Uncharacterized-protein
TC006033	199.572	-1.04849	0.312376	-3.3565	0.000789367	0.00304111	Serine-protease-P68,Serine-protease-P68
TC000159	120.82	-1.04389	0.259227	-4.02693	5.65109e-05	0.000277645	DUF1767-domain-containing-protein
TC031031	102.007	-1.04359	0.232632	-4.48603	7.25621e-06	4.18756e-05	Uncharacterized-protein
TC003194	3235.87	-1.04214	0.131498	-7.92517	2.27827e-15	3.80217e-14	Scabrous
TC033633	2504.98	-1.04152	0.167286	-6.22602	4.78428e-10	4.99953e-09	Cystathionine-beta-synthase-(EC-4.2.1.22)
TC031001	948.971	-1.04052	0.191742	-5.42669	5.74094e-08	4.60296e-07	Sterile-alpha-motif-domain-containing-protein-5-like-Protein,Sterile-alpha-motif-domain-containing-protein-5-like-Protein,Sterile-alpha-motif-domain-containing-protein-5-like-Protein
TC000520	478.946	-1.03604	0.335832	-3.085	0.00203554	0.00705086	Spaetzle
TC001886	1040.68	-1.02994	0.153947	-6.6902	2.22872e-11	2.62621e-10	Uncharacterized-protein
TC031144	34.1659	-1.02854	0.33672	-3.05459	0.00225368	0.00770658	Solute-carrier-family-25-member-51-like-Protein
TC004551	625.897	-1.02827	0.140643	-7.31124	2.64694e-13	3.75066e-12	Peroxidase-like-Protein,Peroxidase-like-Protein
TC031335	22095.7	-1.02529	0.183928	-5.57442	2.48361e-08	2.08635e-07	Chorion-peroxidase-like-Protein
TC014329	3214.65	-1.02472	0.205845	-4.97812	6.42062e-07	4.46471e-06	Alpha-tocopherol-transfer-protein-like
TC004309	62.9242	-1.02429	0.278776	-3.67423	0.000238569	0.00103804	F-box-only-protein-7-like-Protein
TC007535	184.929	-1.02344	0.270153	-3.78838	0.000151633	0.000688214	Condensin-complex-subunit-1
TC008118	1940.81	-1.02122	0.151399	-6.74519	1.52828e-11	1.81988e-10	Stromal-interaction-molecule-homolog-like-Protein
TC013315	264.287	-1.01921	0.258409	-3.9442	8.00682e-05	0.000383816	Uncharacterized-protein
TC034444	15720.5	-1.01897	0.122286	-8.33269	7.90239e-17	1.45221e-15	ABC-transporter-G-family-member-23-like-Protein,ABC-transporter-G-family-member-23-like-Protein,ABC-transporter-G-family-member-23-like-Protein
TC034078	1638.51	-1.01832	0.16871	-6.03593	1.58053e-09	1.54019e-08	Uncharacterized-protein
TC014505	4038.29	-1.0181	0.173731	-5.8602	4.62311e-09	4.24445e-08	Peptidyl-prolyl-cis-trans-isomerase-(PPIase)-(EC-5.2.1.8)
TC004841	408.745	-1.01687	0.17011	-5.97769	2.26322e-09	2.16244e-08	Nuclear-receptor-binding-factor-2-like-Protein
TC015693	452.853	-1.01629	0.239269	-4.24749	2.16179e-05	0.000114708	Sarcoplasmic-calcium-binding-protein-like-Protein
TC003848	1483.07	-1.01474	0.159207	-6.37371	1.84508e-10	2.01014e-09	CDK5RAP3-like-protein
TC003325	3480.94	-1.01169	0.174696	-5.79115	6.99067e-09	6.30503e-08	Transmembrane-protein-184B-like-Protein
TC032776	630.942	-1.00798	0.119857	-8.40988	4.10441e-17	7.65499e-16	Uncharacterized-protein,Uncharacterized-protein
TC032761	91.229	-1.00764	0.324423	-3.10595	0.0018967	0.00662931	Transmembrane-and-TPR-repeat-containing-protein-CG31690-like-Protein,Transmembrane-and-TPR-repeat-containing-protein-CG31690-like-Protein
TC031960	6637.75	-1.00678	0.154714	-6.50739	7.64667e-11	8.61398e-10	Furin-like-protease-2
TC012925	124.964	-1.00661	0.262815	-3.83011	0.000128085	0.000589169	1,2-dihydroxy-3-keto-5-methylthiopentene-dioxygenase-(EC-1.13.11.54)-(Acireductone-dioxygenase-(Fe(2+)-requiring))-(ARD)-(Fe-ARD)
TC004743	594.623	-1.0059	0.14749	-6.82013	9.0959e-12	1.11618e-10	Gamma-interferon-inducible-lysosomal-thiol-reductase-like-Protein
TC002389	68.697	-1.00376	0.384592	-2.60993	0.00905596	0.0257485	Proton-coupled-amino-acid-transporter-4-like-Protein
TC031559	204.304	-1.00182	0.236993	-4.2272	2.36615e-05	0.000124671	Uncharacterized-protein
TC032148	108.553	-1.00088	0.305733	-3.2737	0.00106148	0.00395293	Microtubule-associated-protein,Microtubule-associated-protein
TC012119	721.904	-1.00087	0.231489	-4.32363	1.53483e-05	8.3769e-05	Uncharacterized-protein
TC012779	339.719	-1.0007	0.234071	-4.27521	1.90959e-05	0.000102534	Uncharacterized-protein,Uncharacterized-protein

## Sheet: Upregulation
	baseMean	log2FoldChange	lfcSE	stat	pvalue	padj
TC000327	77.1799	9.39766	1.30038	7.22687	4.94238e-13	6.88207e-12	Uncharacterized-protein
TC007154	2339.56	8.836	0.369823	23.8925	3.66314e-126	3.75139e-123	DNA-binding-protein-D-ETS-6-like-Protein
TC032235	44.1726	8.59152	1.21339	7.0806	1.43527e-12	1.9089e-11	Uncharacterized-protein
TC004739	36.2603	8.30937	1.22599	6.7777	1.221e-11	1.47108e-10	Uncharacterized-protein
TC032603	412.426	8.15205	0.612802	13.3029	2.22649e-40	1.49294e-38	PDGF_2-domain-containing-protein
TC008247	1278.47	8.06965	0.351574	22.9529	1.37786e-116	9.13032e-114	Uncharacterized-protein
TC034625	1085.89	7.95497	1.5395	5.16724	2.37571e-07	1.75952e-06	Eukaryotic-translation-initiation-factor-6-(eIF-6)
TC005982	8153.09	7.87524	0.930484	8.4636	2.59249e-17	4.91656e-16	Putative-inorganic-phosphate-cotransporter-like-Protein
TC006639	622.312	7.74987	0.415463	18.6536	1.18141e-77	3.02467e-75	Uncharacterized-protein,Uncharacterized-protein
TC002555	212.283	7.67861	0.675464	11.3679	6.0419e-30	2.44827e-28	Eukaryotic-translation-initiation-factor-6-(eIF-6)
TC007400	72.8633	7.45631	1.07939	6.90791	4.91829e-12	6.19737e-11	Uncharacterized-protein
TC007207	17.8646	7.2854	1.327	5.49011	4.01693e-08	3.28618e-07	H15-domain-containing-protein
TC034909	16.972	7.21263	1.27396	5.6616	1.49965e-08	1.30151e-07	Uncharacterized-protein
TC014742	31.9386	7.15201	1.34557	5.31525	1.06514e-07	8.22397e-07	Protein-lin-28-homolog-like-Protein
TC011657	16224.2	7.14901	0.423029	16.8996	4.53164e-64	6.89851e-62	Uncharacterized-protein
TC012853	1098.31	7.04635	0.346842	20.3158	9.33016e-92	3.89275e-89	Matrix-metalloproteinase-16-like-Protein
TC032236	691.419	7.0017	0.332723	21.0436	2.61684e-98	1.1338e-95	Uncharacterized-protein
TC016058	34996.6	6.96317	0.782288	8.90103	5.53293e-19	1.18046e-17	Uncharacterized-protein
TC001264	5536.89	6.91799	0.369297	18.7328	2.67286e-78	7.00226e-76	Uncharacterized-protein
TC012639	803.771	6.84927	0.456	15.0204	5.40194e-51	5.33797e-49	Nitric-oxide-synthase-like-Protein,Nitric-oxide-synthase-(EC-1.14.13.39)
TC009198	2406.45	6.63199	0.413682	16.0316	7.68536e-58	8.92532e-56	L-asparaginase-like-Protein
TC007738	597.659	6.56972	0.405657	16.1953	5.447e-59	6.5979e-57	Attacin_C-domain-containing-protein
TC013988	124.935	6.41844	0.593384	10.8167	2.86982e-27	1.01983e-25	Pupal-cuticle-protein-Edg-84A-like-Protein
TC003402	2060.73	6.3349	0.245362	25.8186	5.47818e-147	1.23423e-143	Multidrug-resistance-protein-homolog-65-like-Protein
TC003144	66.1791	6.29992	0.767406	8.20937	2.22354e-16	3.99492e-15	Frequenin-1-like-Protein
TC015123	378.668	6.27081	0.533691	11.7499	7.07218e-32	3.09993e-30	Uncharacterized-protein
TC009197	320.6	6.25882	0.372982	16.7805	3.3918e-63	4.96216e-61	Uncharacterized-protein
TC000398	300.6	6.24592	0.529072	11.8054	3.65857e-32	1.63547e-30	Uncharacterized-protein
TC002556	658.664	6.20925	0.328696	18.8906	1.36379e-79	4.04292e-77	Uncharacterized-protein
TC001625	122.454	6.17576	0.610666	10.1132	4.83016e-24	1.40236e-22	Uncharacterized-protein
TC009021	191.093	6.1289	0.440712	13.9068	5.75996e-44	4.41401e-42	Uncharacterized-protein
TC002612	275.975	6.05559	0.645532	9.38078	6.54862e-21	1.57966e-19	Glucose-dehydrogenase-[FAD,-quinone]-like-Protein
TC031408	41.3158	6.04058	0.889161	6.79357	1.09389e-11	1.32644e-10	Acid-sphingomyelinase-like-phosphodiesterase-3b
TC004646	10096.6	6.03199	0.286479	21.0556	2.0314e-98	9.1535e-96	Uncharacterized-protein
TC006804	136.668	6.02567	0.499764	12.057	1.78097e-33	8.6851e-32	Globin-like-Protein
TC013507	1476.51	6.0197	0.756413	7.95822	1.74535e-15	2.93893e-14	Hemocyte-protein-glutamine-gamma-glutamyltransferase-like-Protein
TC000296	283.191	6.00034	0.398956	15.0401	4.0094e-51	4.03267e-49	Frequenin-1-like-Protein
TC002814	13.969	5.94826	1.44518	4.11591	3.85647e-05	0.000195926	Fork-head-domain-containing-protein
TC031030	47845.3	5.94623	0.37574	15.8254	2.07848e-56	2.3414e-54	Peptidase-S1-domain-containing-protein
TC003922	5252.94	5.94089	0.279465	21.258	2.77767e-100	1.36046e-97	L-lactate-dehydrogenase-(EC-1.1.1.27)
TC007321	6.95746	5.92395	1.35061	4.38614	1.15381e-05	6.45365e-05	Cytochrome-P450-6BQ11
TC012474	13.1751	5.86571	1.27193	4.61167	3.99453e-06	2.41149e-05	Uncharacterized-protein
TC014091	386.668	5.8245	0.338269	17.2186	1.92691e-66	3.39167e-64	Putative-multidrug-resistance-associated-protein-lethal(2)03659-like-Protein,Putative-multidrug-resistance-associated-protein-lethal(2)03659-like-Protein
TC004761	6.41741	5.80795	1.36301	4.26111	2.03411e-05	0.000108753	Forkhead-box-protein-A1-B-like-Protein
TC033402	6.30803	5.78525	1.37485	4.20791	2.57746e-05	0.000134921	Uncharacterized-protein
TC007320	103.215	5.77227	0.527938	10.9336	7.96182e-28	2.89322e-26	Cytochrome-P450-6BQ10
TC033035	6.15503	5.74848	1.40145	4.1018	4.09946e-05	0.000206902	DUF3421-domain-containing-protein
TC032234	67.8035	5.74776	0.651135	8.82729	1.07244e-18	2.24139e-17	Uncharacterized-protein
TC015130	55.1373	5.70094	0.732881	7.7788	7.32137e-15	1.16326e-13	Serine-protease-P154
TC008826	3187.76	5.51431	0.167294	32.9617	2.87436e-238	3.23796e-234	Uncharacterized-protein
TC004159	21729.9	5.42044	0.276237	19.6224	9.94751e-86	3.73529e-83	Cytochrome-P450-307A1
TC033248	9.60243	5.39392	1.34627	4.00656	6.16085e-05	0.000300702	Uncharacterized-protein
TC006640	52.9951	5.38589	0.682779	7.88818	3.06624e-15	5.04989e-14	Uncharacterized-protein
TC034408	26.4534	5.36802	0.901309	5.9558	2.58802e-09	2.46026e-08	Uncharacterized-protein
TC005528	569.835	5.35824	0.280163	19.1254	1.55202e-81	4.99529e-79	Heat-shock-protein-23-like-Protein
TC005529	120.995	5.35004	0.435355	12.2889	1.03906e-34	5.24889e-33	Heat-shock-protein-23-like-Protein
TC014090	250.107	5.29563	0.319916	16.5532	1.51902e-61	2.06166e-59	Putative-multidrug-resistance-associated-protein-lethal(2)03659-like-Protein
TC013304	9032.49	5.26953	0.281259	18.7355	2.54312e-78	6.82102e-76	Spaetzle-domain-containing-protein
TC008325	8.66736	5.25231	1.40864	3.72864	0.000192514	0.000854818	Putative-E3-ubiquitin-protein-ligase-sinah-like-Protein
TC031407	72.0329	5.24739	0.547934	9.5767	1.00199e-21	2.54794e-20	Uncharacterized-protein
TC031961	8.34254	5.1907	1.34725	3.85282	0.000116767	0.000541754	Uncharacterized-protein
TC007911	68.7632	5.17879	0.546454	9.47708	2.61499e-21	6.46007e-20	Glycine-N-methyltransferase-like-Protein
TC030409	15.4015	5.17853	1.1148	4.64526	3.39648e-06	2.08055e-05	Odorant-receptor
TC008806	189.148	5.15219	0.362939	14.1958	9.73319e-46	8.24394e-44	Ricin-B-type-lectin-domain-containing-protein
TC033846	67.8118	5.1472	0.549155	9.37294	7.05394e-21	1.69792e-19	Beta-mannosidase-like-Protein
TC034269	4.00733	5.13237	1.58872	3.23051	0.00123571	0.00452543	Uncharacterized-protein,Uncharacterized-protein
TC011426	7.96919	5.11971	1.3572	3.77224	0.000161786	0.000728718	Uncharacterized-protein
TC012772	161.791	5.10509	0.402021	12.6986	6.02353e-37	3.49769e-35	WW-domain-containing-oxidoreductase-like-Protein
TC003022	3.90253	5.08901	1.51759	3.35335	0.000798385	0.00306956	Vitellogenin-3-like-Protein
TC013419	74.6527	5.08594	0.646478	7.86715	3.62819e-15	5.89777e-14	Phospholipase-A2-like-Protein,Phospholipase-A2-like-Protein,Phospholipase-A2-like-Protein
TC000894	3.87868	5.08044	1.49195	3.40523	0.000661083	0.00259752	Abdominal-A,Homeobox-protein-abdominal-A-homolog
TC012475	7.57012	5.04247	1.33841	3.7675	0.000164891	0.000741814	Protein-RTF2-homolog-like-Protein
TC008266	7.40552	5.01532	1.37494	3.64767	0.000264632	0.00113565	GABA-gated-ion-channel-(Glycine-receptor)
TC003232	2067.97	5.01117	0.214289	23.3851	6.05508e-121	4.87218e-118	Glutathione-S-transferase-S1-like-Protein
TC033619	13.6619	4.98958	1.13856	4.38236	1.17401e-05	6.55685e-05	Uncharacterized-protein
TC005428	46.8857	4.96743	0.611424	8.12438	4.49669e-16	7.92726e-15	Allatostatin-C-preprohormone-(Allatostatin-C)
TC034080	3.4859	4.92679	1.53144	3.21711	0.0012949	0.00472378	Uncharacterized-protein
TC009072	26628.9	4.92592	0.311223	15.8276	2.00683e-56	2.28353e-54	Phosphoenolpyruvate-carboxykinase-[GTP]-like-Protein,Phosphoenolpyruvate-carboxykinase-[GTP]-like-Protein
TC006803	557.318	4.92368	0.352656	13.9617	2.66969e-44	2.07407e-42	Globin-like-Protein
TC030196	3.47103	4.92134	1.80115	2.73233	0.0062888	0.0187615	Gustatory-receptor
TC010841	51.0524	4.91296	0.588315	8.3509	6.77434e-17	1.24718e-15	DUF4773-domain-containing-protein
TC006721	6.89266	4.90784	1.41037	3.47981	0.000501763	0.00203542	Uncharacterized-protein
TC008683	3.38246	4.88816	1.73701	2.81412	0.00489115	0.0151579	Uncharacterized-protein
TC011723	12.4799	4.86523	1.13655	4.28069	1.86317e-05	0.000100184	Uncharacterized-protein
TC003733	136.656	4.79431	0.416279	11.517	1.0826e-30	4.51683e-29	Calcium-binding-mitochondrial-carrier-protein-Aralar1-like-Protein
TC001666	37.667	4.76313	1.71129	2.78335	0.00538004	0.0164333	BET1-homolog-like-Protein
TC000822	97.872	4.74018	0.451126	10.5074	7.98371e-26	2.54777e-24	Zinc-finger-protein-316-like-Protein
TC009159	16.7646	4.71275	0.936846	5.03044	4.89352e-07	3.47575e-06	Ras-like-GTP-binding-protein-Rho1
TC012717	7382.17	4.69411	0.38414	12.2198	2.43718e-34	1.21481e-32	Uncharacterized-protein
TC006171	16.5903	4.68647	1.12909	4.15066	3.31514e-05	0.000170681	PBPe-domain-containing-protein,PBPe-domain-containing-protein
TC032001	2.81574	4.61824	1.66656	2.77112	0.0055864	0.0169488	PBPe-domain-containing-protein
TC032002	2.80413	4.61379	1.57901	2.92196	0.00347836	0.0112921	Uncharacterized-protein
TC030105	2.80058	4.61181	1.6276	2.8335	0.00460419	0.0143714	Gustatory-receptor-4
TC034554	120.433	4.6102	0.386716	11.9214	9.15419e-33	4.31472e-31	Uncharacterized-protein
TC009574	114.605	4.60069	0.369347	12.4563	1.29275e-35	6.96787e-34	Dual-specificity-protein-phosphatase-23-like-Protein
TC013815	3881.53	4.60042	0.36929	12.4575	1.27331e-35	6.8961e-34	Uncharacterized-protein
TC015089	15.3209	4.57344	0.963214	4.7481	2.05332e-06	1.30461e-05	Carboxylic-ester-hydrolase-(EC-3.1.1.-)
TC032149	10.2279	4.56836	1.22001	3.74452	0.000180737	0.000808258	Spaetzle-domain-containing-protein
TC012499	2.67592	4.5454	1.59408	2.85142	0.00435248	0.0137196	Cytochrome-P450-like-protein
TC032842	19.8329	4.51844	0.830287	5.44202	5.26785e-08	4.24784e-07	Uncharacterized-protein
TC000534	295.223	4.5178	0.278874	16.2001	5.03256e-59	6.16215e-57	Pyrroline-5-carboxylate-reductase-2-like-Protein
TC034681	58.1497	4.50838	0.5163	8.7321	2.49982e-18	5.11078e-17	Uncharacterized-protein
TC030580	1126.05	4.49505	0.162521	27.6584	2.21356e-168	8.31191e-165	Histidine-decarboxylase-like-Protein
TC000286	2.56211	4.48515	1.86785	2.40124	0.0163397	0.042826	Uncharacterized-protein
TC033999	2.55105	4.47536	1.6465	2.71811	0.00656559	0.0194789	Uncharacterized-protein
TC001933	2.53158	4.46559	1.69902	2.62834	0.00858029	0.0246009	Uncharacterized-protein
TC011760	255.588	4.44797	0.262231	16.962	1.56907e-64	2.42131e-62	Systemic-RNA-interference-defective-protein-1
TC032462	5.04456	4.43382	1.39014	3.18947	0.00142536	0.00516127	Uncharacterized-protein
TC032737	51.2496	4.4337	0.516761	8.57978	9.50511e-18	1.84931e-16	WD-repeat-containing-protein-52-like-Protein
TC002945	5521.18	4.40517	0.997188	4.4176	9.98049e-06	5.64409e-05	Uncharacterized-protein
TC009233	4.90398	4.39525	1.39735	3.14542	0.00165846	0.00588983	Uncharacterized-protein
TC010962	2.41076	4.39425	1.87005	2.3498	0.0187837	0.0480577	Putative-multidrug-resistance-associated-protein-lethal(2)03659-like-Protein
TC002681	54.8815	4.35536	0.623117	6.98964	2.75593e-12	3.55212e-11	Cytochrome-b5-like-Protein
TC013613	9634	4.32544	0.285444	15.1534	7.19889e-52	7.50884e-50	Serine-protease-P144
TC012469	2.28619	4.32131	1.71609	2.51812	0.0117983	0.0324482	Defensin-like-Protein
TC008735	2.28669	4.31716	1.7344	2.48914	0.0128054	0.0347933	Uncharacterized-protein
TC012629	2.27171	4.30972	1.65803	2.59931	0.00934122	0.0264394	Odorant-receptor
TC007643	2.27097	4.30865	1.77281	2.4304	0.0150822	0.0400143	Putative-malate-dehydrogenase,-mitochondrial-like-Protein
TC016300	2.26462	4.30512	1.7811	2.41712	0.015644	0.0412814	Glutamate-receptor-1-like-Protein
TC006192	51.105	4.29665	0.491871	8.73532	2.42971e-18	4.97649e-17	Putative-inorganic-phosphate-cotransporter-like-Protein
TC033007	8.73667	4.28999	1.31034	3.27395	0.00106057	0.00395084	Uncharacterized-protein
TC033769	79.7713	4.27132	0.410333	10.4094	2.24654e-25	6.9335e-24	Uncharacterized-protein
TC005481	4.49244	4.26181	1.41375	3.01454	0.00257367	0.00868034	Uncharacterized-protein
TC002832	78.1296	4.24419	0.421018	10.0808	6.71803e-24	1.94048e-22	Chaoptin-like-Protein
TC004118	2.14795	4.22867	1.69594	2.4934	0.0126524	0.0344358	Uncharacterized-protein
TC014089	1373.74	4.21623	0.327444	12.8762	6.13017e-38	3.71271e-36	Putative-multidrug-resistance-associated-protein-lethal(2)03659-like-Protein
TC032683	1087.54	4.17608	0.907389	4.6023	4.17841e-06	2.51307e-05	Leucine-rich-repeats-and-immunoglobulin-like-domains-protein-2
TC034089	4.21195	4.17118	1.44271	2.89122	0.00383747	0.0122845	Uncharacterized-protein
TC009969	1233.61	4.13965	0.302163	13.7	1.0149e-42	7.42396e-41	Uncharacterized-protein
TC031487	2.00629	4.1323	1.71988	2.40266	0.0162762	0.0426895	Uncharacterized-protein
TC002243	46.1257	4.13086	0.496642	8.31757	8.97886e-17	1.64734e-15	Diuretic-hormone-37-like-protein
TC032231	4.0946	4.1293	1.47671	2.79628	0.00516943	0.0158848	Uncharacterized-protein
TC002615	11.5092	4.12923	1.01427	4.07112	4.67875e-05	0.000233437	Glucose-dehydrogenase-[FAD,-quinone]-like-Protein
TC005863	100.682	4.08601	0.39523	10.3383	4.72797e-25	1.43174e-23	Uncharacterized-protein,Uncharacterized-protein
TC007874	14.6238	4.04989	0.850674	4.7608	1.92826e-06	1.2314e-05	Bestrophin-homolog
TC006506	7.25228	4.03881	1.20822	3.34277	0.000829471	0.00317068	Bone-morphogenetic-protein-10
TC008228	25.5059	4.02174	0.746693	5.38607	7.20149e-08	5.69297e-07	Uncharacterized-protein
TC007858	49.5563	4.01402	0.52099	7.70461	1.31247e-14	2.0553e-13	Uncharacterized-protein
TC033746	112.162	4.00893	0.374639	10.7008	1.00943e-26	3.47744e-25	Glucose-dehydrogenase-[FAD,-quinone]-like-Protein
TC005444	340.991	4.00045	0.275653	14.5126	1.00835e-47	9.16051e-46	Protein-yellow-like-Protein
TC011413	205.393	4.0004	0.262203	15.2569	1.48133e-52	1.57426e-50	Connectin-like-Protein
TC031161	1190.95	3.98919	0.791254	5.04161	4.61639e-07	3.30182e-06	Uncharacterized-protein
TC004622	2454.9	3.97917	0.450514	8.8325	1.02359e-18	2.14326e-17	Serine-protease-H51
TC005931	20.4961	3.96223	0.715593	5.53699	3.07719e-08	2.55262e-07	Ankyrin-repeat-domain-containing-protein-40-like-Protein
TC032126	3.68034	3.95329	1.5018	2.63237	0.00847917	0.0243304	Transmembrane-protease-serine-9-like-Protein
TC001440	11995.7	3.94128	0.224823	17.5306	8.36148e-69	1.56987e-66	ZP-domain-containing-protein
TC007620	131.741	3.92867	0.633685	6.19971	5.65669e-10	5.84075e-09	Gram-negative-bacteria-binding-protein-3-like-Protein
TC031404	23.3733	3.91891	0.663634	5.90522	3.52166e-09	3.28135e-08	Innexin
TC032232	23.4059	3.91537	0.64962	6.02717	1.66859e-09	1.6204e-08	Uncharacterized-protein
TC014499	10.0247	3.90916	1.30998	2.98413	0.00284386	0.00948375	Larval-cuticle-protein-8-like-Protein
TC014621	3247.17	3.87552	0.166574	23.266	9.79462e-120	7.35576e-117	Transforming-growth-factor-beta-induced-protein-ig-h3-like-Protein
TC000727	105395	3.85765	0.584204	6.60327	4.02196e-11	4.66125e-10	Uncharacterized-protein
TC005771	12.6339	3.84406	1.00372	3.8298	0.000128247	0.000589673	Serpin-peptidase-inhibitor-23
TC008110	123.278	3.82648	0.498346	7.67836	1.61136e-14	2.48317e-13	PDF-receptor-like-Protein-(Parathyroid-hormone-receptor-like-1)
TC000176	9.50308	3.81021	1.0254	3.71585	0.000202525	0.000896443	Toll-like-protein
TC004452	6.35243	3.80062	1.2913	2.94326	0.00324773	0.0106447	Toll-like-protein
TC034061	3.29435	3.78109	1.49626	2.52703	0.011503	0.0317302	SERPIN-domain-containing-protein
TC014404	17485.7	3.7794	0.886904	4.26134	2.03201e-05	0.000108692	Uncharacterized-protein
TC031292	15.0984	3.76837	0.830657	4.53662	5.71631e-06	3.35387e-05	Uncharacterized-protein
TC007042	2540.08	3.76827	0.294501	12.7955	1.7382e-37	1.03057e-35	Vitellogenin-3-like-Protein
TC012672	683.133	3.7564	0.196981	19.0698	4.49832e-81	1.4076e-78	Carboxypeptidase-A
TC009301	700.776	3.74801	0.272091	13.7748	3.6114e-43	2.6942e-41	UDP-glucose-4-epimerase-(EC-5.1.3.2)
TC001031	75.5079	3.74009	0.540996	6.91335	4.73342e-12	5.9845e-11	Kazal-like-domain-containing-protein
TC010452	4990.74	3.73639	0.176277	21.1961	1.03742e-99	4.86938e-97	Elongation-factor-1-alpha
TC012922	5.88201	3.73624	1.21712	3.06974	0.00214247	0.00736944	CRISP/Allergen/PR-1-like-Protein
TC014769	14.8087	3.72858	0.805029	4.63161	3.6284e-06	2.21539e-05	Uncharacterized-protein
TC005359	3.18577	3.72662	1.52145	2.44939	0.0143099	0.0383173	Uncharacterized-protein
TC011873	734.386	3.69124	0.190097	19.4177	5.47038e-84	1.86739e-81	Integrin-alpha-PS3-like-Protein
TC001195	11.6629	3.68593	1.03593	3.55809	0.000373557	0.00155798	Epoxide-hydrolase-4-like-Protein
TC032738	480.068	3.67746	0.312855	11.7545	6.69457e-32	2.94587e-30	Uncharacterized-protein
TC013723	479.777	3.65956	0.228436	16.02	9.26025e-58	1.06446e-55	Protein-big-brother-like-Protein,Protein-big-brother-like-Protein
TC015572	486.212	3.65655	0.194775	18.7732	1.25202e-78	3.44001e-76	Uncharacterized-protein,Uncharacterized-protein
TC008487	2.99923	3.65464	1.54493	2.36557	0.0180021	0.0464271	Double-stranded-RNA-specific-editase-Adar-like-Protein
TC011876	91.6755	3.6507	0.39863	9.15812	5.28112e-20	1.20918e-18	Uncharacterized-protein,Uncharacterized-protein
TC000517	8.16593	3.64711	1.07566	3.39057	0.000697466	0.00272622	Pathogenesis-related-protein-5-like-Protein
TC011660	6671.98	3.64229	0.780399	4.66722	3.05304e-06	1.88555e-05	Uncharacterized-protein
TC004273	8.4111	3.62796	1.06687	3.40056	0.000672474	0.00263676	UDP-glucuronosyltransferase-(EC-2.4.1.17)
TC034195	189.25	3.62328	0.2822	12.8394	9.8645e-38	5.87956e-36	Serine-enriched-protein-like-Protein
TC001469	19.3225	3.61651	0.674139	5.36463	8.11158e-08	6.36774e-07	Myosuppressin
TC034618	8.34568	3.60217	1.08985	3.30521	0.000949051	0.0035792	Trypsin-zeta-like-protein
TC034050	374.346	3.59938	0.219787	16.3766	2.8082e-60	3.67841e-58	Protein-lozenge-like-Protein
TC004119	21.5968	3.5893	0.649816	5.52356	3.32195e-08	2.73951e-07	Neurocalcin-homolog-like-Protein
TC004630	367.818	3.57949	0.211013	16.9633	1.53372e-64	2.39963e-62	Uncharacterized-protein,Uncharacterized-protein
TC013505	3714.62	3.5792	0.287124	12.4657	1.14899e-35	6.25286e-34	Uncharacterized-protein
TC015170	1061.18	3.57295	0.146511	24.3869	2.3551e-131	3.31627e-128	Lambda-crystallin-like-Protein
TC011661	7211.83	3.57174	0.337273	10.5901	3.31347e-26	1.09783e-24	Uncharacterized-protein
TC001030	168.939	3.56924	0.27967	12.7623	2.66104e-37	1.55319e-35	Kazal-like-domain-containing-protein
TC032109	3.00406	3.56561	1.50101	2.37547	0.0175267	0.045409	Uncharacterized-protein,Uncharacterized-protein
TC030194	21.211	3.54973	0.740631	4.79284	1.64434e-06	1.06764e-05	Gustatory-receptor
TC014646	5.24328	3.54389	1.26631	2.79861	0.00513233	0.0157837	T-complex-associated-testis-expressed-protein-1-like-Protein
TC000423	7.84149	3.5376	1.00645	3.51495	0.000439844	0.00181032	Chaoptin-like-Protein
TC013195	7.89854	3.53385	1.12885	3.1305	0.00174511	0.00616067	CHK-domain-containing-protein
TC032150	1142.02	3.52119	0.159635	22.0578	8.03582e-108	4.31064e-105	Spaetzle-domain-containing-protein
TC032997	10685.5	3.50685	0.428674	8.1807	2.82203e-16	5.0301e-15	DUF4774-domain-containing-protein
TC004836	73.2102	3.49339	0.361358	9.66739	4.14836e-22	1.07676e-20	Nicotinic-acetylcholine-receptor-subunit-alpha8
TC005427	12.5057	3.47583	0.797986	4.35575	1.3261e-05	7.34801e-05	Uncharacterized-protein
TC007743	4.94534	3.46731	1.26484	2.7413	0.00611961	0.0183442	TRP-gamma
TC008734	13713.3	3.46001	0.177819	19.458	2.49462e-84	8.78186e-82	Uncharacterized-protein
TC008352	17.323	3.45446	0.716119	4.82386	1.40805e-06	9.25956e-06	Uncharacterized-protein
TC032298	95.9084	3.44786	0.522195	6.60264	4.03911e-11	4.67632e-10	Protein-scabrous-like-Protein
TC007687	381.482	3.41982	0.251717	13.586	4.85192e-42	3.48133e-40	G-protein-coupled-receptor-moody-like-Protein
TC004632	22.1333	3.41921	0.658959	5.1888	2.11649e-07	1.57582e-06	Uncharacterized-protein
TC013706	893.259	3.41651	0.177504	19.2475	1.48024e-82	4.90438e-80	Integrin-beta
TC012228	4.82676	3.41482	1.34699	2.53514	0.0112401	0.0310876	Facilitated-trehalose-transporter-Tret1-2-homolog-like-Protein
TC009605	841.518	3.40515	0.233803	14.5642	4.7454e-48	4.41792e-46	Tyrosine-protein-phosphatase-Lar-like-Protein,Tyrosine-protein-phosphatase-Lar-like-Protein
TC001320	488.863	3.39497	0.239234	14.191	1.04147e-45	8.75532e-44	Protein-inscuteable-homolog-like-Protein
TC002531	18.9467	3.39254	0.660914	5.1331	2.85001e-07	2.09976e-06	Uncharacterized-protein
TC002522	214.599	3.3807	0.52329	6.46047	1.04377e-10	1.15958e-09	Tyrosine-protein-kinase-(EC-2.7.10.2)
TC010172	3371.71	3.36955	0.847125	3.97763	6.96051e-05	0.000336669	Heat-shock-protein-68-like-Protein
TC005338	23.3111	3.36636	0.609665	5.52166	3.35811e-08	2.76731e-07	Protein-lethal(2)essential-for-life-like-Protein
TC016232	4.70735	3.36461	1.2966	2.59494	0.00946064	0.026717	Protein-takeout-like-Protein
TC007757	4.6884	3.35978	1.31626	2.55252	0.0106948	0.029718	Uncharacterized-protein
TC034555	84.9765	3.33779	0.360039	9.27062	1.85065e-20	4.34324e-19	Uncharacterized-protein
TC012771	11.6421	3.33719	0.860833	3.8767	0.000105881	0.000495327	WW-domain-containing-oxidoreductase-like-Protein
TC015822	2635.76	3.33326	0.837154	3.98166	6.84353e-05	0.000331723	Neural/ectodermal-development-factor-IMP-L2-like-Protein,Neural/ectodermal-development-factor-IMP-L2-like-Protein
TC033855	4244.06	3.33157	0.204877	16.2614	1.85568e-59	2.37549e-57	Peptidase-S1-domain-containing-protein
TC032898	79.5619	3.31459	0.338194	9.80083	1.11664e-22	3.03839e-21	Uncharacterized-protein
TC009861	9283.66	3.30827	0.269018	12.2976	9.3285e-35	4.73358e-33	Uncharacterized-protein
TC013990	10571.6	3.30338	0.267898	12.3308	6.18646e-35	3.18221e-33	Cuticular-protein-4
TC031216	49.248	3.28543	0.409954	8.01414	1.1091e-15	1.90749e-14	Putative-vitellogenin-receptor-like-Protein
TC008299	29.0451	3.27988	0.532902	6.15476	7.51905e-10	7.6446e-09	Aldo-keto-reductase-family-1-member-B10-like-Protein
TC013750	158.059	3.27272	0.283682	11.5366	8.62992e-31	3.61398e-29	Putative-multidrug-resistance-associated-protein-lethal(2)03659-like-Protein
TC012889	4.24431	3.26227	1.37036	2.38059	0.017285	0.0448859	G_PROTEIN_RECEP_F1_2-domain-containing-protein
TC007875	4.44583	3.25673	1.29902	2.50706	0.0121741	0.0333595	Bestrophin-homolog
TC008653	3867.6	3.24686	0.464414	6.9913	2.72355e-12	3.51442e-11	Serine-protease-P83,Serine-protease-P83
TC010355	796.958	3.24354	0.241353	13.439	3.57119e-41	2.4833e-39	Glutathione-peroxidase
TC030609	544.138	3.23428	0.247307	13.078	4.40055e-39	2.75401e-37	Serine-proteinase-stubble-like-Protein
TC012581	83.5281	3.22221	0.333879	9.65082	4.87632e-22	1.25415e-20	Caspase-Nc-like-Protein
TC015039	127.919	3.22119	0.261574	12.3146	7.55472e-35	3.86836e-33	Uncharacterized-protein
TC010529	550.844	3.21584	0.360182	8.92838	4.32307e-19	9.31155e-18	Uncharacterized-protein,Uncharacterized-protein
TC006058	4.31399	3.21206	1.27336	2.52251	0.0116519	0.0320926	Uncharacterized-protein
TC005026	6.59663	3.21006	1.16016	2.76691	0.00565897	0.0171505	Uncharacterized-protein
TC011997	61.6856	3.20462	0.380676	8.41824	3.8219e-17	7.16368e-16	ABC-transmembrane-transporter-(Protein-white-like-Protein)
TC011062	206.333	3.19816	0.250342	12.7752	2.25637e-37	1.32386e-35	Innexin
TC032144	124.459	3.18561	0.306177	10.4045	2.36579e-25	7.26174e-24	Uncharacterized-protein
TC010957	6.44452	3.18357	1.22659	2.59546	0.00944635	0.02669	Uncharacterized-protein
TC015329	82.3507	3.17185	0.569347	5.57103	2.53244e-08	2.1242e-07	Sodium/nucleoside-cotransporter-2-like-Protein
TC010231	4.15962	3.16731	1.33247	2.37702	0.0174531	0.0452391	DUF4200-domain-containing-protein
TC002866	20.6499	3.16548	0.594251	5.32684	9.9937e-08	7.74271e-07	Uncharacterized-protein
TC030889	1866.37	3.16349	0.184847	17.1141	1.16535e-65	1.93054e-63	Facilitated-trehalose-transporter-Tret1-1-like-Protein
TC012852	27.2217	3.16182	0.629341	5.02401	5.06025e-07	3.58064e-06	Nicotinic-acetylcholine-receptor-subunit-alpha2
TC007233	18.4819	3.15595	0.622833	5.06709	4.03945e-07	2.91679e-06	Ferritin-(EC-1.16.3.1)
TC010048	16.1588	3.14801	0.793144	3.96903	7.21654e-05	0.000348305	Beta-hexosaminidase-(EC-3.2.1.52)
TC005873	83.8239	3.14662	0.332981	9.44985	3.39302e-21	8.32732e-20	Uncharacterized-protein
TC000544	903.62	3.13789	0.283184	11.0808	1.55536e-28	5.89937e-27	Soluble-guanylate-cyclase-89Db-like-Protein
TC005522	8.00287	3.12222	1.0253	3.04518	0.00232542	0.00792373	Putative-G-protein-coupled-receptor-CG31760-like-Protein
TC013684	15.9546	3.12215	0.676747	4.61347	3.96003e-06	2.3958e-05	Mediator-of-RNA-polymerase-II-transcription-subunit-15-(Mediator-complex-subunit-15)
TC031143	2288.73	3.11681	0.185906	16.7655	4.36025e-63	6.2972e-61	C-type-lectin-domain-containing-protein
TC034040	399.412	3.10705	0.232473	13.3652	9.65805e-41	6.55409e-39	Serine/threonine-protein-kinase-ATR-like-Protein
TC013165	15.8175	3.10125	0.727967	4.26015	2.04292e-05	0.000109132	Sox21b
TC006285	78.0491	3.09767	0.359784	8.60979	7.31921e-18	1.44145e-16	MYND-type-domain-containing-protein
TC004158	38.1586	3.09389	0.549008	5.63541	1.7464e-08	1.50218e-07	F-box-domain-containing-protein
TC005852	646.684	3.08833	0.190587	16.2043	4.70086e-59	5.88391e-57	Dual-oxidase-maturation-factor-1-like-Protein
TC013614	66.47	3.0867	0.354808	8.69964	3.3295e-18	6.75799e-17	Nk-homeobox-7
TC031532	67.1283	3.08139	0.370909	8.30768	9.7592e-17	1.7847e-15	Uncharacterized-protein,Uncharacterized-protein
TC007486	3335.18	3.08027	0.169981	18.1213	2.16424e-73	4.78043e-71	Dosage-compensation-regulator-like-Protein
TC003363	297.417	3.07594	0.90232	3.40893	0.000652185	0.00256524	Pro-resilin-like-Protein
TC012153	793.259	3.07415	0.13768	22.3282	1.96542e-110	1.23003e-107	Phospholipase-A1-1-like-Protein,Phospholipase-A1-1-like-Protein
TC004830	509.65	3.07301	0.377927	8.13124	4.24918e-16	7.51445e-15	Aminopeptidase-(EC-3.4.11.-),Aminopeptidase-(EC-3.4.11.-)
TC006424	2907.91	3.06953	0.363219	8.45091	2.89041e-17	5.47234e-16	Serine-protease-P74
TC001318	69.7633	3.06491	0.352506	8.69463	3.47961e-18	7.0373e-17	Uncharacterized-protein
TC032196	36.5699	3.06158	0.483836	6.32773	2.48801e-10	2.67182e-09	Putative-chitinase-3-like-Protein
TC005788	322.616	3.05824	0.287635	10.6324	2.10692e-26	7.04286e-25	Sister-of-odd-and-bowl
TC003540	1867.6	3.05311	0.247309	12.3453	5.16271e-35	2.68009e-33	Glycogen-binding-subunit-76A-like-Protein
TC013749	58.0673	3.04843	0.44571	6.83949	7.94777e-12	9.82783e-11	Putative-multidrug-resistance-associated-protein-lethal(2)03659-like-Protein
TC007254	19.3838	3.0481	0.657181	4.63814	3.51552e-06	2.14996e-05	Uncharacterized-protein
TC015809	1439.4	3.04571	0.161573	18.8503	2.92108e-79	8.22649e-77	Facilitated-trehalose-transporter-Tret1-2-homolog-like-Protein
TC004430	1768.75	3.0456	0.286481	10.6311	2.1362e-26	7.11962e-25	Chemosensory-protein-17
TC006266	1641.32	3.01946	0.124392	24.2738	3.70777e-130	4.1768e-127	Protein-charybde-like-Protein
TC032899	457.352	3.01865	1.26939	2.37802	0.0174057	0.045137	Uncharacterized-protein
TC011863	1710.42	3.00675	0.167559	17.9444	5.30733e-72	1.14975e-69	Tetraspanin
TC031272	33.9187	3.00526	0.873664	3.43984	0.000582062	0.00232186	Uncharacterized-protein
TC001053	989.384	2.98635	0.204428	14.6083	2.48755e-48	2.33519e-46	Spatzle-7
TC010659	7.41008	2.98605	0.946088	3.15621	0.00159834	0.00570511	E3-ubiquitin-protein-ligase-MARCH3-like-Protein
TC033734	744.097	2.97644	0.173017	17.2032	2.51439e-66	4.35763e-64	Papilin-like-Protein
TC011733	588.423	2.97007	0.279057	10.6432	1.8752e-26	6.28695e-25	Uncharacterized-protein
TC033868	38.3655	2.96518	0.516175	5.74453	9.21772e-09	8.20851e-08	Protein-dead-ringer-like-Protein,Protein-dead-ringer-like-Protein
TC008047	12.7969	2.95938	0.786798	3.7613	0.000169033	0.000758929	Uncharacterized-protein
TC031568	33.511	2.95441	0.601368	4.91282	8.97772e-07	6.11082e-06	OAR-domain-containing-protein
TC007077	5.42659	2.94977	1.08136	2.72784	0.00637501	0.0189985	ETS-domain-containing-protein
TC000500	394.951	2.94665	0.235521	12.5112	6.48389e-36	3.58044e-34	Antimicrobial-peptide
TC000501	326.248	2.94492	0.221881	13.2725	3.34202e-40	2.22769e-38	Uncharacterized-protein
TC013169	2664.93	2.92917	0.399287	7.336	2.20074e-13	3.14611e-12	Uncharacterized-protein
TC003707	1362.94	2.9278	0.189949	15.4136	1.3254e-53	1.43563e-51	Uncharacterized-protein
TC013492	26.4287	2.92743	0.759634	3.85374	0.000116326	0.000540153	Uncharacterized-protein
TC001378	152.934	2.91219	0.276593	10.5288	6.36502e-26	2.0545e-24	Uncharacterized-protein
TC013553	33.9887	2.90847	0.463807	6.27087	3.59032e-10	3.79765e-09	Hunchback,Hunchback
TC003122	15.7646	2.89754	0.685011	4.22992	2.33777e-05	0.000123349	Luciferin-4-monooxygenase-like-Protein
TC014105	8.63165	2.89533	0.856549	3.38023	0.000724248	0.00281722	48-related-1
TC033407	204.485	2.89126	0.244964	11.8028	3.77606e-32	1.68132e-30	Uncharacterized-protein,Uncharacterized-protein
TC033648	19.1619	2.88979	0.608841	4.74637	2.07097e-06	1.31434e-05	Lysozyme-P-like-Protein
TC015598	503.074	2.88256	0.229465	12.5621	3.41211e-36	1.90284e-34	MFS-domain-containing-protein
TC002132	29.815	2.87936	0.617255	4.66479	3.08935e-06	1.90589e-05	Tektin-2-like-Protein
TC008369	1610.34	2.87696	0.945951	3.04134	0.00235529	0.00801097	Uncharacterized-protein
TC012451	370.104	2.8704	0.177168	16.2015	4.91755e-59	6.08749e-57	Mitochondrial-enolase-superfamily-member-1-like-Protein
TC005998	7.85468	2.86969	1.02693	2.79443	0.00519912	0.0159499	Uncharacterized-protein,Uncharacterized-protein,Uncharacterized-protein
TC032870	5.19269	2.86184	1.11117	2.57552	0.0100089	0.0280892	Uncharacterized-protein-(Fragment)
TC005325	15.8172	2.86076	0.934125	3.0625	0.00219496	0.00753161	Uncharacterized-protein
TC013247	20.463	2.84337	0.607826	4.67793	2.8978e-06	1.80054e-05	ANK_REP_REGION-domain-containing-protein
TC032600	6.8989	2.83967	0.964224	2.94503	0.00322921	0.0106018	SET-and-MYND-domain-containing-protein-4-like-Protein
TC033138	23.3813	2.82227	0.622916	4.53074	5.87771e-06	3.4307e-05	SH3-domain-binding-glutamic-acid-rich-protein-homolog-like-Protein,SH3-domain-binding-glutamic-acid-rich-protein-homolog-like-Protein
TC009431	54.1716	2.82105	0.495755	5.69042	1.26726e-08	1.11181e-07	Uncharacterized-protein,Uncharacterized-protein
TC000521	4201.21	2.8065	0.422344	6.64505	3.03113e-11	3.54945e-10	Uncharacterized-protein
TC032565	98.8715	2.80581	0.453333	6.18928	6.04398e-10	6.22353e-09	Glucose-dehydrogenase-[FAD,-quinone]-like-Protein
TC004993	5.0865	2.80375	1.11704	2.50998	0.0120737	0.0331086	Down-syndrome-cell-adhesion-molecule-like-protein-Dscam2,Down-syndrome-cell-adhesion-molecule-like-protein-Dscam2
TC013310	11931.1	2.80308	0.164897	16.999	8.35782e-65	1.32607e-62	Serpin-peptidase-inhibitor-28
TC007094	82.9382	2.80282	0.34565	8.10884	5.11033e-16	8.98094e-15	TBC1-domain-family-member-19-like-Protein
TC034455	6.53772	2.79899	0.984639	2.84266	0.00447389	0.0140424	Equilibrative-nucleoside-transporter-3-like-Protein
TC000193	17.8803	2.79125	0.604182	4.61988	3.83957e-06	2.33043e-05	Sialic-acid-synthase-like-Protein
TC000174	73.864	2.7872	0.396831	7.02364	2.16157e-12	2.82812e-11	Gamma-interferon-inducible-lysosomal-thiol-reductase-like-Protein
TC033103	173.667	2.78147	0.254163	10.9436	7.12797e-28	2.5986e-26	Transmembrane-protein-164-like-Protein
TC032818	16.3272	2.77973	0.645325	4.30749	1.65114e-05	8.97257e-05	Uncharacterized-protein
TC030982	6.4183	2.77134	0.99314	2.79048	0.005263	0.0161283	Homeotic-protein-deformed-like-Protein
TC011971	37.2539	2.76704	0.447456	6.18393	6.25257e-10	6.42657e-09	Uncharacterized-protein,Uncharacterized-protein
TC032618	106.801	2.75865	0.27254	10.122	4.41297e-24	1.28455e-22	Uncharacterized-protein
TC034835	4293.84	2.74769	0.112147	24.5007	1.45361e-132	2.33927e-129	Putative-exonuclease-GOR-like-protein
TC014638	1303.03	2.74417	0.47265	5.80593	6.40101e-09	5.80107e-08	Uncharacterized-protein
TC015379	6005.41	2.74297	0.381744	7.18535	6.7035e-13	9.23166e-12	Fatty-acyl-CoA-reductase-(EC-1.2.1.84)
TC014799	1136.83	2.72463	0.321304	8.47993	2.25324e-17	4.29489e-16	Uncharacterized-protein,Uncharacterized-protein
TC004592	191.555	2.7169	0.261623	10.3848	2.90862e-25	8.87956e-24	Dual-oxidase-like-Protein
TC032974	77.7713	2.71132	0.348351	7.78329	7.0663e-15	1.12432e-13	C2H2-type-domain-containing-protein
TC006124	1166.22	2.70916	0.310803	8.71664	2.86586e-18	5.84854e-17	Fatty-acyl-CoA-reductase-(EC-1.2.1.84)
TC001319	85.7395	2.70333	0.318085	8.49876	1.91634e-17	3.68388e-16	Uncharacterized-protein
TC013478	1110.36	2.70242	0.258283	10.463	1.27765e-25	4.02032e-24	X-ray-repair-cross-complementing-protein-5-like-Protein
TC014643	6.35463	2.70173	0.989674	2.72992	0.00633502	0.0188944	Uncharacterized-protein
TC007737	47.8591	2.69427	0.395079	6.81957	9.13107e-12	1.11928e-10	Attacin_C-domain-containing-protein
TC030022	15.4549	2.69301	0.639249	4.21277	2.52256e-05	0.000132293	Diuretic-hormone-47
TC034761	10.6355	2.68645	0.783531	3.42865	0.000606597	0.0024061	Chitin-binding-type-2-domain-containing-protein
TC034564	12.2238	2.68132	0.778971	3.44213	0.000577152	0.00230554	G_PROTEIN_RECEP_F1_2-domain-containing-protein
TC015097	12.1373	2.65789	0.721373	3.68449	0.000229164	0.00100059	Uncharacterized-protein
TC003217	74.6543	2.65557	0.351717	7.55028	4.34307e-14	6.46297e-13	EF-hand-domain-containing-protein
TC012819	2570.39	2.65185	0.217879	12.1712	4.4269e-34	2.18724e-32	Uncharacterized-protein
TC012206	146.33	2.64781	0.335186	7.89952	2.79969e-15	4.62441e-14	Uncharacterized-protein
TC033854	31.2974	2.63937	0.492619	5.35784	8.42218e-08	6.57946e-07	Uncharacterized-protein
TC005500	1962.58	2.63389	0.264199	9.96935	2.07584e-23	5.89025e-22	Carboxypeptidase-A,Carboxypeptidase-A
TC016162	23.5163	2.63197	0.523696	5.02576	5.0143e-07	3.55035e-06	Uncharacterized-protein
TC014237	1353.84	2.62751	0.194949	13.4779	2.10899e-41	1.48486e-39	Serpin-peptidase-inhibitor-30
TC015337	28.3106	2.61942	0.469878	5.57468	2.47992e-08	2.0848e-07	Fatty-acid-synthase-like-Protein
TC004523	1413.08	2.61582	0.210584	12.4218	1.99104e-35	1.06299e-33	Serine-protease-P46
TC009162	175.622	2.61124	0.229737	11.3662	6.1616e-30	2.48783e-28	CHK-domain-containing-protein
TC005844	3916.69	2.61121	0.199338	13.0994	3.3179e-39	2.08805e-37	Suppressor-of-cytokine-signaling-2-like-Protein
TC008351	21.7589	2.59796	0.529475	4.90666	9.26402e-07	6.29049e-06	Uncharacterized-protein
TC032128	26.2683	2.59101	0.707405	3.6627	0.000249572	0.001078	Uncharacterized-protein
TC034223	7.19096	2.58645	0.924251	2.79843	0.00513522	0.015784	Uncharacterized-protein
TC010405	129.886	2.58561	0.262167	9.86245	6.05508e-23	1.66774e-21	Serpent
TC003243	341.814	2.58532	0.263807	9.80002	1.12558e-22	3.05534e-21	Uncharacterized-protein
TC000959	5.78659	2.58347	0.998891	2.58634	0.0097001	0.0273111	Uncharacterized-protein
TC008319	5.80297	2.58336	1.05553	2.44745	0.0143871	0.0384692	Cyclin-dependent-kinases-regulatory-subunit
TC032129	1550.88	2.58049	0.244664	10.5471	5.24069e-26	1.70625e-24	Uncharacterized-protein
TC034128	165.571	2.57691	0.322009	8.00261	1.21812e-15	2.08226e-14	Uncharacterized-protein,Uncharacterized-protein
TC014770	148.601	2.57305	0.364046	7.06793	1.57258e-12	2.08169e-11	Pupal-cuticle-protein-Edg-78E-like-Protein
TC001638	63.3137	2.56998	0.368759	6.96928	3.18577e-12	4.0921e-11	Dual-specificity-protein-phosphatase-(EC-3.1.3.16)-(EC-3.1.3.48)
TC006170	28087.4	2.56444	0.170559	15.0355	4.29958e-51	4.28626e-49	Glyceraldehyde-3-phosphate-dehydrogenase-(EC-1.2.1.12)
TC004157	25.6919	2.56374	0.548936	4.67038	3.00637e-06	1.86081e-05	F-box-domain-containing-protein
TC034846	131.249	2.55332	0.344915	7.40273	1.33409e-13	1.92181e-12	Putative-G-protein-coupled-receptor-CG31760-like-protein
TC002984	4055.9	2.55096	0.154914	16.467	6.33803e-61	8.39976e-59	Uncharacterized-protein
TC002510	114.489	2.55045	0.279118	9.13752	6.38981e-20	1.45417e-18	Uncharacterized-protein
TC012312	634.593	2.54067	0.182452	13.9252	4.45465e-44	3.4371e-42	Phosphoglucomutase-2-like-Protein
TC004901	370.904	2.53952	0.226421	11.2159	3.40661e-29	1.30974e-27	Toll-7-like-protein
TC014092	424.188	2.53731	0.325239	7.80137	6.12381e-15	9.82689e-14	Putative-multidrug-resistance-associated-protein-lethal(2)03659-like-Protein
TC004593	211.101	2.52851	0.22442	11.2669	1.91224e-29	7.50571e-28	Dual-oxidase-like-Protein
TC033740	1072.21	2.52473	0.382929	6.59322	4.30385e-11	4.9675e-10	Cuticular-protein-analogous-to-peritrophins-1-E
TC006740	22.2485	2.52379	0.55402	4.55542	5.22819e-06	3.08677e-05	E3-ubiquitin-protein-ligase-(EC-2.3.2.27)
TC008096	157.492	2.52247	0.273457	9.22438	2.85203e-20	6.63804e-19	Dorsal-2
TC013623	59.0539	2.52238	0.378918	6.65681	2.7984e-11	3.28375e-10	Esterase-6-like-Protein
TC004605	9586.09	2.51773	0.370663	6.79249	1.10212e-11	1.33499e-10	Transmembrane-protein-205-like-Protein
TC004623	9.65489	2.5174	0.797328	3.1573	0.00159237	0.00568739	Serine-proteinase-stubble-like-Protein
TC033580	8292.7	2.51721	0.237994	10.5768	3.81948e-26	1.26177e-24	Uncharacterized-protein
TC004531	1275.96	2.5172	0.204441	12.3126	7.74917e-35	3.94997e-33	XK-related-protein
TC034417	75.9241	2.51258	0.324402	7.74526	9.5384e-15	1.5049e-13	Uncharacterized-protein
TC014085	68.3023	2.51221	0.303622	8.27412	1.29406e-16	2.35122e-15	Phosphatidate-cytidylyltransferase-(EC-2.7.7.41)
TC009641	9.55873	2.50927	0.767161	3.27086	0.00107222	0.00398897	Amine-oxidase-(EC-1.4.3.-)
TC012542	66.0097	2.50403	0.379295	6.60181	4.0618e-11	4.69775e-10	Ubiquitin-like-conjugating-enzyme-ATG10
TC031106	40.1881	2.49911	0.40754	6.13217	8.66875e-10	8.75031e-09	Protein-MEMO1-like-Protein
TC012072	141.264	2.49283	0.289483	8.6113	7.22346e-18	1.42508e-16	cAMP-dependent-protein-kinase-catalytic-subunit-like-Protein
TC007258	487.768	2.4895	0.412007	6.04237	1.51864e-09	1.48632e-08	Uncharacterized-protein,Uncharacterized-protein,Uncharacterized-protein
TC032295	17.9849	2.4876	0.612428	4.06187	4.86808e-05	0.000241901	Uncharacterized-protein
TC011951	65.4223	2.48293	0.32227	7.70449	1.31364e-14	2.0553e-13	Uncharacterized-protein
TC005886	2730.41	2.47821	0.133554	18.5559	7.30446e-77	1.7888e-74	Protein-charybde-like-Protein
TC030482	76.0456	2.47716	0.398272	6.21977	4.97897e-10	5.18375e-09	Antimicrobial-peptide
TC004313	50.7301	2.47568	0.398668	6.20987	5.30281e-10	5.48038e-09	Potassium-voltage-gated-channel-protein-eag-like-Protein,Potassium-voltage-gated-channel-protein-eag-like-Protein
TC005696	5.34665	2.47517	1.03411	2.39352	0.0166876	0.0435757	SUN-domain-containing-protein-3-like-Protein
TC008051	298.276	2.47358	0.217554	11.37	5.90008e-30	2.39944e-28	Uncharacterized-protein
TC005603	1179.32	2.45684	0.26487	9.27561	1.76599e-20	4.15321e-19	Microsomal-triglyceride-transfer-protein-large-subunit-like-Protein
TC033877	6.82274	2.45432	0.966533	2.5393	0.0111074	0.0307582	Uncharacterized-protein
TC033821	55.4309	2.44651	0.461892	5.29672	1.17903e-07	9.05368e-07	Sodium-channel-protein-60E-like-Protein,Sodium-channel-protein-60E-like-Protein
TC010840	2744.01	2.44383	0.222693	10.974	5.09763e-28	1.87105e-26	DUF4773-domain-containing-protein
TC034185	21.2667	2.43541	0.514617	4.73247	2.21808e-06	1.40375e-05	Uncharacterized-protein
TC005849	6.71961	2.43501	0.943528	2.58075	0.00985849	0.0277224	L-xylulose-reductase-like-Protein
TC008277	33.2071	2.43217	0.414565	5.8668	4.44276e-09	4.08553e-08	Uncharacterized-protein
TC005573	189.689	2.4309	0.210289	11.5598	6.58741e-31	2.77929e-29	Fork-head-domain-containing-protein
TC008758	975.24	2.42745	0.311382	7.79571	6.4045e-15	1.02481e-13	Calbindin-32-like-Protein
TC006386	4326.67	2.42546	0.244974	9.90088	4.12645e-23	1.15346e-21	PTB-domain-containing-adapter-protein-ced-6-like-Protein
TC010887	18.4087	2.41615	0.604727	3.99544	6.45739e-05	0.000313816	Uncharacterized-protein
TC034619	5.24811	2.41593	1.02881	2.34827	0.018861	0.0482117	Dynein-heavy-chain-8,-axonemal-like-protein
TC032871	40.4966	2.41542	0.54504	4.43165	9.35165e-06	5.31515e-05	Uncharacterized-protein
TC004555	87.5965	2.41206	0.324622	7.43037	1.08296e-13	1.56806e-12	Hex-homeobox
TC001054	635.564	2.41051	0.209675	11.4964	1.37497e-30	5.7155e-29	Spaetzle-like-protein
TC005334	7.78001	2.4057	0.816955	2.94472	0.00323252	0.0106062	Odorant-receptor
TC034609	7.83423	2.39422	0.833251	2.87334	0.00406154	0.0129137	Protein-slit-like-protein
TC015712	971.715	2.39317	0.498365	4.80205	1.57053e-06	1.02503e-05	Glucose-dehydrogenase-[FAD,-quinone]-like-Protein
TC031959	6.37393	2.38601	0.947042	2.51943	0.0117544	0.0323432	Protein-slit-like-Protein
TC004444	30.3264	2.37774	0.504126	4.71656	2.39864e-06	1.50953e-05	Glutathione-S-transferase-D2-like-Protein
TC008148	84.5686	2.37181	0.347757	6.82029	9.08575e-12	1.11615e-10	PDGF_2-domain-containing-protein
TC006214	40.6328	2.3696	0.464917	5.09683	3.45383e-07	2.5134e-06	Uncharacterized-protein
TC008567	25.4126	2.36705	0.501397	4.72092	2.3478e-06	1.48085e-05	Protein-unc-80-homolog-like-Protein,Protein-unc-80-homolog-like-Protein,Protein-unc-80-homolog-like-Protein,Protein-unc-80-homolog-like-Protein
TC014798	112.375	2.35889	0.359666	6.55854	5.43374e-11	6.20803e-10	Vielfaltig
TC009089	29.743	2.34705	0.541584	4.33368	1.4664e-05	8.03844e-05	Serine-protease-P90
TC032161	45.6511	2.34385	0.379751	6.17206	6.74066e-10	6.88427e-09	Serine-protease-easter-like-Protein
TC008439	296.179	2.33934	0.289001	8.09457	5.74673e-16	1.00523e-14	Arylsulfatase-J-like-Protein
TC006593	28.4871	2.3392	0.646349	3.6191	0.000295632	0.00125624	Protein-lethal(2)essential-for-life-like-Protein
TC032954	10.1049	2.33571	0.913663	2.55642	0.0105755	0.0294301	Uncharacterized-protein
TC000411	26.1118	2.32929	0.484034	4.81223	1.49253e-06	9.77517e-06	Cytochrome-P450-304E1
TC034556	12.5921	2.32806	0.684783	3.3997	0.000674595	0.00264324	Uncharacterized-protein
TC005669	99.9204	2.32479	0.258042	9.00935	2.07284e-19	4.57853e-18	Chaoptin-like-Protein
TC007204	141.115	2.32421	0.26151	8.88762	6.2432e-19	1.32948e-17	Spondin-1-like-Protein
TC015102	12.7573	2.32357	0.693687	3.3496	0.000809284	0.0031051	Cytochrome-P450-6BK11
TC003066	115.682	2.32267	0.470946	4.93192	8.14235e-07	5.57929e-06	Uncharacterized-protein
TC011861	94.1981	2.32105	0.286666	8.09671	5.64638e-16	9.90754e-15	Tetraspanin
TC014715	1228.76	2.31642	0.171294	13.523	1.14365e-41	8.10262e-40	Uncharacterized-protein
TC013138	3499.82	2.31257	0.24183	9.5628	1.14615e-21	2.88845e-20	Pupal-cuticle-protein-Edg-78E-like-Protein
TC012368	140.717	2.3035	0.256144	8.993	2.40571e-19	5.28271e-18	ANK_REP_REGION-domain-containing-protein
TC013620	11.8999	2.30267	0.886689	2.59693	0.00940605	0.0265895	Peptidoglycan-recognition-protein
TC012589	41.2275	2.2838	0.361813	6.31209	2.75284e-10	2.94779e-09	Uncharacterized-protein
TC007127	37.7778	2.28378	0.400748	5.6988	1.20657e-08	1.06354e-07	Nose-resistant-to-fluoxetine-protein-6-like-Protein
TC014408	8.3921	2.27629	0.774935	2.93739	0.00330986	0.0108168	Ig-like-domain-containing-protein
TC004405	1531.75	2.27494	0.113661	20.0151	4.07025e-89	1.63755e-86	Replication-protein-A-subunit
TC032023	9.64457	2.27444	0.728669	3.12136	0.00180019	0.00633526	Phosphodiesterase-(EC-3.1.4.-)
TC002388	5451.93	2.27262	0.320479	7.09132	1.32837e-12	1.78356e-11	Proton-coupled-amino-acid-transporter-4-like-Protein
TC034784	26.0458	2.26857	0.812925	2.79063	0.00526059	0.0161253	Uncharacterized-protein
TC030780	29.2719	2.26614	0.599174	3.78211	0.000155503	0.000704359	UDP-glucuronosyltransferase-1-7-like-Protein,UDP-glucuronosyltransferase-(EC-2.4.1.17)
TC000433	82.1184	2.26471	0.333238	6.79609	1.07499e-11	1.30493e-10	SH2-domain-containing-protein
TC008243	3243.77	2.26446	0.140015	16.173	7.81449e-59	9.36491e-57	DNA-binding-protein-D-ETS-4-like-Protein
TC032549	8.36929	2.26392	0.856068	2.64456	0.00817982	0.0235848	Transcription-factor-Sox-8-like-Protein
TC030001	5.98872	2.2619	0.956926	2.36371	0.0180929	0.0465974	AKH-II-preprohormone-(Adipokinetic-hormone-2)
TC015753	7040.98	2.26115	0.903324	2.50314	0.0123096	0.0336653	Fatty-acyl-CoA-reductase-(EC-1.2.1.84)
TC033259	1662.08	2.25817	0.159603	14.1486	1.90405e-45	1.57714e-43	Coiled-coil-domain-containing-protein-CG32809-like-Protein
TC008927	9746.04	2.25686	0.511064	4.416	1.00545e-05	5.67739e-05	Aromatic-amino-acid-aminotransferase-DDB_G0287711-like-Protein
TC006250	9.77963	2.25565	0.765274	2.94751	0.00320347	0.0105247	Defensin-like-Protein
TC005469	185.36	2.2492	0.203475	11.0539	2.09832e-28	7.82702e-27	Uncharacterized-protein
TC034888	407.554	2.24637	0.251334	8.93779	3.97021e-19	8.61399e-18	Uncharacterized-protein
TC034769	29.2355	2.23539	0.721821	3.09688	0.00195571	0.00681655	Receptor-type-tyrosine-protein-phosphatase-S-like-protein
TC033104	19.5355	2.23514	0.631536	3.53921	0.000401332	0.00166213	Acetylcholinesterase-like-Protein
TC014346	16.6982	2.23431	0.68539	3.25991	0.00111447	0.00413115	Cytochrome-P450-346A1
TC032823	110.199	2.23349	0.251994	8.86328	7.76962e-19	1.64212e-17	Leucine-rich-repeat-protein-soc-2-homolog-like-Protein
TC014196	61.3959	2.22843	0.354319	6.28934	3.18828e-10	3.39471e-09	Small-conductance-calcium-activated-potassium-channel-protein-like-Protein
TC009819	457.542	2.22722	0.191841	11.6097	3.67967e-31	1.56421e-29	UTP--glucose-1-phosphate-uridylyltransferase-(EC-2.7.7.9)
TC032521	10.1704	2.22617	0.82187	2.70867	0.00675543	0.0199423	Uncharacterized-protein
TC010327	46.4814	2.22605	0.400528	5.55779	2.73213e-08	2.27981e-07	Uncharacterized-protein
TC033271	1488.64	2.22326	0.257207	8.64385	5.43517e-18	1.08367e-16	Asparagine-synthetase-[glutamine-hydrolyzing]-like-Protein
TC032139	626.276	2.21852	0.26383	8.4089	4.13857e-17	7.70595e-16	Ubiquitin-like-domain-containing-protein
TC000067	9.3082	2.21696	0.901511	2.45916	0.0139264	0.0374507	Glutathione-S-transferase-S1-like-Protein
TC009511	152.656	2.21646	0.393603	5.6312	1.78959e-08	1.53656e-07	Methyltransferase-like-protein-4
TC015108	12.8607	2.21323	0.617826	3.58228	0.000340606	0.00142796	Acyl-CoA-Delta(11)-desaturase-like-Protein
TC030607	2576.5	2.21144	0.204568	10.8103	3.07703e-27	1.09002e-25	Protein-shuttle-craft-like-Protein,Protein-shuttle-craft-like-Protein
TC034293	8.07036	2.20951	0.832066	2.65545	0.0079202	0.022936	Retrovirus-related-Pol-polyprotein-from-type-1-retrotransposable-element-R1-like-Protein
TC032545	145.686	2.20541	0.397585	5.54703	2.90564e-08	2.42101e-07	LAM_G_DOMAIN-domain-containing-protein,LAM_G_DOMAIN-domain-containing-protein
TC009766	27.1009	2.20261	0.773237	2.84856	0.00439174	0.013827	Neural-cell-adhesion-molecule-2-like-Protein,Neural-cell-adhesion-molecule-2-like-Protein,Neural-cell-adhesion-molecule-2-like-Protein
TC013762	7540.42	2.20085	0.167688	13.1247	2.37666e-39	1.50411e-37	Argonaute-2b
TC033977	18.9097	2.19823	0.727841	3.0202	0.00252605	0.00853507	Protein-msta,-isoform-A-like-Protein
TC010803	762.684	2.19783	0.361245	6.08406	1.17176e-09	1.16196e-08	DUF4773-domain-containing-protein
TC034105	70.6518	2.19591	0.375018	5.85548	4.75645e-09	4.35976e-08	Uncharacterized-protein
TC033167	7.07168	2.19316	0.928176	2.36287	0.0181341	0.0466714	Uncharacterized-protein
TC033617	12.7639	2.19028	0.62987	3.47736	0.000506382	0.00205268	Fatty-acyl-CoA-reductase-(EC-1.2.1.84)
TC011262	24.3302	2.1877	0.465062	4.70411	2.54981e-06	1.59576e-05	Oo18-RNA-binding-protein
TC032780	290.86	2.18639	0.274154	7.97506	1.52307e-15	2.58395e-14	Uncharacterized-protein
TC005558	11.2231	2.18374	0.771813	2.82936	0.00466413	0.0145343	C2H2-type-domain-containing-protein
TC004656	51.608	2.18126	0.412986	5.28168	1.28004e-07	9.80262e-07	Vitellogenin-3-like-Protein
TC032960	21.7335	2.17997	0.506575	4.30335	1.68232e-05	9.1332e-05	WD-repeat-containing-protein-6-like-Protein
TC002470	35.3928	2.17027	0.41401	5.24207	1.58788e-07	1.20131e-06	Sulfhydryl-oxidase-(EC-1.8.3.2)
TC005557	450.762	2.16916	0.146298	14.827	9.80202e-50	9.43758e-48	Phosphomannomutase-(EC-5.4.2.8)
TC031253	36.8768	2.16874	0.429799	5.04595	4.51267e-07	3.2338e-06	Pyridoxine-5'-phosphate-oxidase-like-Protein
TC014102	176.822	2.166	0.287618	7.53082	5.04215e-14	7.48351e-13	EF-hand-domain-containing-protein
TC010503	468.446	2.16578	0.207477	10.4386	1.65145e-25	5.15333e-24	Uncharacterized-protein,Uncharacterized-protein
TC007395	893.665	2.15989	0.202579	10.662	1.5333e-26	5.17143e-25	Mannose-6-phosphate-isomerase-(EC-5.3.1.8)
TC032049	15.872	2.1586	0.555768	3.884	0.000102753	0.000482902	Uncharacterized-protein
TC015228	987.879	2.15689	0.132092	16.3287	6.17184e-60	7.99147e-58	C2H2-type-domain-containing-protein
TC033840	31.7731	2.15558	0.542606	3.97265	7.10766e-05	0.000343344	Uncharacterized-protein
TC006347	44.8165	2.1552	0.804181	2.68	0.00736224	0.0215473	Protein-drumstick-like-Protein
TC000236	176.971	2.15177	0.61205	3.51568	0.000438633	0.00180665	Vitellogenin-3-like-Protein
TC006532	62.529	2.15075	0.554866	3.87616	0.000106116	0.000496222	C-terminal-binding-protein-like-Protein
TC034482	20.8922	2.14996	0.586231	3.66743	0.000245004	0.00105949	Uncharacterized-protein
TC007721	218.308	2.1464	0.241985	8.86998	7.31578e-19	1.5491e-17	Rap-GAP-domain-containing-protein
TC010099	8256.28	2.14003	0.164763	12.9886	1.42046e-38	8.74395e-37	Uncharacterized-protein
TC031980	34.8776	2.13773	0.445776	4.79553	1.62243e-06	1.05463e-05	XK-related-protein
TC006299	27.9397	2.13064	0.436688	4.87908	1.06583e-06	7.14251e-06	Death-associated-protein-kinase-dapk-1-like-Protein
TC007448	2505.68	2.12934	0.151862	14.0216	1.1503e-44	9.06163e-43	Uncharacterized-protein,PDGF_2-domain-containing-protein,PDGF_2-domain-containing-protein
TC012854	79.9121	2.12377	0.329469	6.44603	1.14814e-10	1.27051e-09	Calcium-binding-mitochondrial-carrier-protein-Aralar1-like-Protein
TC005409	1323.98	2.12097	0.255766	8.29264	1.10764e-16	2.01577e-15	Chitin-deacetylase-3
TC006733	7.96528	2.11865	0.877039	2.41569	0.0157055	0.0414241	Carboxylic-ester-hydrolase-(EC-3.1.1.-)
TC030193	26.1089	2.11818	0.625896	3.38424	0.000713755	0.00278178	Gustatory-receptor
TC011940	9.85665	2.11474	0.730062	2.89666	0.00377162	0.0120909	Uncharacterized-protein
TC006174	250.257	2.11233	0.288473	7.32245	2.43484e-13	3.46319e-12	Endothelin-converting-enzyme-2-like-Protein
TC006208	178.073	2.11063	0.262213	8.04931	8.32633e-16	1.44302e-14	Uncharacterized-protein
TC009888	129.291	2.10885	0.266132	7.92407	2.2986e-15	3.82478e-14	Uncharacterized-protein
TC012415	148.628	2.09876	0.242572	8.65213	5.05469e-18	1.01139e-16	DNA-repair-protein-RAD51-homolog-4-like-Protein
TC005858	2376.9	2.09652	0.18945	11.0663	1.82738e-28	6.83902e-27	Sphingomyelin-phosphodiesterase-(EC-3.1.4.12),Sphingomyelin-phosphodiesterase-(EC-3.1.4.12)
TC012208	1034.5	2.09624	0.34495	6.07692	1.22511e-09	1.21167e-08	Uncharacterized-protein
TC032893	312.321	2.09565	0.343092	6.10814	1.008e-09	1.00666e-08	Uncharacterized-protein,Uncharacterized-protein,Uncharacterized-protein
TC034464	35.8765	2.08552	0.395654	5.27108	1.35623e-07	1.03369e-06	Dolichyl-diphosphooligosaccharide--protein-glycosyltransferase-subunit-1
TC008033	572.981	2.08509	0.151694	13.7454	5.43045e-43	4.02461e-41	Uncharacterized-protein
TC011171	50.232	2.08205	0.424925	4.8998	9.59355e-07	6.49857e-06	G-protein-coupled-receptor-(Neuropeptides-capa-receptor-like-Protein)-(Pyrokinin-1-receptor-A)
TC034469	110.889	2.07717	0.284432	7.30287	2.81697e-13	3.98158e-12	Neuropeptide-F-receptor-like-Protein
TC016387	126.199	2.07037	0.244607	8.46406	2.58231e-17	4.90551e-16	Glucose-dependent-insulinotropic-receptor-like-Protein
TC008459	17.4704	2.06807	0.602833	3.43058	0.00060229	0.0023907	Putative-inorganic-phosphate-cotransporter-like-Protein
TC032844	50.1771	2.06801	0.341961	6.04749	1.47118e-09	1.44237e-08	Sensory-neuron-membrane-protein-1-like-Protein
TC032010	8.6137	2.06675	0.790369	2.61492	0.00892475	0.0254267	Major-facilitator-superfamily-domain-containing-protein-6-like-Protein
TC003991	183.059	2.06557	0.209139	9.87656	5.26062e-23	1.46323e-21	Gram-negative-bacteria-binding-protein-3
TC006144	13.7663	2.06424	0.599768	3.44173	0.000578015	0.00230817	Uncharacterized-protein
TC003355	20.8873	2.06205	0.540512	3.815	0.000136184	0.000621854	Orthodenticle-2,Orthodenticle-2
TC010407	59.9883	2.06061	0.345548	5.9633	2.47191e-09	2.35186e-08	Pannier
TC032163	12.1164	2.05752	0.838867	2.45274	0.0141775	0.038026	Serine-protease-easter-like-Protein
TC034108	4418.14	2.05224	0.298227	6.88147	5.92384e-12	7.40645e-11	Uncharacterized-protein,Uncharacterized-protein,Uncharacterized-protein
TC008876	43.6155	2.05192	0.339198	6.04935	1.45435e-09	1.42712e-08	Protein-wech-like-Protein
TC000238	8.64786	2.04642	0.795059	2.57392	0.0100554	0.0282127	Fatty acid synthase 1-1
TC015221	298.813	2.04275	0.297162	6.8742	6.23387e-12	7.77681e-11	PDZ-and-LIM-domain-protein-Zasp-like-Protein
TC013312	836.342	2.04021	0.268859	7.58839	3.23899e-14	4.89104e-13	Choline-phosphate-cytidylyltransferase-B-like-Protein
TC003486	880.248	2.03721	0.205692	9.90419	3.99186e-23	1.12141e-21	Hemocyte-protein-glutamine-gamma-glutamyltransferase-like-Protein
TC006298	28.2661	2.03376	0.496763	4.09402	4.23957e-05	0.000213399	Tetratricopeptide-repeat-protein-26-like-Protein
TC015315	846.066	2.03104	0.185352	10.9577	6.10014e-28	2.23111e-26	Uncharacterized-protein
TC015095	82.079	2.03099	0.258307	7.8627	3.75946e-15	6.09356e-14	Facilitated-trehalose-transporter-Tret1-2-homolog-like-Protein
TC003231	69.8435	2.03096	0.353429	5.74644	9.11408e-09	8.13263e-08	Glutathione-S-transferase-S1-like-Protein
TC002875	976.851	2.02981	0.153559	13.2184	6.86932e-40	4.49901e-38	Elongation-factor-2-like-Protein
TC014039	4252.87	2.02632	0.203461	9.95926	2.29778e-23	6.48734e-22	Extracellular-sulfatase-SULF-1-homolog-like-Protein
TC033967	30.5186	2.02544	0.468344	4.32467	1.52758e-05	8.34137e-05	DUF3421-domain-containing-protein
TC010508	24.9657	2.02363	0.495229	4.08625	4.38406e-05	0.00021969	Peptidoglycan-recognition-protein-LE-like-Protein
TC032733	48.1727	2.02014	0.341337	5.91833	3.25224e-09	3.0505e-08	Uncharacterized-protein
TC011522	335.434	2.01555	0.297323	6.77899	1.21017e-11	1.45959e-10	Fatty-acid-synthase-like-Protein
TC034081	92.982	2.01438	0.255439	7.88594	3.12177e-15	5.12634e-14	IRS-type-PTB-domain-containing-protein
TC033008	19.8423	2.00793	0.641059	3.13221	0.00173497	0.00612872	Uncharacterized-protein
TC034880	22.9993	2.00632	0.506036	3.96477	7.34653e-05	0.000354124	RNA-binding-protein-Musashi-homolog-Rbp6-like-protein
TC011788	880.56	2.00245	0.198543	10.0857	6.38857e-24	1.85006e-22	Annexin
TC011324	219.691	2.00188	0.275784	7.25885	3.90384e-13	5.47656e-12	WAP-four-disulfide-core-domain-like-protein
TC034248	92.7194	2.00117	0.449943	4.44762	8.6828e-06	4.96003e-05	PCTP-like-protein
TC032396	11.8129	1.99655	0.800881	2.49294	0.0126691	0.0344728	Uncharacterized-protein
TC013176	9.26958	1.99217	0.776871	2.56435	0.0103369	0.0288801	Uncharacterized-protein
TC014692	467.441	1.989	0.240441	8.27233	1.3137e-16	2.38306e-15	Ninjurin-2-like-Protein
TC001323	360.256	1.97853	0.293275	6.74632	1.51639e-11	1.80763e-10	CTL-like-protein-2,CTL-like-protein-2,CTL-like-protein-2
TC031357	32.64	1.97258	0.537104	3.67263	0.000240068	0.001044	Juxtaposed-with-another-zinc-finger-protein-1-like-Protein
TC005306	2661.69	1.97175	0.142304	13.8559	1.17207e-43	8.92119e-42	Serine/threonine-protein-kinase-RIO3-(EC-2.7.11.1)
TC005754	25.3972	1.96809	0.555667	3.54184	0.00039734	0.00164681	Serpin-peptidase-inhibitor-22
TC034409	1583.91	1.96793	0.314	6.26727	3.67421e-10	3.8791e-09	Uncharacterized-protein
TC014626	151.377	1.96072	0.253035	7.74881	9.27546e-15	1.46547e-13	Uncharacterized-protein,Uncharacterized-protein
TC012528	25.2232	1.9577	0.557941	3.50879	0.000450149	0.00184936	Inactive-pancreatic-lipase-related-protein-1-like-Protein
TC033375	266.945	1.95607	0.244361	8.00482	1.19644e-15	2.05455e-14	Uncharacterized-protein,Uncharacterized-protein,Uncharacterized-protein
TC030773	7138.17	1.95193	0.164745	11.8482	2.1994e-32	1.00716e-30	Uncharacterized-protein,Uncharacterized-protein
TC013215	602.9	1.9482	0.237476	8.2038	2.32904e-16	4.17781e-15	Neprilysin-2-like-Protein
TC006565	1318.11	1.94297	0.164519	11.81	3.46644e-32	1.55575e-30	Uncharacterized-protein
TC005180	320.901	1.94071	0.287567	6.74871	1.49161e-11	1.78143e-10	Protein-rolling-stone-like-Protein
TC034168	172.708	1.93987	0.2613	7.42392	1.13701e-13	1.64422e-12	Uncharacterized-protein
TC015330	78.9114	1.93914	0.576221	3.36527	0.000764701	0.00295823	TGFb_propeptide-domain-containing-protein
TC031984	1292.72	1.939	0.178456	10.8654	1.68443e-27	6.08177e-26	Uncharacterized-protein
TC032630	43.6512	1.93796	0.35792	5.4145	6.14601e-08	4.90332e-07	Uncharacterized-protein
TC012466	1686.15	1.93554	0.231588	8.3577	6.39527e-17	1.18103e-15	Uncharacterized-protein
TC032411	17.122	1.92957	0.564448	3.41851	0.000629659	0.00248706	Integrin-beta-1-A-like-Protein
TC011149	67.6635	1.92483	0.461302	4.1726	3.01143e-05	0.000156252	Pupal-cuticle-protein-Edg-84A-like-Protein
TC032185	2355.22	1.92286	0.262321	7.33019	2.2983e-13	3.27725e-12	Uncharacterized-protein
TC033207	28.9608	1.92225	0.433677	4.43245	9.31676e-06	5.298e-05	Uncharacterized-protein
TC012424	904.284	1.92157	0.208035	9.23673	2.54135e-20	5.93948e-19	Uncharacterized-protein,Uncharacterized-protein
TC006330	19.4036	1.91889	0.620872	3.09063	0.00199733	0.00693586	26S-proteasome-non-ATPase-regulatory-subunit-2
TC001228	358.866	1.91673	0.340459	5.62985	1.80368e-08	1.54631e-07	Monocarboxylate-transporter-10-like-Protein
TC004619	574.193	1.91664	0.151538	12.6479	1.14942e-36	6.60625e-35	1,4-alpha-glucan-branching-enzyme-like-Protein
TC001360	16.1716	1.91171	0.709035	2.69621	0.00701328	0.0206063	Catenin-alpha-like-Protein
TC034104	151.156	1.91063	0.237474	8.04561	8.58154e-16	1.48496e-14	Integrase-catalytic-domain-containing-protein
TC031575	138.358	1.90903	0.212271	8.99339	2.3973e-19	5.27453e-18	Uncharacterized-protein
TC032553	72.5879	1.90612	0.288492	6.6072	3.9166e-11	4.54382e-10	Glutamate-[NMDA]-receptor-subunit-1-like-Protein,Glutamate-[NMDA]-receptor-subunit-1-like-Protein
TC014748	16.5662	1.90611	0.569684	3.34591	0.000820132	0.00313909	Uncharacterized-protein,Uncharacterized-protein
TC012279	1097.38	1.90562	0.180951	10.5312	6.20633e-26	2.00903e-24	Vesicle-fusing-ATPase-1-like-Protein
TC033976	24.8451	1.90553	0.458458	4.15639	3.23314e-05	0.000166841	Uncharacterized-protein
TC009106	3045.76	1.90495	0.176071	10.8192	2.79207e-27	9.95339e-26	Synaptic-vesicle-membrane-protein-VAT-1-homolog-like,Synaptic-vesicle-membrane-protein-VAT-1-homolog-like
TC033552	417.181	1.90443	0.505673	3.76613	0.000165796	0.000745287	Tankyrase-like-Protein
TC007304	1808.61	1.89396	0.13457	14.0741	5.47617e-45	4.40636e-43	Calpain-B-like-Protein
TC014988	40.6823	1.89331	0.460827	4.10851	3.98222e-05	0.000201798	Anoctamin
TC014315	13.3672	1.89328	0.737408	2.56748	0.010244	0.0286633	Uncharacterized-protein
TC004900	12.5531	1.88861	0.705049	2.67869	0.00739099	0.0216202	Serine-protease-H57,Serine-protease-H57
TC002648	7.8418	1.88579	0.75725	2.49031	0.0127631	0.0346951	Uncharacterized-protein
TC008676	17.9531	1.8795	0.77294	2.43162	0.0150313	0.0399076	Chemosensory-protein-17-(Chemosensory-protein-4)
TC007333	3303.47	1.86922	0.351996	5.31036	1.09407e-07	8.43e-07	Uncharacterized-protein
TC006793	60.5449	1.86771	0.289337	6.45515	1.08109e-10	1.19985e-09	Protein-lethal(2)essential-for-life-like-Protein
TC006167	194.862	1.86674	0.238211	7.8365	4.63283e-15	7.47692e-14	Uncharacterized-protein
TC014048	22.6298	1.86632	0.547143	3.41102	0.000647202	0.0025501	U2-snRNP-associated-SURP-motif-containing-protein-like-Protein
TC008197	1698.39	1.86579	0.303102	6.15566	7.47676e-10	7.60847e-09	Uncharacterized-protein
TC007061	45.9727	1.85192	0.460851	4.01849	5.85722e-05	0.000287251	Cytochrome-P450-like-protein
TC005589	846.346	1.84841	0.143589	12.8729	6.39724e-38	3.85374e-36	CUE-domain-containing-protein
TC009706	125.663	1.84624	0.530241	3.48189	0.000497892	0.0020219
TC012826	1184.48	1.84461	0.404318	4.56228	5.06019e-06	2.997e-05	Uncharacterized-protein
TC000325	3509.9	1.84253	0.178617	10.3155	5.99373e-25	1.80533e-23	Phenoloxidase-subunit-A3-like-Protein-(Pro-phenol-oxidase-subunit-1)-(EC-1.10.3.1)-(EC-1.14.18.1)
TC010990	192.037	1.83822	0.242843	7.56959	3.74401e-14	5.60854e-13	Ras-related-protein-Rab-3-like-Protein
TC015100	9.53781	1.83706	0.758061	2.42336	0.0153777	0.0406737	Dehydrogenase/reductase-SDR-family-protein-7-like
TC012209	11.2828	1.83447	0.655522	2.79849	0.00513425	0.015784	Uncharacterized-protein
TC011659	16.9243	1.83368	0.576246	3.1821	0.00146209	0.00528239	Uncharacterized-protein
TC015534	1025.94	1.82796	0.133437	13.6991	1.02836e-42	7.47389e-41	Leucine-rich-repeat-containing-protein-47-like-Protein
TC013022	1820.62	1.82234	0.184651	9.86909	5.66742e-23	1.56864e-21	Uncharacterized-protein,Uncharacterized-protein,Uncharacterized-protein
TC006129	31.1194	1.82212	0.430011	4.23737	2.26153e-05	0.000119607	Transmembrane-protein-145-like-Protein
TC005981	1191.07	1.82099	0.203457	8.95028	3.54582e-19	7.72604e-18	ADP,ATP-carrier-protein-like-Protein
TC008657	482.235	1.81856	0.445638	4.0808	4.48811e-05	0.000224405	Serine-protease-P84
TC013747	405.954	1.81399	0.174301	10.4072	2.2988e-25	7.07539e-24	Putative-sodium-dependent-multivitamin-transporter-like-Protein
TC012163	106.572	1.8132	0.324145	5.59381	2.22143e-08	1.88295e-07	Chitin-synthase-(EC-2.4.1.16)-(Chitin-synthase-2)-(Chitin-synthase-CHS2)
TC031957	66.8443	1.81064	0.403754	4.48452	7.30767e-06	4.21079e-05	Protein-slit-like-Protein
TC007465	180.019	1.80472	0.28013	6.44246	1.17549e-10	1.29695e-09	Homocysteine-S-methyltransferase-1-like-Protein
TC002454	20.2512	1.80451	0.521316	3.46146	0.000537252	0.00216457	DUF5641-domain-containing-protein
TC012291	14.9595	1.80423	0.578468	3.11899	0.00181474	0.00637651	Facilitated-trehalose-transporter-Tret1-2-homolog-like-Protein
TC000577	981.358	1.80041	0.136412	13.1983	8.97254e-40	5.84253e-38	Cyclin-T-like-Protein
TC033117	2435.84	1.79653	0.12809	14.0256	1.08698e-44	8.62314e-43	X-linked-interleukin-1-receptor-accessory-protein-like-2
TC031973	74.5515	1.79648	0.266113	6.75081	1.47027e-11	1.76198e-10	Transferrin-like-Protein,Transferrin-like-Protein,Transferrin-like-Protein
TC033752	41.8449	1.79202	0.387541	4.62407	3.76276e-06	2.28504e-05	Uncharacterized-protein
TC003544	9.12021	1.79174	0.755016	2.37311	0.0176389	0.0456367	Chaoptic-like-protein
TC002992	61.205	1.79114	0.340027	5.26766	1.38176e-07	1.05244e-06	Epoxide-hydrolase-(EC-3.3.2.9)
TC003288	39.3228	1.78812	0.464545	3.84918	0.000118512	0.000549171	Facilitated-trehalose-transporter-Tret1-2-homolog-like-Protein
TC032891	19.3475	1.78687	0.606754	2.94496	0.00322996	0.0106018	Uncharacterized-protein
TC013110	2287.64	1.78667	0.167719	10.6527	1.69344e-26	5.69452e-25	Growth-hormone-inducible-transmembrane-protein-like-Protein
TC032847	4077.91	1.78659	0.245222	7.28563	3.20179e-13	4.50852e-12	Uncharacterized-protein
TC001106	8.26988	1.7838	0.75166	2.37315	0.0176371	0.0456367	Metabotropic-glutamate-receptor-like-Protein
TC002682	2519.41	1.78296	0.485796	3.67017	0.000242386	0.00105221	Uncharacterized-protein
TC010984	27.5608	1.7819	0.445998	3.99531	6.46096e-05	0.000313854	Uncharacterized-protein
TC032249	16.7831	1.78129	0.592011	3.00888	0.0026221	0.00881731	Serine-protease-easter-like-Protein
TC031576	152.127	1.77623	0.230849	7.69435	1.42216e-14	2.21893e-13	Uncharacterized-protein
TC034489	8256.59	1.7758	0.189204	9.38562	6.25454e-21	1.51521e-19	BZIP-domain-containing-protein
TC000208	77.8556	1.77475	0.308129	5.75976	8.42337e-09	7.53688e-08	Putative-RNA-helicase-armi-like-Protein
TC033206	3456.57	1.76807	0.250861	7.04799	1.81516e-12	2.38875e-11	PDZ-and-LIM-domain-protein-Zasp-like-Protein,PDZ-and-LIM-domain-protein-Zasp-like-Protein,PDZ-and-LIM-domain-protein-Zasp-like-Protein,PDZ-and-LIM-domain-protein-Zasp-like-Protein,PDZ-and-LIM-domain-protein-Zasp-like-Protein,PDZ-and-LIM-domain-protein-Zasp-like-Protein,PDZ-and-LIM-domain-protein-Zasp-like-Protein
TC031577	1878.5	1.76463	0.191778	9.20141	3.53274e-20	8.13829e-19	Band-4.1-like-protein-4A,Band-4.1-like-protein-4A
TC007253	3157.12	1.76405	0.178665	9.87349	5.4243e-23	1.50504e-21	Fasciclin-2-like-Protein,Fasciclin-2-like-Protein
TC033641	57.8809	1.75998	0.309651	5.68375	1.31771e-08	1.1507e-07	T-cell-acute-lymphocytic-leukemia-protein-1-like-Protein
TC032142	83.571	1.75866	0.296058	5.94024	2.84609e-09	2.69649e-08	Uncharacterized-protein
TC009633	177.77	1.75112	0.284452	6.15611	7.4555e-10	7.59369e-09	Uncharacterized-protein
TC034879	214.96	1.7511	0.244876	7.15097	8.61643e-13	1.17227e-11	Uncharacterized-protein
TC030879	2277.1	1.74925	0.193916	9.02063	1.87004e-19	4.13871e-18	Uncharacterized-protein,Uncharacterized-protein,Uncharacterized-protein
TC014752	1340.14	1.74323	0.17385	10.0273	1.15694e-23	3.31626e-22	Drongo
TC001613	124.581	1.74106	0.364072	4.78219	1.73393e-06	1.12171e-05	Battenin,Battenin
TC034179	835.782	1.73646	0.431963	4.01992	5.82179e-05	0.000285638	Putative-cytochrome-P450-9f2-like-Protein
TC004860	22.9215	1.73333	0.53398	3.24606	0.00117016	0.0043078	Ras-related-protein-Rab-3-like-Protein
TC031055	30.0118	1.7309	0.53039	3.26344	0.00110067	0.0040894	Uncharacterized-protein
TC034124	278.709	1.72921	0.16073	10.7585	5.40464e-27	1.88493e-25	EF-hand-domain-containing-protein-D2-homolog-like-Protein
TC015976	1902.07	1.72826	0.139909	12.3527	4.7117e-35	2.46871e-33	Hepatocyte-growth-factor-regulated-tyrosine-kinase-substrate
TC034623	73.2816	1.72596	0.281999	6.12047	9.33023e-10	9.38438e-09	Uncharacterized-protein
TC001338	47.3448	1.72416	0.603431	2.85727	0.00427306	0.0135024	Sodium-leak-channel-non-selective-protein-like-Protein
TC015020	39.2497	1.72392	0.351878	4.8992	9.62257e-07	6.51041e-06	Uncharacterized-protein
TC014497	108.151	1.72112	0.562172	3.06155	0.00220191	0.00754854	Larval-cuticle-protein-8-like-Protein
TC005770	2618.93	1.72096	0.168756	10.1979	2.02597e-24	5.94338e-23	Kinase-(EC-2.7.-.-)
TC006728	1063.11	1.72017	0.162784	10.5671	4.23177e-26	1.38578e-24	Ribonuclease-Z,-mitochondrial-like-Protein
TC006706	989.515	1.71994	0.200206	8.59083	8.6344e-18	1.68573e-16	ATP-sensitive-inward-rectifier-potassium-channel-12-like-Protein
TC032586	25.7364	1.71846	0.50382	3.41087	0.000647571	0.00255066	Sensory-neuron-membrane-protein-2-like-Protein,Sensory-neuron-membrane-protein-2-like-Protein
TC000546	228.676	1.71679	0.335136	5.12266	3.01258e-07	2.20798e-06	Serine-protease-P12,Serine-protease-P12
TC033575	497.004	1.71617	0.173584	9.88668	4.75518e-23	1.32592e-21	Uncharacterized-protein
TC012373	3611.74	1.71574	0.136329	12.5852	2.54604e-36	1.43406e-34	GTP-binding-protein-1-like-Protein
TC015188	44.1388	1.71489	0.526243	3.25874	0.00111908	0.00414686	Fatty-acyl-CoA-reductase-(EC-1.2.1.84)
TC007250	2147.59	1.71073	0.223063	7.66925	1.7301e-14	2.65888e-13	Interference-hedgehog-like-Protein,Interference-hedgehog-like-Protein
TC011169	11.7504	1.71033	0.668488	2.5585	0.0105125	0.0292838	Neutral-ceramidase-(EC-3.5.1.23)
TC033866	34.348	1.70841	0.408912	4.17795	2.94147e-05	0.000152769	Uncharacterized-protein
TC000686	430.264	1.70524	0.267953	6.36393	1.96661e-10	2.14047e-09	Putative-pseudouridine-5'-monophosphatase-like-Protein
TC033558	55.3074	1.70191	0.379765	4.48148	7.41278e-06	4.26693e-05	Prostaglandin-reductase-1-like-Protein
TC003525	823.73	1.6999	0.152084	11.1774	5.25984e-29	2.00855e-27	TOM1-like-protein-2
TC033780	493.444	1.69985	0.137311	12.3796	3.37181e-35	1.77493e-33	Uncharacterized-protein,Uncharacterized-protein,Uncharacterized-protein
TC034427	3319.54	1.69856	0.2559	6.6376	3.18836e-11	3.72195e-10	Sterile-alpha-and-TIR-motif-containing-protein-1-like-Protein,Sterile-alpha-and-TIR-motif-containing-protein-1-like-Protein
TC001742	13.562	1.69432	0.651958	2.59882	0.00935447	0.0264636	Protein-slit-like-Protein
TC012754	5474.47	1.69156	0.195477	8.65348	4.99511e-18	1.00124e-16	Enolase-like-Protein
TC004635	719.907	1.6838	0.413064	4.07637	4.57451e-05	0.000228522	Serine-protease-P53
TC000495	388.658	1.67698	0.399378	4.19897	2.68135e-05	0.000140099	Serine-protease-P8,Serine-protease-P8
TC012393	2166	1.66804	0.137512	12.1302	7.30871e-34	3.59531e-32	Ring-canal-kelch-protein-like-Protein
TC013545	1329.47	1.66633	0.1403	11.8769	1.56087e-32	7.23591e-31	UDP-glucose:glycoprotein-glucosyltransferase-like-Protein,UDP-glucose:glycoprotein-glucosyltransferase-like-Protein,UDP-glucose:glycoprotein-glucosyltransferase-like-Protein
TC001255	24.9894	1.66534	0.441421	3.77267	0.000161507	0.000727753	Synaptic-vesicle-2-related-protein-like-Protein
TC001374	1129.68	1.6644	0.171932	9.68054	3.64785e-22	9.53434e-21	Aquaporin-like-Protein
TC001322	908.103	1.66161	0.123584	13.4452	3.28705e-41	2.29991e-39	Putative-mitochondrial-import-inner-membrane-translocase-subunit-Tim17-1-like-Protein
TC012093	47.4979	1.66051	0.479689	3.46163	0.000536919	0.002164	Mab-21-domain-containing-protein
TC033057	75.5519	1.65998	0.315839	5.25576	1.47414e-07	1.11977e-06	Tyrosine-protein-phosphatase-69D-like-Protein
TC034734	1946.99	1.65968	0.135163	12.2791	1.1735e-34	5.90156e-33	Putative-U5-small-nuclear-ribonucleoprotein-200-kDa-helicase-like-protein
TC009551	24.9943	1.65955	0.433724	3.82629	0.000130088	0.000597052	Arrestin-2
TC012999	2058	1.65696	0.109428	15.142	8.5553e-52	8.84178e-50	Putative-ribosome-biogenesis-protein-RLP24-like-Protein
TC033469	2850.88	1.65475	0.327454	5.05339	4.34032e-07	3.11822e-06	Phenoloxidase-subunit-A3-like-Protein
TC015746	52.9137	1.65432	0.314144	5.2661	1.39353e-07	1.06068e-06	Fasciclin-1-like-Protein
TC008120	420.562	1.65372	0.38217	4.32717	1.51038e-05	8.25543e-05	Uncharacterized-protein
TC004655	46.955	1.65319	0.323416	5.11164	3.19366e-07	2.33462e-06	DUF4773-domain-containing-protein
TC030899	647.109	1.6521	0.300745	5.49336	3.94359e-08	3.23088e-07	Uncharacterized-protein
TC015556	10541.4	1.64816	0.205298	8.02816	9.89431e-16	1.70676e-14	DM5-domain-containing-protein
TC006592	34.606	1.64658	0.59662	2.75985	0.00578285	0.0174555	Heat-shock-protein-67B1-like-Protein
TC034592	125.57	1.63446	0.236752	6.90368	5.06722e-12	6.3779e-11	Uncharacterized-protein,Uncharacterized-protein,Uncharacterized-protein
TC013368	39.9915	1.63281	0.35537	4.59466	4.3345e-06	2.60139e-05	Radial-spoke-head-10-homolog-B-like-Protein
TC006209	4632.35	1.63151	0.168277	9.69539	3.15422e-22	8.32138e-21	Uncharacterized-protein
TC002498	6384.4	1.63041	0.215341	7.57128	3.69551e-14	5.54327e-13	Dual-oxidase-like-Protein
TC030468	45.741	1.6304	0.684072	2.38337	0.0171549	0.0445892	Sine-oculis
TC011537	75.9778	1.62793	0.304743	5.34199	9.19324e-08	7.13236e-07	PRKCA-binding-protein-like-Protein
TC034852	3513.85	1.62718	0.122695	13.262	3.84391e-40	2.54715e-38	Uncharacterized-protein
TC005370	868.068	1.62644	0.207733	7.82948	4.89881e-15	7.89487e-14	Bifunctional-methylenetetrahydrofolate-dehydrogenase/cyclohydrolase,-mitochondrial-like-Protein
TC011000	25.5712	1.62555	0.450891	3.60519	0.000311928	0.00132001	Cathepsin-L
TC005855	1844.96	1.62443	0.179084	9.07081	1.18137e-19	2.6405e-18	ATP-dependent-6-phosphofructokinase-(ATP-PFK)-(Phosphofructokinase)-(EC-2.7.1.11)-(Phosphohexokinase)
TC032270	18.7926	1.62394	0.560814	2.89569	0.0037833	0.0121214	Gamma-interferon-inducible-lysosomal-thiol-reductase-like-Protein
TC009330	150.9	1.61827	0.3509	4.61178	3.99235e-06	2.41147e-05	Sodium/calcium-exchanger-3-like-Protein
TC001673	16.8501	1.61742	0.502422	3.21924	0.00128531	0.00469336	E3-ubiquitin-protein-ligase-MARCH3-like-Protein
TC002463	1651.47	1.61714	0.15162	10.6657	1.47225e-26	4.98046e-25	AFG3-like-protein-2
TC031025	229.447	1.61607	0.186933	8.64523	5.36975e-18	1.07252e-16	Deoxynucleoside-kinase-like-Protein
TC001324	55.7285	1.61508	0.510887	3.16132	0.00157057	0.00562378	Lipid-storage-droplets-surface-binding-protein-1-like-Protein,Lipid-storage-droplets-surface-binding-protein-1-like-Protein
TC003830	33.6069	1.6133	0.684372	2.35735	0.0184059	0.0471877	Uncharacterized-protein
TC005341	2353.34	1.61173	0.142507	11.3098	1.17305e-29	4.65298e-28	Protein-alan-shepard-like-Protein,Protein-alan-shepard-like-Protein
TC005544	559.149	1.6086	0.185191	8.68618	3.74827e-18	7.55354e-17	EF-hand-domain-containing-protein-D2-homolog-like-Protein
TC031042	682.69	1.60653	0.150217	10.6947	1.07728e-26	3.68861e-25	Putative-ATP-dependent-RNA-helicase-TDRD12-like-Protein
TC005983	65.2858	1.60617	0.316515	5.07456	3.88383e-07	2.81359e-06	CAP-Gly-domain-containing-protein
TC012289	214.969	1.60593	0.327764	4.89965	9.60075e-07	6.49954e-06	Facilitated-trehalose-transporter-Tret1-2-homolog-like-Protein
TC003757	300.375	1.60577	0.211263	7.60082	2.94258e-14	4.4554e-13	Metallophosphoesterase-1-homolog-like-Protein
TC033525	8446.66	1.60328	0.464854	3.44899	0.000562697	0.00225419	Clavesin-1-like-Protein
TC034831	35.5918	1.60303	0.438534	3.65542	0.000256757	0.0011048	Lactosylceramide-4-alpha-galactosyltransferase-like-protein
TC007303	163.08	1.60285	0.232817	6.88459	5.79542e-12	7.25393e-11	Uridine-diphosphate-glucose-pyrophosphatase-like-Protein
TC013241	7751.94	1.60285	0.203678	7.8695	3.56052e-15	5.80453e-14	Hypoxia-inducible-factor-1,-alpha-subunit
TC008004	86.6765	1.60235	0.428652	3.7381	0.000185414	0.000825897	Uncharacterized-protein
TC008776	25.0516	1.60066	0.614019	2.60687	0.00913754	0.025928	Sodium-channel-protein
TC003787	86.9109	1.59672	0.296137	5.39181	6.97504e-08	5.52558e-07	Collagen-alpha-1(XV)-chain-like-Protein
TC031279	188.563	1.59564	0.229476	6.9534	3.5659e-12	4.54411e-11	Ig-like-domain-containing-protein,Ig-like-domain-containing-protein
TC031026	63.6431	1.59417	0.318767	5.00103	5.70237e-07	4.00731e-06	39S-ribosomal-protein-L52,-mitochondrial-like-Protein
TC032940	258.13	1.59101	0.166574	9.55134	1.28027e-21	3.21925e-20	RAP-domain-containing-protein
TC034283	79.9624	1.58783	0.305205	5.2025	1.96622e-07	1.46783e-06	Sodium-dependent-serotonin-transporter-like-Protein
TC000687	1538.03	1.58714	0.14636	10.8441	2.12662e-27	7.6052e-26	Y+L-amino-acid-transporter-2-like-Protein
TC034056	376.226	1.58595	0.170229	9.31657	1.20159e-20	2.84967e-19	Transducin-beta-like-protein-2
TC031556	14.1321	1.5853	0.560538	2.82817	0.0046815	0.0145844	PBPe-domain-containing-protein
ENSRNA022722153	18.1724	1.5847	0.56505	2.80454	0.00503887	0.0155387
TC031145	166.018	1.5844	0.413468	3.83197	0.000127123	0.00058546	Protein-still-life,-isoforms-C/SIF-type-2-like-Protein,Protein-still-life,-isoforms-C/SIF-type-2-like-Protein
TC012379	585.053	1.58389	0.20432	7.75203	9.04359e-15	1.43286e-13	Tetraspanin
TC034766	1792.13	1.58352	0.372874	4.2468	2.16845e-05	0.000115007	Tubulin-beta-chain
TC000721	5226.46	1.58131	0.349672	4.52228	6.11781e-06	3.56529e-05	Pupal-cuticle-protein-Edg-84A-like-Protein
TC008702	32.4233	1.57373	0.392254	4.01202	6.02011e-05	0.000294726	Poly-[ADP-ribose]-polymerase-(PARP)-(EC-2.4.2.-)
TC032777	796.463	1.5731	0.223977	7.02347	2.16431e-12	2.82841e-11	Uncharacterized-protein
TC002988	21.4451	1.57022	0.55586	2.82484	0.00473039	0.0147204	Putative-alpha-L-fucosidase-like-Protein
TC034777	4513.13	1.56648	0.26789	5.84747	4.99098e-09	4.5673e-08	Adenylosuccinate-synthetase-(AMPSase)-(AdSS)-(EC-6.3.4.4)-(IMP--aspartate-ligase)
TC014037	2758.05	1.56435	0.168001	9.31153	1.2601e-20	2.98214e-19	Signal-transducing-adapter-molecule-1-like-Protein
TC009892	2761.37	1.56385	0.167294	9.34787	8.94327e-21	2.13445e-19	Putative-multidrug-resistance-associated-protein-lethal(2)03659-like-Protein
TC007733	10.5448	1.56023	0.66071	2.36144	0.0182042	0.0468304	Protein-slit-like-Protein
TC030784	19.8363	1.56006	0.651656	2.39399	0.0166661	0.043553	D-2-hydroxyglutarate-dehydrogenase,-mitochondrial-like-Protein,D-2-hydroxyglutarate-dehydrogenase,-mitochondrial-like-Protein
TC013052	5297.71	1.5595	0.144537	10.7896	3.85598e-27	1.3532e-25	Importin-5-like-Protein
TC008048	170.891	1.55906	0.236621	6.58884	4.43279e-11	5.10587e-10	Uncharacterized-protein,Uncharacterized-protein,Uncharacterized-protein
TC013295	21.0886	1.55876	0.533649	2.92094	0.00348976	0.0113259	Open-rectifier-potassium-channel-protein-1-like-Protein
TC013745	22.268	1.55792	0.449099	3.46899	0.000522423	0.00211011	Putative-sodium-dependent-multivitamin-transporter-like-Protein,Putative-sodium-dependent-multivitamin-transporter-like-Protein
TC034697	25.0856	1.55406	0.419977	3.70034	0.000215311	0.000947452	Uncharacterized-protein
TC007584	5986.41	1.55228	0.133496	11.6279	2.97393e-31	1.27381e-29	Receptor-protein-tyrosine-kinase-(EC-2.7.10.1),Receptor-protein-tyrosine-kinase-(EC-2.7.10.1)
TC010658	25.0853	1.55075	0.440992	3.51651	0.000437268	0.00180169	Tankyrase-like-Protein
TC010540	2689.98	1.54518	0.183708	8.41105	4.06341e-17	7.59109e-16	Laminin-subunit-gamma-1-like-Protein,Laminin-subunit-gamma-1-like-Protein,Laminin-subunit-gamma-1-like-Protein
TC004791	2298.75	1.54462	0.247442	6.24236	4.3101e-10	4.525e-09	Trehalase-(EC-3.2.1.28)-(Alpha-trehalose-glucohydrolase)
TC013464	15.6963	1.54448	0.652389	2.36742	0.0179127	0.0462388	Protein-real-time-like-Protein
TC033231	1192.84	1.54447	0.315507	4.8952	9.82047e-07	6.63633e-06	Uncharacterized-protein
TC008237	16.8515	1.54204	0.509562	3.02621	0.00247639	0.00838491	Ferritin-(EC-1.16.3.1)
TC012091	50.9723	1.53873	0.52756	2.91669	0.00353764	0.011445	MARVEL-domain-containing-protein
TC008923	890.627	1.53733	0.121906	12.6108	1.84169e-36	1.04781e-34	Uncharacterized-protein
TC012506	210.031	1.53382	0.223564	6.86078	6.84875e-12	8.51559e-11	Sedoheptulokinase-like-Protein
TC007110	1197.71	1.53122	0.214786	7.12908	1.01041e-12	1.36806e-11	Ig-like-domain-containing-protein
TC014627	12431.9	1.53053	0.467399	3.27456	0.00105827	0.00394539	Hydroxysteroid-dehydrogenase-like-protein-1
TC015242	244.304	1.53039	0.308809	4.95579	7.20358e-07	4.97232e-06	Uncharacterized-protein
TC014998	11467.9	1.52976	0.13176	11.6102	3.65726e-31	1.56057e-29	Fructose-bisphosphate-aldolase-(EC-4.1.2.13)
TC009539	1809.63	1.52637	0.146068	10.4498	1.46892e-25	4.60403e-24	RNA-binding-protein-pno1-like-Protein
TC012593	526.521	1.52476	0.218265	6.98585	2.83142e-12	3.64525e-11	Phosphodiesterase-(EC-3.1.4.-)
TC008772	1965.52	1.52008	0.257903	5.89398	3.77005e-09	3.5012e-08	Uncharacterized-protein
TC011913	28.4043	1.51921	0.42348	3.58745	0.00033393	0.00140467	Sideroflexin-3-like-Protein
TC011883	362.615	1.51531	0.404473	3.74639	0.000179401	0.000803241	Uncharacterized-protein
TC011870	6240.5	1.51443	0.189656	7.98515	1.40357e-15	2.39201e-14	Kayak
TC007002	31.862	1.51365	0.433887	3.48859	0.000485571	0.00197829	Nose-resistant-to-fluoxetine-protein-6-like-Protein
TC003666	466.43	1.51276	0.145566	10.3923	2.68923e-25	8.23212e-24	Protein-N-terminal-asparagine-amidohydrolase-like-Protein
TC004840	1072.68	1.51258	0.172253	8.78117	1.61786e-18	3.35023e-17	Mothers-against-decapentaplegic-homolog-(MAD-homolog)-(Mothers-against-DPP-homolog)-(SMAD-family-member)
TC000540	221.865	1.51209	0.175701	8.60606	7.56141e-18	1.48655e-16	Folylpolyglutamate-synthase,-mitochondrial-like-Protein
TC009126	106.125	1.51189	0.450342	3.35721	0.000787343	0.00303436	TC009706,Heat-shock-protein-68a-(Heat-shock-protein-68b)
TC003395	36.6507	1.51109	0.365287	4.13673	3.52297e-05	0.000180147	Uncharacterized-protein
TC008833	2162.86	1.51075	0.189701	7.96386	1.66749e-15	2.81623e-14	Nucleolar-GTP-binding-protein-1
TC031529	51.8752	1.5079	0.411011	3.66876	0.000243731	0.00105642	Uncharacterized-protein
TC002415	37220.3	1.50267	0.120745	12.445	1.48868e-35	7.98569e-34	ADP,ATP-carrier-protein-like-Protein
TC013737	498.27	1.50245	0.253591	5.92469	3.12895e-09	2.94713e-08	Transmembrane-protein-198-like-Protein
TC011614	57.4543	1.50239	0.438951	3.42267	0.000620088	0.00245356	Radical-S-adenosyl-methionine-domain-containing-protein-2-like-Protein
TC012818	57.9013	1.4891	0.419586	3.54897	0.000386743	0.00160644	Glutamate-receptor-1-like-Protein
TC008209	31.0309	1.48726	0.607372	2.44869	0.0143378	0.0383761
TC002502	70.4789	1.48415	0.299693	4.95224	7.33652e-07	5.05789e-06	Monoacylglycerol-lipase-ABHD12-like-Protein
TC034402	37.0568	1.48164	0.462618	3.20272	0.00136136	0.004947	Uncharacterized-protein
TC001381	31.7215	1.48093	0.539217	2.74645	0.00602441	0.0180925	FMRFamide-receptor-like-Protein-(FMRFamide-like-G-protein-coupled-receptor)
TC003448	142.622	1.47994	0.213153	6.94307	3.83658e-12	4.8725e-11	Uncharacterized-protein
TC011756	88.0945	1.47954	0.40432	3.65933	0.000252878	0.00109061	Alpha-tocopherol-transfer-protein-like-Protein
TC032798	7405.48	1.47838	0.125928	11.7399	7.95727e-32	3.47437e-30	Nucleosome-assembly-protein-1-like-1
TC003434	332.095	1.47715	0.154666	9.55053	1.29036e-21	3.23739e-20	Major-facilitator-superfamily-domain-containing-protein-6-like-Protein
TC015563	1487.56	1.47599	0.215966	6.83435	8.2376e-12	1.01306e-10	Apolipoprotein-D-like-Protein
TC005493	7106.54	1.47511	0.401668	3.67247	0.000240215	0.001044	Uncharacterized-protein
TC001760	441.84	1.47185	0.186113	7.90837	2.60791e-15	4.32031e-14	Fibroblast-growth-factor-(FGF)
TC013381	153.079	1.47183	0.258729	5.68869	1.2802e-08	1.12142e-07	EF-hand-domain-containing-family-member-C2-like-Protein
TC033260	44.1465	1.47124	0.351991	4.17975	2.91826e-05	0.000151634	Coiled-coil-domain-containing-protein-CG32809-like-Protein
TC007346	2804.93	1.47084	0.175854	8.36403	6.06125e-17	1.12303e-15	Triosephosphate-isomerase-(EC-5.3.1.1)
TC010195	1794.09	1.46925	0.16451	8.93106	4.21951e-19	9.1059e-18	Papilin-like-Protein,Papilin-like-Protein,Papilin-like-Protein,Papilin-like-Protein
TC000249	164.972	1.46854	0.437906	3.35356	0.000797787	0.00306831	Serine-protease-H4
TC032227	2900.36	1.46617	0.116165	12.6214	1.60899e-36	9.20063e-35	Putative-phenylalanine--tRNA-ligase-beta-subunit-like-Protein
TC007834	156.003	1.46548	0.195068	7.51265	5.79411e-14	8.53211e-13	MAP-kinase-activating-death-domain-protein-like-Protein,MAP-kinase-activating-death-domain-protein-like-Protein,MAP-kinase-activating-death-domain-protein-like-Protein,MAP-kinase-activating-death-domain-protein-like-Protein
TC005479	1987.83	1.45853	0.24149	6.03971	1.54391e-09	1.50711e-08	Polypeptide-N-acetylgalactosaminyltransferase-(EC-2.4.1.-)-(Protein-UDP-acetylgalactosaminyltransferase),Polypeptide-N-acetylgalactosaminyltransferase-(EC-2.4.1.-)-(Protein-UDP-acetylgalactosaminyltransferase)
TC031566	15.57	1.45798	0.565667	2.57745	0.0099533	0.0279512	Uncharacterized-protein
TC013383	670.724	1.45732	0.229907	6.33876	2.31629e-10	2.49911e-09	Uncharacterized-protein
TC008007	94.0864	1.45606	0.363705	4.00341	6.24352e-05	0.000304209	Transient-receptor-potential-channel-pyrexia-like-Protein
TC001636	15.5127	1.45175	0.523574	2.77277	0.00555813	0.0168812	MFS_1_like-domain-containing-protein
TC032592	111.298	1.44821	0.236476	6.12413	9.11817e-10	9.17929e-09	Mitoferrin-like-Protein
TC031978	149.638	1.44662	0.372312	3.88551	0.000102115	0.000480101	PHD-type-domain-containing-protein,PHD-domain-containing-protein
TC001713	1260.91	1.44203	0.107746	13.3837	7.53375e-41	5.1435e-39	Ras-like-protein-3
TC033830	226.681	1.43886	0.318683	4.51503	6.33085e-06	3.6805e-05	Serine-protease-easter-like-Protein
TC013677	16.1366	1.43667	0.50656	2.83613	0.00456637	0.0142824	Uncharacterized-protein
TC030007	4912.89	1.43659	0.251452	5.7132	1.10871e-08	9.82663e-08	Ion-transport-peptide-(Ion-transport-peptide-isoform-C),Ion-transport-peptide
TC010999	500.232	1.43653	0.327796	4.3824	1.17381e-05	6.55685e-05	Cathepsin-L
TC008349	525.363	1.434	0.2306	6.21856	5.01728e-10	5.21399e-09	RWD-domain-containing-protein-2A-like-Protein
TC008057	4950.74	1.43346	0.480222	2.985	0.00283578	0.00946521	Lipid-storage-droplets-surface-binding-protein-1-like-Protein
TC014648	583.561	1.43334	0.133277	10.7546	5.64024e-27	1.96103e-25	Peroxisome-biogenesis-factor-1-like-Protein
TC012310	279.849	1.42688	0.168169	8.48478	2.16132e-17	4.12666e-16	GDE_C-domain-containing-protein
TC006201	55.8709	1.42675	0.35675	3.99928	6.35347e-05	0.000309166	Brefeldin-A-inhibited-guanine-nucleotide-exchange-protein-3-like-Protein
TC003250	98.4911	1.42331	0.226737	6.27739	3.44298e-10	3.65209e-09	UDP-sugar-transporter-UST74c-like-Protein
TC033785	96.0536	1.42068	0.345257	4.11485	3.87436e-05	0.000196597	Integrin-alpha-PS4-like-Protein
TC015423	220.706	1.41895	0.180045	7.88105	3.24645e-15	5.32332e-14	Putative-multidrug-resistance-associated-protein-lethal(2)03659-like-Protein
TC008246	1159.01	1.41836	0.179488	7.90225	2.73911e-15	4.53099e-14	Alpha-1,4-glucan-phosphorylase-(EC-2.4.1.1)
TC008173	178.628	1.41659	0.268567	5.27465	1.33013e-07	1.01517e-06	DEAD/H-(Asp-Glu-Ala-Asp/His)-box-polypeptide-11
TC013142	8772.91	1.41642	0.233258	6.07232	1.26074e-09	1.24581e-08	Large-neutral-amino-acids-transporter-small-subunit-2-like-Protein
TC010559	1008.16	1.41622	0.119832	11.8183	3.13937e-32	1.42028e-30	Superkiller-viralicidic-activity-2-like-2
TC011725	475.046	1.41521	0.155162	9.12089	7.45125e-20	1.68551e-18	Cytochrome-c-heme-lyase-(EC-4.4.1.17)
TC014688	12.9142	1.41389	0.58752	2.40654	0.0161044	0.0423277	Uncharacterized-protein
TC006726	948.152	1.41358	0.281873	5.01494	5.30497e-07	3.7397e-06	Spatzle-4
TC009937	4213.35	1.41272	0.172509	8.1892	2.62961e-16	4.70199e-15	Uncharacterized-protein,Uncharacterized-protein
TC009497	27.9787	1.41244	0.412017	3.42812	0.000607774	0.00240907	Uncharacterized-protein
TC007601	70.7916	1.41107	0.46566	3.03027	0.00244338	0.00828307	Uncharacterized-protein
TC014135	1597.8	1.41042	0.286047	4.93072	8.19266e-07	5.61035e-06	Dual-specificity-tyrosine-phosphorylation-regulated-kinase-2-like-Protein,Dual-specificity-tyrosine-phosphorylation-regulated-kinase-2-like-Protein,Dual-specificity-tyrosine-phosphorylation-regulated-kinase-2-like-Protein
TC015540	3311.98	1.40909	0.198234	7.10822	1.1755e-12	1.58587e-11	Phosphoglycerate-kinase-(EC-2.7.2.3)
TC034760	5197.48	1.40664	0.192277	7.31572	2.56009e-13	3.63216e-12	Uncharacterized-protein
TC032696	62.9974	1.40561	0.348507	4.03322	5.50168e-05	0.000271104	Heterogeneous-nuclear-ribonucleoprotein-C-like-Protein
TC015222	136.722	1.4047	0.339068	4.14282	3.43056e-05	0.00017606	CCDC92-domain-containing-protein,CCDC92-domain-containing-protein
TC008350	64.4156	1.4047	0.322298	4.35837	1.31033e-05	7.2642e-05	Putative-RNA-helicase-armi-like-Protein
TC000138	136.707	1.4022	0.247222	5.67183	1.41277e-08	1.22808e-07	Lysine-specific-demethylase-8-like-Protein
TC034282	85.4484	1.40175	0.268528	5.22013	1.78796e-07	1.34434e-06	Ankyrin-repeat-and-KH-domain-containing-protein-mask-like-Protein
TC013504	19.5334	1.40017	0.571203	2.45127	0.0142353	0.0381448	Putative-G-protein-coupled-receptor-CG31760-like-Protein,Putative-G-protein-coupled-receptor-CG31760-like-Protein
TC005352	45.0922	1.39893	0.352813	3.96506	7.33766e-05	0.000353847	Cytochrome-P450-9D4
TC032048	157.551	1.3989	0.230762	6.06206	1.3439e-09	1.3245e-08	Leucine-rich-repeat-containing-protein-15-like-Protein
TC000810	20420	1.39802	0.177639	7.87	3.54646e-15	5.78997e-14	BZIP-domain-containing-protein
TC014104	425.036	1.39781	0.153619	9.09917	9.10232e-20	2.05075e-18	Cuticlin-1-like-Protein
TC011623	114.574	1.39742	0.281905	4.95706	7.1569e-07	4.94313e-06	Calcium-binding-mitochondrial-carrier-protein-Aralar1-like-Protein
TC007131	38.3459	1.39485	0.347794	4.01055	6.05773e-05	0.000296439	Uncharacterized-protein,Uncharacterized-protein,Uncharacterized-protein
TC000782	408.465	1.39447	0.149104	9.35233	8.57375e-21	2.0506e-19	Diacylglycerol-kinase-(DAG-kinase)-(EC-2.7.1.107),Diacylglycerol-kinase-(DAG-kinase)-(EC-2.7.1.107),Diacylglycerol-kinase-(DAG-kinase)-(EC-2.7.1.107),Diacylglycerol-kinase-(DAG-kinase)-(EC-2.7.1.107)
TC001634	311.494	1.39365	0.336612	4.14022	3.46975e-05	0.000177829	Nicotinate-phosphoribosyltransferase-like-Protein
TC008005	155707	1.39363	0.488494	2.8529	0.00433219	0.0136624	Uncharacterized-protein
TC012342	3416.4	1.39297	0.139388	9.99346	1.62802e-23	4.63123e-22	Sn1-specific-diacylglycerol-lipase-beta-like-Protein
TC014907	2030.88	1.3926	0.283539	4.91147	9.0396e-07	6.14922e-06	Phenoloxidase-subunit-A3-like-Protein
TC006444	63.0959	1.39084	0.342044	4.06625	4.77757e-05	0.000237868	Cytochrome-P450-9Z4
TC015583	33525.8	1.39016	0.278148	4.99793	5.79499e-07	4.06986e-06	Alpha-tocopherol-transfer-protein-like
TC007759	1050.33	1.38975	0.188626	7.36778	1.73493e-13	2.49285e-12	Phospholipase-(EC-3.1.4.4),Phospholipase-(EC-3.1.4.4)
TC008807	2169.44	1.38611	0.129616	10.694	1.08608e-26	3.70747e-25	Ricin-B-type-lectin-domain-containing-protein
TC006611	2356.09	1.38526	0.22663	6.11241	9.81353e-10	9.82661e-09	Gamma-glutamyltranspeptidase-1-like-Protein
TC006259	475.524	1.38221	0.180808	7.64462	2.09556e-14	3.2074e-13	Protein-vms-1-like-Protein
TC012735	994.133	1.3819	0.203998	6.77409	1.25193e-11	1.50673e-10	Nucleolar-protein-14-homolog-like-Protein
TC031963	192.592	1.37899	0.233302	5.91076	3.40534e-09	3.1835e-08	A-disintegrin-and-metalloproteinase-with-thrombospondin-motifs-2-like-Protein,A-disintegrin-and-metalloproteinase-with-thrombospondin-motifs-2-like-Protein
TC014367	20.0397	1.37642	0.53188	2.58784	0.00965803	0.0272062	Uncharacterized-protein
TC010817	532.197	1.37612	0.313587	4.38831	1.14237e-05	6.39282e-05	Uncharacterized-protein
TC005976	200.28	1.37342	0.193772	7.08781	1.3625e-12	1.82071e-11	Serine-protease-P66
TC012346	26.8823	1.37274	0.420766	3.26248	0.00110442	0.00410063	Dorsocross
TC012027	1841.01	1.37228	0.263288	5.21209	1.86723e-07	1.39856e-06	WW-domain-containing-oxidoreductase-like-Protein
TC005186	28637.7	1.37192	0.180964	7.58118	3.42416e-14	5.15683e-13	Filamin-A-like-Protein,Filamin-A-like-Protein
TC010653	10266.4	1.37154	0.152854	8.97283	2.88981e-19	6.30885e-18	Knickkopf-(Protein-Skeletor,-isoforms-B/C-like-Protein)
TC004439	195.456	1.36428	0.190045	7.17875	7.03524e-13	9.66487e-12	Toll-like-protein
TC010204	54.7964	1.3629	0.344027	3.96159	7.44511e-05	0.000358568	Uncharacterized-protein
TC012674	517.506	1.36264	0.200421	6.7989	1.05418e-11	1.28105e-10	Crossveinless-2
TC012702	32.7627	1.3621	0.380001	3.58446	0.000337781	0.00141823	4-hydroxyphenylpyruvate-dioxygenase
TC031107	57.0237	1.35996	0.317181	4.28765	1.80573e-05	9.7421e-05	Histone-lysine-N-methyltransferase-setd3-like-Protein
TC010053	14.9146	1.35787	0.579894	2.34159	0.0192018	0.0489939	Uncharacterized-protein
TC033636	699.717	1.35784	0.209657	6.47648	9.38841e-11	1.04713e-09	Bifunctional-glutamate/proline--tRNA-ligase-like-Protein
TC031141	17.4081	1.3578	0.517946	2.62151	0.00875409	0.0250291	Uncharacterized-protein
TC012165	34.7536	1.35546	0.412033	3.2897	0.00100296	0.00376638	Uncharacterized-protein
TC013042	241.465	1.3541	0.217735	6.21904	5.00218e-10	5.2031e-09	Serine-protease-P133
TC007349	84.759	1.35364	0.281451	4.80949	1.51316e-06	9.89884e-06	Arylsulfatase-I-like-Protein
TC011730	771.619	1.35284	0.20939	6.46086	1.04107e-10	1.15772e-09	Enolase-like-Protein
TC013670	42.7333	1.35241	0.364138	3.71401	0.000203999	0.000902258	Cubilin-like-Protein
TC034763	6448.13	1.35221	0.460041	2.93932	0.0032893	0.010759	Uncharacterized-protein
TC032520	122.991	1.35039	0.265714	5.0821	3.73286e-07	2.70945e-06	Metallophosphoesterase-domain-containing-protein-1-like-Protein
TC009256	302.33	1.35033	0.313504	4.30722	1.65316e-05	8.97918e-05	Farnesyl-pyrophosphate-synthase-like-Protein
TC033195	842.85	1.34681	0.206357	6.5266	6.72793e-11	7.63244e-10	Citrate-synthase
TC010769	502.557	1.34539	0.271782	4.95026	7.41162e-07	5.10654e-06	Tetratricopeptide-repeat-protein-39B-like-Protein
TC009772	78.4874	1.34502	0.441318	3.04773	0.00230578	0.00786393	Adipokinetic-hormone-receptor-(Cardioacceleratory-peptide-receptor-like-Protein)
TC034226	25.7883	1.34497	0.434502	3.09543	0.00196531	0.00684365	Uncharacterized-protein
TC005100	79.0456	1.34344	0.44182	3.0407	0.00236028	0.00802553	Esterase-E4-like-Protein
TC013905	630.469	1.3407	0.384949	3.4828	0.000496207	0.00201578	DnaJ-protein-homolog-1-like-Protein
TC007849	1299.46	1.33821	0.153685	8.70746	3.10769e-18	6.33058e-17	Sortilin-related-receptor-like-Protein
TC034397	53.4561	1.33723	0.503895	2.65378	0.00795966	0.0230325	Glutamate-receptor-interacting-protein-2-like-Protein,Glutamate-receptor-interacting-protein-2-like-Protein,Glutamate-receptor-interacting-protein-2-like-Protein
TC012856	61.5048	1.33522	0.271688	4.91453	8.89954e-07	6.06126e-06	Carboxylic-ester-hydrolase-(EC-3.1.1.-)
TC010170	49.5535	1.3346	0.363845	3.66805	0.000244411	0.0010582	Nucleoside-diphosphate-kinase-7-like-Protein
TC034134	221.558	1.33321	0.218192	6.11026	9.94703e-10	9.95145e-09	Uncharacterized-protein
TC033718	910.681	1.33249	0.141439	9.42094	4.47047e-21	1.0924e-19	Glutamate--cysteine-ligase-regulatory-subunit-like-Protein
TC013493	125.97	1.33218	0.264088	5.04444	4.54846e-07	3.25737e-06	Kinesin-like-protein
TC010672	25.5441	1.33211	0.424971	3.13459	0.00172097	0.00608305	Uncharacterized-protein
TC000039	186.526	1.33182	0.214258	6.21594	5.10176e-10	5.29202e-09	Uncharacterized-protein
TC034615	146.855	1.33174	0.263265	5.05854	4.2247e-07	3.04097e-06	Metalloendopeptidase-(EC-3.4.24.-)
TC015909	47.5859	1.32784	0.340685	3.89755	9.71694e-05	0.00045915	Adenosine-kinase-like-Protein
TC008784	66672	1.3277	0.124353	10.6769	1.30602e-26	4.44276e-25	Elongation-factor-2-like-Protein
TC014289	28332.1	1.32686	0.0929256	14.2787	2.97088e-46	2.55473e-44	Translationally-controlled-tumor-protein-homolog-like-Protein
TC034098	98.5655	1.32684	0.33097	4.00893	6.09947e-05	0.000298223	Uncharacterized-protein
TC014779	136.043	1.32669	0.334434	3.96697	7.27919e-05	0.000351178	Putative-cationic-amino-acid-transporter-like-Protein
TC005526	100.752	1.3265	0.271806	4.88033	1.05908e-06	7.10151e-06	Uncharacterized-protein
TC001464	3028.09	1.32561	0.226591	5.85023	4.90898e-09	4.49591e-08	Catenin-delta-2-like-Protein,Catenin-delta-2-like-Protein,Catenin-delta-2-like-Protein,Catenin-delta-2-like-Protein
TC012179	330.967	1.32396	0.152142	8.70211	3.25776e-18	6.6243e-17	Protein-LST8-homolog-like-Protein
TC011878	33.1908	1.32257	0.429129	3.08198	0.00205628	0.00711206	Uncharacterized-protein
TC004624	433.65	1.31907	0.165666	7.96225	1.68939e-15	2.84895e-14	Serine-protease-P52
TC000543	7160.36	1.3188	0.344258	3.83086	0.000127696	0.000587623	HR4,HR4
TC008024	1934.49	1.31807	0.179768	7.33205	2.26664e-13	3.23621e-12	Icarapin-like
TC003168	114.476	1.315	0.241817	5.438	5.38809e-08	4.33859e-07	Chromosome-transmission-fidelity-protein-8-homolog-like-Protein
TC010767	190.294	1.3086	0.175351	7.46273	8.47457e-14	1.23821e-12	Uncharacterized-protein,Uncharacterized-protein,Uncharacterized-protein,Uncharacterized-protein
TC008059	1242.77	1.30857	0.124707	10.4931	9.29194e-26	2.95688e-24	Protein-tumorous-imaginal-discs,-mitochondrial-like-Protein
TC032684	58.879	1.30558	0.283588	4.60377	4.14909e-06	2.49944e-05	Transmembrane-protein-234-homolog-like-Protein
TC016319	535.452	1.30346	0.371582	3.50788	0.000451701	0.00185505	Uncharacterized-protein
TC014437	1355.1	1.30339	0.139573	9.33839	9.78065e-21	2.32937e-19	Xaa-Pro-aminopeptidase-1-like-Protein
TC003480	46.2059	1.30262	0.384373	3.38895	0.000701598	0.00273952	Cytochrome-P450-353A1
TC014301	1549.07	1.30257	0.261866	4.97419	6.55196e-07	4.54762e-06	Uncharacterized-protein
TC010588	45.4255	1.30219	0.360533	3.61185	0.000304021	0.001288	Uncharacterized-protein
TC030216	540.11	1.30105	0.334615	3.88819	0.000100995	0.000475431	Gustatory-receptor-125
TC007099	503.666	1.30064	0.261136	4.98069	6.33566e-07	4.4138e-06	Very-long-chain-fatty-acid--CoA-ligase-bubblegum-like-Protein
TC011064	9052.55	1.29743	0.15704	8.26178	1.43519e-16	2.59094e-15	Innexin
TC003029	32.9445	1.29673	0.364516	3.5574	0.000374538	0.0015615	CHK-domain-containing-protein
TC011707	8597.86	1.29613	0.167525	7.73694	1.01842e-14	1.60454e-13	Integrin-beta
TC034370	54.8358	1.29604	0.296085	4.37726	1.20181e-05	6.70548e-05	RNA-binding-protein-Musashi-homolog-Rbp6-like-Protein,RNA-binding-protein-Musashi-homolog-Rbp6-like-Protein,RNA-binding-protein-Musashi-homolog-Rbp6-like-Protein
TC014239	36.5992	1.29583	0.377094	3.43636	0.000589587	0.00234772	Uncharacterized-protein
TC008731	920.285	1.29559	0.160704	8.06197	7.50766e-16	1.30515e-14	Poly(U)-specific-endoribonuclease-homolog-like-Protein
TC015203	3539.2	1.29546	0.498385	2.59932	0.00934098	0.0264394	Fatty-acyl-CoA-reductase-(EC-1.2.1.84)
TC014363	387.358	1.29284	0.184424	7.01016	2.38053e-12	3.09305e-11	Anoctamin,Anoctamin
TC003871	97.089	1.29039	0.247057	5.22305	1.75999e-07	1.32618e-06	Cyclin-dependent-kinase-5-homolog-like-Protein
TC006415	347.785	1.28919	0.223445	5.7696	7.94591e-09	7.12098e-08	Calcium-binding-mitochondrial-carrier-protein-Aralar1-like-Protein
TC003619	777.499	1.28862	0.146118	8.81902	1.15465e-18	2.40872e-17	Paraplegin-like-Protein
TC001579	293.652	1.28793	0.262321	4.90976	9.11874e-07	6.19932e-06	Uncharacterized-protein
TC007288	75.4762	1.28572	0.292525	4.39525	1.10645e-05	6.19492e-05	Histone-lysine-N-methyltransferase-setd3-like-Protein
TC011458	109.334	1.28559	0.262888	4.89025	1.00707e-06	6.79728e-06	Fanconi-anemia-group-D2-protein-like-Protein
TC011639	61.4826	1.28304	0.408222	3.14299	0.00167234	0.0059335	Putative-G-protein-coupled-receptor-No9-like-Protein
TC007427	3496.04	1.28195	0.315072	4.06876	4.72632e-05	0.000235688	DUF4758-domain-containing-protein
TC034524	123.247	1.28143	0.207418	6.17802	6.49107e-10	6.64054e-09	Protein-elav-like-protein,Protein-elav-like-protein
TC013579	95.553	1.27374	0.422849	3.01228	0.00259293	0.00873504	TNF_2-domain-containing-protein
TC004023	32.701	1.27346	0.545016	2.33655	0.0194625	0.0495693	Uncharacterized-protein
TC015236	98.1648	1.27032	0.28112	4.51878	6.21959e-06	3.62086e-05	Sodium-independent-sulfate-anion-transporter-like-Protein
TC007806	1178.89	1.26911	0.426161	2.978	0.0029014	0.00966705	Uncharacterized-protein
TC014609	1176	1.26667	0.211696	5.98343	2.18486e-09	2.09468e-08	Glycerol-3-phosphate-dehydrogenase-(EC-1.1.5.3),Glycerol-3-phosphate-dehydrogenase-(EC-1.1.5.3)
TC013186	2078.65	1.26592	0.168411	7.51684	5.61169e-14	8.2743e-13	Large-neutral-amino-acids-transporter-small-subunit-2-like-Protein
TC014392	579.944	1.26491	0.359009	3.52334	0.000426139	0.0017597	Putative-odorant-binding-protein-A5-like-Protein
TC012897	57.0807	1.26253	0.34224	3.689	0.000225135	0.000984528	Uncharacterized-protein
TC003654	32.4325	1.26137	0.360703	3.49699	0.000470548	0.00192543	Serine/threonine-protein-kinase-SBK1-like-Protein
TC012131	32.6813	1.26131	0.390351	3.23122	0.00123263	0.00451803	Xanthine-dehydrogenase-like-Protein
TC003589	38.357	1.26128	0.413206	3.05243	0.00226999	0.00775599	Alpha-catulin-like-Protein,Alpha-catulin-like-Protein
TC007155	368.213	1.26049	0.268834	4.68875	2.74881e-06	1.71363e-05	Nicotinic-acetylcholine-receptor-subunit-alpha10
TC007760	338.083	1.26038	0.233037	5.40848	6.35622e-08	5.0567e-07	C2H2-type-domain-containing-protein,C2H2-type-domain-containing-protein
TC001618	29.6223	1.25791	0.432348	2.90949	0.00362013	0.0116717	Ethylmalonyl-CoA-decarboxylase-like-Protein
TC004945	1829.29	1.25699	0.174738	7.19355	6.31291e-13	8.71506e-12	BZIP-domain-containing-protein
TC001437	2210.43	1.2565	0.11883	10.574	3.93507e-26	1.29238e-24	AP-1-complex-subunit-mu-1-like-Protein
TC033239	427.861	1.25195	0.288311	4.34236	1.40963e-05	7.76501e-05	Uncharacterized-protein
TC012344	2839.05	1.25074	0.154695	8.0852	6.20602e-16	1.08389e-14	Protein-sidekick-like-Protein,Protein-sidekick-like-Protein
TC033856	2033.51	1.24814	0.241444	5.16948	2.34745e-07	1.73974e-06	Peptidase-S1-domain-containing-protein
TC000998	12455.4	1.24758	0.0976501	12.776	2.23167e-37	1.31622e-35	Moesin/ezrin/radixin-homolog-1-like-Protein
TC032495	738.277	1.24466	0.18737	6.64276	3.07864e-11	3.60134e-10	Transient-receptor-potential-channel-pyrexia-like-Protein
TC032973	26.7084	1.24307	0.431495	2.88084	0.00396612	0.0126532	Putative-MFS-type-transporter-C09D4.1-like-Protein
TC000358	144.884	1.24059	0.228727	5.42391	5.83104e-08	4.66525e-07	Rootletin-like-Protein
TC033581	827.763	1.23955	0.271448	4.56645	4.96042e-06	2.94101e-05	Tubulointerstitial-nephritis-antigen-like,Tubulointerstitial-nephritis-antigen-like
TC005946	208.068	1.2395	0.199191	6.2227	4.88675e-10	5.10188e-09	PH-domain-containing-protein
TC015111	681.011	1.23808	0.439016	2.82013	0.00480039	0.0149176	Fatty-acyl-CoA-reductase-(EC-1.2.1.84)
TC000542	1351.57	1.23763	0.20582	6.01315	1.81951e-09	1.76384e-08	Phosphoserine-aminotransferase-(EC-2.6.1.52)
TC001148	359.067	1.23606	0.217235	5.68998	1.27056e-08	1.11384e-07	39S-ribosomal-protein-L32,-mitochondrial-like-Protein
TC033954	90.1548	1.23477	0.299552	4.12206	3.75502e-05	0.000191317	Uncharacterized-protein
TC013311	796.74	1.23421	0.18609	6.63234	3.30409e-11	3.84907e-10	Choline-phosphate-cytidylyltransferase-B-like-Protein
TC008778	22.9293	1.23389	0.464629	2.65565	0.00791549	0.0229283	Beta-hexosaminidase-(EC-3.2.1.52)
TC012712	1089.09	1.23338	0.171355	7.19778	6.12009e-13	8.46963e-12	Telomerase-binding-protein-EST1A-like-Protein
TC004559	172.817	1.23276	0.274899	4.48441	7.31168e-06	4.21094e-05	Uridine-phosphorylase-1-like-Protein
TC009316	98.1977	1.23147	0.25186	4.88951	1.01085e-06	6.81871e-06	Uncharacterized-protein
TC032381	49.8983	1.22821	0.342463	3.58642	0.000335254	0.00140867	Uncharacterized-protein
TC013235	1237.76	1.22722	0.159697	7.68463	1.53439e-14	2.38084e-13	Bystin-like-Protein
TC033553	595.288	1.22692	0.384941	3.18729	0.00143612	0.00519686	Uncharacterized-protein
TC015160	960.741	1.22666	0.198806	6.17012	6.82366e-10	6.96273e-09	Cytochrome-P450-6BK13
TC032331	110.825	1.22462	0.358374	3.41715	0.000632815	0.0024971	Adenylate-cyclase-(EC-4.6.1.1)
TC011815	382.613	1.22254	0.150739	8.11032	5.04862e-16	8.88637e-15	Syntenin-1-like-Protein
TC014240	1083.97	1.22251	0.238079	5.13489	2.82314e-07	2.08133e-06	FUN14-domain-containing-protein-1-like-Protein
TC034856	16.6813	1.22215	0.502592	2.43169	0.0150286	0.0399076	Uncharacterized-protein
TC009211	1477.89	1.22206	0.178697	6.8387	7.99172e-12	9.87135e-11	CCAAT/enhancer-binding-protein-gamma-like-Protein
TC031239	1274.68	1.22193	0.206701	5.91159	3.38814e-09	3.17268e-08	6-phosphofructo-2-kinase/fructose-2,-6-bisphosphatase-1-like-Protein,6-phosphofructo-2-kinase/fructose-2,-6-bisphosphatase-1-like-Protein,6-phosphofructo-2-kinase/fructose-2,-6-bisphosphatase-1-like-Protein
TC030217	26.9695	1.22134	0.386289	3.16172	0.00156839	0.00561957	Gustatory-receptor
TC013019	1205.06	1.22133	0.206613	5.9112	3.39619e-09	3.17758e-08	Aspartate-aminotransferase-(EC-2.6.1.1)
TC003731	453.02	1.21869	0.141051	8.64006	5.61811e-18	1.11816e-16	Splicing-factor-3B-subunit-4-like-Protein
TC010847	2772.68	1.21703	0.189013	6.43889	1.2035e-10	1.32527e-09	Phosphoglycerate-mutase-(EC-5.4.2.11)-(EC-5.4.2.4)
TC032834	180.917	1.21665	0.307982	3.9504	7.80192e-05	0.000374632	Uncharacterized-protein
TC034398	78.7908	1.21603	0.261343	4.65301	3.27122e-06	2.00819e-05	cAMP-specific-3',5'-cyclic-phosphodiesterase,-isoforms-N/G-like-Protein,cAMP-specific-3',5'-cyclic-phosphodiesterase,-isoforms-N/G-like-Protein,cAMP-specific-3',5'-cyclic-phosphodiesterase,-isoforms-N/G-like-Protein
TC013535	62.1966	1.21501	0.311022	3.90652	9.36364e-05	0.000444694	XK-related-protein
TC034216	24.69	1.21337	0.421523	2.87854	0.00399524	0.0127389	Uncharacterized-protein
TC032880	54.0147	1.21231	0.313869	3.86248	0.000112241	0.000522046	Uncharacterized-protein,Uncharacterized-protein
TC001549	311.244	1.21007	0.185579	6.52053	7.00617e-11	7.9162e-10	Discoidin-domain-containing-receptor-2-like-Protein
TC007305	2338.4	1.20918	0.21292	5.67903	1.35458e-08	1.18106e-07	Anoctamin,Anoctamin
TC011007	1655.44	1.20611	0.197483	6.10744	1.01241e-09	1.01017e-08	Phospholipid-transporting-ATPase-(EC-7.6.2.1),Phospholipid-transporting-ATPase-(EC-7.6.2.1)
TC013629	3481.71	1.2055	0.118902	10.1386	3.72442e-24	1.08975e-22	Peptidase-S59-domain-containing-protein,Peptidase-S59-domain-containing-protein
TC004114	596.021	1.20489	0.213213	5.6511	1.59423e-08	1.37828e-07	Delta-like-protein
TC011417	21258.2	1.20099	0.202503	5.93073	3.01589e-09	2.84778e-08	Innexin
TC000468	498.367	1.20068	0.172644	6.95463	3.53476e-12	4.50953e-11	c-Myc-binding-protein-homolog-like-Protein
TC009381	274.131	1.20023	0.333412	3.59984	0.000318409	0.00134441	Meiotic-recombination-11
TC034008	843.304	1.20002	0.417665	2.87316	0.00406388	0.0129175	Uncharacterized-protein
TC001091	129.657	1.19505	0.233053	5.12779	2.93161e-07	2.15284e-06	Transmembrane-emp24-domain-containing-protein-5-like-Protein
TC014676	1347.11	1.19488	0.195892	6.0997	1.06268e-09	1.05565e-08	Uncharacterized-protein
TC000768	105.577	1.19453	0.299197	3.99244	6.53973e-05	0.000317407	39S-ribosomal-protein-L51,-mitochondrial-like-Protein
TC034703	323.68	1.19116	0.201956	5.89813	3.6764e-09	3.41705e-08	Uncharacterized-protein
TC002242	24.2973	1.19049	0.485565	2.45176	0.0142158	0.0381106	Synaptotagmin-1-like-Protein
TC034443	207.096	1.18805	0.25837	4.59826	4.26031e-06	2.55959e-05	Uncharacterized-protein
TC008467	492.367	1.18659	0.171028	6.938	3.97685e-12	5.04496e-11	Transmembrane-protein-62-like-Protein
TC013936	29.2569	1.18587	0.490334	2.41849	0.0155849	0.0411542	Uncharacterized-protein
TC014620	263.262	1.18187	0.320829	3.6838	0.00022978	0.00100289	Anoctamin
TC008651	81.6702	1.18151	0.358553	3.29521	0.000983484	0.00369668	Alpha-(1,3)-fucosyltransferase-C-like-Protein
TC013016	819.725	1.18131	0.13121	9.00322	2.19187e-19	4.83198e-18	Golgi-apparatus-protein-1-like-Protein
TC014070	50.159	1.1781	0.414154	2.84461	0.0044466	0.0139763	Uncharacterized-protein
TC012092	435.975	1.17753	0.188161	6.25809	3.89733e-10	4.11081e-09	Uncharacterized-protein
TC033223	175.279	1.17745	0.275058	4.28072	1.86293e-05	0.000100184	NEDD4-binding-protein-2-like-Protein
TC007100	97.9679	1.17463	0.225306	5.21351	1.85298e-07	1.38973e-06	4-coumarate--CoA-ligase-like-5
TC033264	941.24	1.17371	0.157666	7.44426	9.74918e-14	1.41709e-12	SUN-domain-containing-protein,SUN-domain-containing-protein
TC034247	273.077	1.1724	0.21493	5.45478	4.90344e-08	3.9682e-07	Glycogen-debranching-enzyme-like-Protein
TC015972	102.962	1.1716	0.258276	4.53622	5.72707e-06	3.35669e-05	TBC1-domain-family-member-16-like-Protein
TC006113	123.368	1.17066	0.257053	4.55414	5.25995e-06	3.1039e-05	Arrestin-domain-containing-protein-3-like-Protein
TC013816	18571.2	1.16845	0.420802	2.77673	0.00549088	0.0167189	Adult-specific-cuticular-protein-ACP-20-like-Protein
TC004960	655.818	1.16414	0.154296	7.54485	4.52819e-14	6.72956e-13	Geranylgeranyl-transferase-type-1-subunit-beta-like-Protein
TC034848	31.493	1.16392	0.468646	2.48358	0.0130067	0.0352892	Adenosine-kinase-2-like-protein,Adenosine-kinase-2-like-protein
TC002081	387.573	1.16273	0.397241	2.92703	0.00342221	0.0111259	Uncharacterized-protein
TC005185	101607	1.16239	0.118758	9.78789	1.26922e-22	3.43697e-21	Polyadenylate-binding-protein-(PABP),Polyadenylate-binding-protein-(PABP)
TC013727	807.782	1.16057	0.156617	7.41022	1.26093e-13	1.81874e-12	Prohibitin
TC003119	287.944	1.16029	0.241888	4.7968	1.61217e-06	1.04916e-05	Probable-ribosome-biogenesis-protein-TcasGA2_TC003119
TC003350	266.867	1.15966	0.203016	5.71218	1.11538e-08	9.87798e-08	UDP-N-acetylglucosamine-transferase-subunit-ALG14-homolog-like-Protein
TC011076	33.3674	1.15938	0.372162	3.11526	0.00183784	0.00645563	Endonuclease-(EC-3.1.30.-)
TC033242	70.9154	1.15908	0.429452	2.69898	0.00695526	0.0204732	Voltage-dependent-L-type-calcium-channel-subunit-beta-2-like-Protein,Voltage-dependent-L-type-calcium-channel-subunit-beta-2-like-Protein
TC034256	46.2611	1.15882	0.356346	3.25195	0.00114618	0.00423057	Uncharacterized-protein
TC033863	35.4826	1.15824	0.345206	3.3552	0.000793077	0.00305332	Esterase-6-like-Protein
TC004380	2527.18	1.15107	0.128776	8.93853	3.94372e-19	8.57645e-18	Pyruvate-kinase-(EC-2.7.1.40),Pyruvate-kinase-(EC-2.7.1.40),Pyruvate-kinase-(EC-2.7.1.40)
TC034759	222.108	1.15105	0.28041	4.10488	4.04517e-05	0.000204345	Uncharacterized-protein
TC000319	3815.64	1.15089	0.257686	4.46624	7.96049e-06	4.56361e-05	Phosphotransferase-(EC-2.7.1.-),Phosphotransferase-(EC-2.7.1.-),Phosphotransferase-(EC-2.7.1.-)
TC033857	23.7691	1.15003	0.487292	2.36005	0.0182725	0.0469459	Facilitated-trehalose-transporter-Tret1-2-homolog-like-Protein
TC014154	55.5923	1.14942	0.411758	2.79149	0.00524657	0.0160867	Inter-alpha-trypsin-inhibitor-heavy-chain-H4-like-Protein
TC001263	253.258	1.14933	0.264946	4.33797	1.43804e-05	7.89451e-05	Glycerophosphodiester-phosphodiesterase-1-like-Protein
TC000626	184.47	1.14924	0.210743	5.45329	4.94466e-08	3.99868e-07	Molybdenum-cofactor-sulfurase-(MCS)-(MOS)-(MoCo-sulfurase)-(EC-2.8.1.9)-(Molybdenum-cofactor-sulfurtransferase)-(Protein-maroon-like)-(Ma-l)
TC004677	246.739	1.14687	0.208822	5.49212	3.97141e-08	3.2513e-07	Leucine-rich-repeat-containing-protein-15-like-Protein
TC003504	275.151	1.14635	0.231142	4.95953	7.06632e-07	4.88356e-06	Uncharacterized-protein
TC009594	1828.86	1.14524	0.182627	6.2709	3.58969e-10	3.79765e-09	Ring-canal-kelch-protein-like-Protein
TC008291	1373.03	1.14349	0.344837	3.31601	0.00091311	0.0034587	Protein-turtle-like-Protein,Protein-turtle-like-Protein,Protein-turtle-like-Protein,Protein-turtle-like-Protein,Protein-turtle-like-Protein
TC007163	2066.74	1.1421	0.139753	8.17229	3.02584e-16	5.38486e-15	Sterol-regulatory-element-binding-protein-1-like-Protein
TC003048	164.407	1.14079	0.443391	2.57287	0.0100858	0.0282698	Uncharacterized-protein
TC033802	2688.41	1.13811	0.201525	5.64748	1.62816e-08	1.40653e-07	Uncharacterized-protein
TC012551	4677.85	1.13337	0.186385	6.08082	1.19572e-09	1.18468e-08	Uncharacterized-protein
TC005774	36.5225	1.13185	0.386404	2.92918	0.0033986	0.0110555	DnaJ-homolog-subfamily-C-member-28-like-Protein
TC034816	3793.42	1.13178	0.161538	7.00628	2.44745e-12	3.17267e-11	Threonine--tRNA-ligase,-cytoplasmic-like-protein
TC032939	494.037	1.13129	0.216773	5.21875	1.80132e-07	1.3528e-06	Uncharacterized-protein
TC011626	2253.35	1.13112	0.0998104	11.3327	9.04263e-30	3.63805e-28	Proteasome-activator-complex-subunit-3-like-Protein
TC013317	5778.38	1.13052	0.114767	9.85056	6.81634e-23	1.87283e-21	Uncharacterized-protein
TC009257	711.872	1.12909	0.232021	4.86632	1.13695e-06	7.58753e-06	Farnesyl-pyrophosphate-synthase
TC014706	89.7429	1.12798	0.229155	4.92236	8.55074e-07	5.83782e-06	Tetraspanin
TC009598	285.606	1.12404	0.17157	6.55149	5.69643e-11	6.48185e-10	UDP-glucose-4-epimerase-(EC-5.1.3.2),UDP-glucose-4-epimerase-(EC-5.1.3.2)
TC005550	2230.07	1.12398	0.305002	3.68517	0.000228553	0.000998699	Phospholipase-A2B
TC003773	156.751	1.12057	0.209006	5.36144	8.25604e-08	6.47263e-07	Uncharacterized-protein
TC012723	3666.04	1.11855	0.239658	4.66729	3.05191e-06	1.88555e-05	HMG-box-domain-containing-protein
TC013412	1374.93	1.11852	0.277333	4.03313	5.50391e-05	0.000271104	Putative-odorant-binding-protein-A5-like-Protein
TC033679	11479.5	1.11687	0.215567	5.18109	2.20592e-07	1.63916e-06	Uncharacterized-protein
TC003799	1162.79	1.11685	0.192382	5.80536	6.42262e-09	5.81598e-08	PH-domain-containing-protein
TC016368	826.405	1.11676	0.290515	3.84408	0.000121005	0.000559343	Invected
TC009462	133.454	1.11627	0.199607	5.59231	2.24068e-08	1.89783e-07	Ras-related-protein-Rab6-like-Protein
TC032013	34.1715	1.11455	0.410485	2.71521	0.00662329	0.0196294	Putative-lysine-specific-histone-demethylase-1-like-Protein
TC003291	53.7524	1.11327	0.291318	3.8215	0.000132645	0.000607662	Sulfhydryl-oxidase-(EC-1.8.3.2)
TC004920	624.575	1.11271	0.158299	7.02918	2.07757e-12	2.72138e-11	Tetraspanin
TC007697	1627.07	1.11246	0.208992	5.32298	1.0208e-07	7.90332e-07	Dorsal
TC002805	668.65	1.11231	0.301469	3.68965	0.000224567	0.000982426	DnaJ-homolog-subfamily-C-member-22-like-Protein
TC015755	1107.6	1.10467	0.117875	9.37153	7.14892e-21	1.71711e-19	Lipoma-preferred-partner-homolog-like-Protein
TC000318	21.4649	1.10464	0.459861	2.40213	0.0163001	0.0427395	Phosphotransferase-(EC-2.7.1.-)
TC033789	87.4282	1.10441	0.261193	4.22831	2.3545e-05	0.000124116	Uncharacterized-protein
TC014103	214.607	1.10325	0.195864	5.63273	1.7738e-08	1.52417e-07	45-kDa-calcium-binding-protein-like-Protein
TC034192	118.148	1.1	0.216271	5.08622	3.65273e-07	2.65471e-06	Uncharacterized-protein
TC011353	312.862	1.09828	0.188324	5.83189	5.48038e-09	4.98679e-08	Nogo-B-receptor-like-Protein
TC007635	5077.13	1.09821	0.155651	7.0556	1.71864e-12	2.26881e-11	Chitin-deacetylase-4
TC034439	3062.77	1.09642	0.17557	6.24494	4.2397e-10	4.45525e-09	Annexin
TC002437	36.5027	1.09571	0.467713	2.34269	0.0191454	0.0488612	Uncharacterized-protein
TC031005	18.9469	1.09472	0.464343	2.35757	0.0183951	0.0471706	Cancer-related-nucleoside-triphosphatase-homolog-like-Protein
TC000965	1586.16	1.09466	0.139131	7.86782	3.60874e-15	5.87463e-14	Protein-D7-like-Protein
TC005879	28.0977	1.09354	0.420812	2.59864	0.00935926	0.0264668	Galactokinase-like-Protein
TC033864	201.94	1.09331	0.195271	5.59894	2.1567e-08	1.83084e-07	Acetylcholinesterase-like-Protein
TC006687	690.923	1.09143	0.23203	4.70385	2.55299e-06	1.59686e-05	Calcium-activated-chloride-channel-regulator-4-like-Protein
TC012928	4068.64	1.09141	0.155589	7.0147	2.30442e-12	2.99761e-11	Transmembrane-protein-183-like-Protein
TC032851	37166.6	1.08899	0.229238	4.7505	2.02915e-06	1.29144e-05	Uncharacterized-protein
TC016323	766.414	1.08684	0.163629	6.6421	3.09237e-11	3.61365e-10	Glutamate--cysteine-ligase-like-Protein
TC000530	594.273	1.08192	0.176031	6.14621	7.93548e-10	8.03174e-09	Amidophosphoribosyltransferase-(ATase)-(EC-2.4.2.14)-(Glutamine-phosphoribosylpyrophosphate-amidotransferase)
TC014672	1052.36	1.08185	0.119189	9.07676	1.11857e-19	2.5101e-18	Importin-subunit-beta-like-Protein
TC034677	30.4547	1.08022	0.389725	2.77174	0.00557571	0.0169255	Uncharacterized-protein
TC014733	82.5218	1.07971	0.371144	2.90915	0.00362415	0.0116813	28S-ribosomal-protein-S22,-mitochondrial-like-Protein
TC006735	1738.09	1.07784	0.280515	3.84237	0.000121851	0.000562563	Matrix-metalloproteinase-2
TC033240	412.248	1.07633	0.281874	3.81849	0.000134269	0.000614606	Protein-abrupt-like-Protein,Protein-abrupt-like-Protein,Protein-abrupt-like-Protein
TC005576	44.4558	1.07601	0.362578	2.96768	0.00300059	0.0099446	Uncharacterized-protein
TC011128	1430.55	1.07511	0.138012	7.79004	6.69901e-15	1.0689e-13	N-acetyllactosaminide-beta-1,3-N-acetylglucosaminyltransferase-like-Protein,N-acetyllactosaminide-beta-1,3-N-acetylglucosaminyltransferase-like-Protein
TC034347	10535.9	1.07403	0.156209	6.87562	6.1719e-12	7.70803e-11	Protein-phosphatase-1E-like-Protein,Protein-phosphatase-1E-like-Protein,Protein-phosphatase-1E-like-Protein,Protein-phosphatase-1E-like-Protein
TC003413	135.38	1.07186	0.237239	4.51807	6.24047e-06	3.63114e-05	Nuclear-receptor-domain-containing-protein
TC016342	1196.4	1.07161	0.168992	6.3412	2.27979e-10	2.4623e-09	Tryptophan--tRNA-ligase,-cytoplasmic-like-Protein
TC008421	197.631	1.0703	0.221433	4.83351	1.34147e-06	8.84239e-06	Lysophospholipase-like-protein-1
TC012372	204.932	1.0693	0.183246	5.83534	5.36796e-09	4.88845e-08	Uncharacterized-protein
TC009040	283.445	1.06821	0.196276	5.4424	5.25673e-08	4.24191e-07	CCA-tRNA-nucleotidyltransferase-1,-mitochondrial-like-Protein
TC007940	394.833	1.06801	0.164676	6.48555	8.84069e-11	9.88981e-10	L-2-hydroxyglutarate-dehydrogenase,-mitochondrial-like-Protein
TC009893	165.753	1.06766	0.35163	3.03633	0.00239478	0.00813416	Cuticular-protein-analogous-to-peritrophins-1-F
TC011250	423.677	1.06714	0.149173	7.15373	8.44503e-13	1.15034e-11	Nicotinate-phosphoribosyltransferase-(EC-6.3.4.21)
TC003828	145.687	1.06714	0.235034	4.54035	5.61597e-06	3.30015e-05	Vanin-like-protein-1
TC001084	1133.96	1.06543	0.138917	7.66953	1.72624e-14	2.65657e-13	Protein-spartin-like-Protein
TC003064	957.158	1.06098	0.302517	3.50718	0.000452882	0.00185787	Kalirin-like-Protein
TC010519	8006.56	1.06084	0.101267	10.4757	1.11739e-25	3.53578e-24	ATP-binding-cassette-sub-family-E-member-1-like-Protein
TC031530	2898.05	1.0604	0.253089	4.18985	2.79141e-05	0.000145445	Uncharacterized-protein
TC011170	175.851	1.06029	0.227519	4.66023	3.15855e-06	1.94326e-05	Neutral-ceramidase-(EC-3.5.1.23)
TC008566	2085.41	1.05858	0.16946	6.2468	4.1896e-10	4.4067e-09	Non-specific-serine/threonine-protein-kinase-(EC-2.7.11.1)
TC031237	139.934	1.05789	0.266118	3.97528	7.02978e-05	0.000339873	Methionine--tRNA-ligase,-mitochondrial-like-Protein
TC034298	275.762	1.05363	0.201661	5.22475	1.74388e-07	1.31491e-06	Putative-serine-hydrolase-like-Protein
TC032050	249.184	1.05334	0.191913	5.48867	4.04969e-08	3.31057e-07	Chaoptin-like-Protein
TC030755	4720.63	1.05231	0.224202	4.69359	2.68447e-06	1.67445e-05	Glucose-6-phosphate-isomerase-(EC-5.3.1.9)
TC000823	46.7178	1.0517	0.374657	2.80711	0.00499887	0.0154322	Putative-cysteine--tRNA-ligase,-mitochondrial-like-Protein
TC030697	210.399	1.0515	0.184742	5.69169	1.25792e-08	1.10534e-07	Adenylate-cyclase-type-2-like-Protein
TC013404	1823.4	1.05019	0.382185	2.74785	0.00599868	0.0180296	Protein-takeout-like-Protein
TC007952	28.9921	1.04697	0.433935	2.41273	0.0158335	0.0416934	Leucine-rich-repeat-containing-protein-15-like-Protein
TC005310	564.112	1.04613	0.168127	6.22227	4.90021e-10	5.11119e-09	Chloride-channel-protein
TC032573	367.796	1.04101	0.153517	6.78105	1.19305e-11	1.44049e-10	tRNA-specific-adenosine-deaminase-1-like-Protein
TC006465	6965.4	1.0391	0.171202	6.06944	1.2836e-09	1.26728e-08	Uncharacterized-protein
TC000449	3689.52	1.03715	0.182031	5.69766	1.21461e-08	1.06979e-07	Prosaposin-like-Protein
TC032157	537.458	1.03658	0.246811	4.19991	2.67019e-05	0.000139646	Forkhead-box-protein-O-like-Protein
TC006020	53.0297	1.03644	0.313622	3.30475	0.000950602	0.00358385	Meckel-syndrome-type-1-protein-like-Protein
TC014219	1644.52	1.03416	0.13404	7.71531	1.20687e-14	1.89614e-13	Protein-jagunal-like-Protein
TC008637	47.0349	1.0339	0.40507	2.55241	0.0106981	0.0297199	Protein-kinase-C-(EC-2.7.11.13)
TC033971	370.816	1.03275	0.203631	5.07164	3.94396e-07	2.85165e-06	Putative-ribonuclease-ZC3H12C-like-Protein
TC008963	691.801	1.03128	0.12589	8.19194	2.57054e-16	4.60368e-15	Serine/threonine-protein-phosphatase-rdgC-like-Protein
TC008029	165.277	1.03037	0.236896	4.34946	1.36474e-05	7.53985e-05	Sushi,-von-Willebrand-factor-type-A,-EGF-and-pentraxin-domain-containing-protein-1-like-Protein
TC000475	228.831	1.02986	0.181987	5.65897	1.52283e-08	1.31948e-07	Cell-death-activator-CIDE-A-like-Protein
TC013930	81.8624	1.02984	0.263846	3.90319	9.4934e-05	0.00044953	Uncharacterized-protein
TC033841	164.122	1.02549	0.204271	5.02023	5.1609e-07	3.64728e-06	Ribonuclease-P-protein-subunit-p21-like-Protein
TC002825	124.922	1.02488	0.20741	4.94132	7.75958e-07	5.32349e-06	Regulator-of-telomere-elongation-helicase-1-homolog-like-Protein
TC003939	34.4158	1.02387	0.389112	2.6313	0.00850594	0.024394	EGF-like-domain-containing-protein
TC012725	479.685	1.02338	0.180831	5.65932	1.51975e-08	1.31794e-07	Guanine-nucleotide-binding-protein-like-3-homolog
TC000487	1754.9	1.02314	0.168951	6.05583	1.39696e-09	1.372e-08	Heat-shock-70-kDa-protein-cognate-5-like-Protein
TC015651	824.653	1.02299	0.214653	4.76577	1.88132e-06	1.20552e-05	Glycogen-[starch]-synthase-(EC-2.4.1.11)
TC004976	3439.64	1.02287	0.0930116	10.9972	3.94176e-28	1.46066e-26	Cadherin-96Ca,Cadherin-96Ca
TC031095	829.842	1.02189	0.160673	6.36007	2.01668e-10	2.18652e-09	Uncharacterized-protein
TC000605	846.093	1.02089	0.210023	4.86083	1.16897e-06	7.7874e-06	Uncharacterized-protein
TC014339	774.817	1.02052	0.163645	6.23618	4.48373e-10	4.69854e-09	Uncharacterized-protein
TC034328	23.6568	1.01827	0.422559	2.40976	0.0159628	0.0420045	Uncharacterized-protein,Uncharacterized-protein
TC015201	74.7231	1.01777	0.321853	3.16222	0.00156573	0.00561182	Odorant-binding-protein-11
TC011722	510.706	1.01758	0.161882	6.28594	3.25886e-10	3.46658e-09	WW-domain-containing-oxidoreductase-like-Protein
TC032688	41.1321	1.01665	0.392763	2.58846	0.00964068	0.0271777	Mab-21-domain-containing-protein,Mab-21-domain-containing-protein
TC003020	2353.61	1.01583	0.164317	6.18217	6.32253e-10	6.49255e-09	Coatomer-subunit-delta
TC013689	567.42	1.01391	0.320402	3.1645	0.0015535	0.0055733	U-shaped
TC012045	30.7968	1.01364	0.408751	2.47986	0.0131436	0.0356262	Uncharacterized-protein
TC008242	91.6117	1.01327	0.340562	2.97528	0.00292723	0.00974309	Tetraspanin
TC007322	1668.04	1.01324	0.233534	4.33873	1.43306e-05	7.87098e-05	Cytochrome-P450-6BQ12
TC014345	21580.6	1.01153	0.183833	5.50245	3.7456e-08	3.0709e-07	Uncharacterized-protein
TC015943	260.56	1.01127	0.188897	5.35357	8.62337e-08	6.72265e-07	Putative-ATP-dependent-RNA-helicase-Dbp45A-like-Protein
TC005459	2758.38	1.01036	0.148499	6.80383	1.01876e-11	1.24069e-10	Prominin-like-protein
TC003246	103.671	1.00949	0.296599	3.40354	0.000665185	0.00261182	ZZ-type-zinc-finger-containing-protein-3-like-Protein
TC033352	117.968	1.00808	0.247862	4.06711	4.75996e-05	0.000237261	Mitochondrial-import-inner-membrane-translocase-subunit-Tim22-like-Protein
TC030640	291.59	1.00707	0.242411	4.1544	3.26145e-05	0.000168071	Persulfide-dioxygenase-ETHE1,-mitochondrial-like-Protein
TC034199	992.076	1.00702	0.158257	6.36321	1.97576e-10	2.14835e-09	Protein-5NUC-like-Protein
TC012185	2062.85	1.00663	0.17518	5.74623	9.1253e-09	8.13263e-08	Heat-shock-protein-83-like-Protein-(Heat-shock-protein-90)
TC031282	63.4139	1.00604	0.350581	2.86964	0.00410935	0.0130436	Uncharacterized-protein
TC009791	667.881	1.00485	0.235981	4.25818	2.06094e-05	0.000110031	Uncharacterized-protein
TC002857	948.844	1.0046	0.199502	5.03552	4.76552e-07	3.3934e-06	Aspartate--tRNA-ligase,-cytoplasmic-like-Protein
TC002947	246.918	1.00421	0.195083	5.14758	2.63865e-07	1.95042e-06	Organic-cation-transporter-protein-like-Protein
TC011718	1097.71	1.00269	0.117822	8.51021	1.73621e-17	3.34332e-16	Serpin-peptidase-inhibitor-27
TC013860	1221.83	1.00185	0.159274	6.29009	3.17285e-10	3.38467e-09	Tyrosine-protein-phosphatase-non-receptor-type-23-like-Protein
TC007567	666.168	1.00091	0.153875	6.50473	7.78329e-11	8.75911e-10	Transmembrane-protein-53-like-Protein
TC005895	2952.73	1.00048	0.179551	5.57211	2.51679e-08	2.11264e-07	Myosin-IA-like-Protein
TC009022	208.925	1.00008	0.207955	4.80912	1.51595e-06	9.91127e-06	Putative-riboflavin-kinase-like-Protein

## Sheet: Wings
	baseMean	log2FoldChange	lfcSE	stat	pvalue	padj
TC032751	789.491	-1.69959	0.190162	-8.93762	3.97628e-19	8.61399e-18	POU-domain-protein,nubbin
TC014350	3468.65	-1.16545	0.130441	-8.93465	4.08462e-19	8.83171e-18	POU-domain-protein,vvl
TC032664	120.116	-2.60577	0.297668	-8.75395	2.06008e-18	4.2271e-17	Protein-apterous-like-Protein, apB
TC032662	182.137	-2.42237	0.241226	-10.0419	9.97586e-24	2.86679e-22	apA
TC033006	441.212	-0.193956	0.170361	-1.1385	0.254911	0.393798	vestigial, vg
TC032219	607.448	0.210041	0.157169	1.3364	0.181419	0.304353	scalloped
TC008466	600.394	-0.989942	0.16723	-5.91963	3.2267e-09	3.02906e-08	Decapentaplegic,Protein-decapentaplegic, dpp
TC008433	677.448	-1.79973	0.310503	-5.79617	6.78455e-09	6.12404e-08	Achaete-scute-complex-protein-T3-like-Protein, ash
TC008629	914.827	-1.13555	0.233299	-4.86735	1.13104e-06	7.55258e-06	Homeobox-protein-homothorax-like-Protein, HTh
TC031040	219.368	-1.48446	0.189114	-7.84956	4.17504e-15	6.74775e-14	Homeobox-protein-araucan-like-Protein,iro-C
TC011785	335.648	-0.814727	0.296112	-2.75141	0.00593385	0.0178586	fringe, fng
TC032269	299.434	-0.996295	0.270976	-3.6767	0.000236274	0.00102885	hedgehog-like-Protein, hh
TC013707	580.53	-0.898804	0.172183	-5.22004	1.78887e-07	1.34434e-06	Protein-Wnt6
TC010155	157.59	-1.2695	0.231829	-5.47601	4.35029e-08	3.54346e-07	Protein-Wnt
TC009318	466.585	-1.19591	0.183303	-6.52421	6.83607e-11	7.73954e-10	Protein-Wnt5

## Sheet: JH
	baseMean	log2FoldChange	lfcSE	stat	pvalue	padj
TC012990	133.526	-1.66595	0.455046	-3.66106	0.000251173	0.00108431	Krueppel-homolog-1-like-Protein,Krueppel-homolog-1-like-Protein
TC003908	377.871	-1.512	0.17688	-8.54818	1.25046e-17	2.42452e-16	Met, Circadian-locomoter-output-cycles-protein-kaput-like-Protein-(Methoprene-tolerant)
TC013193	1034.99	-3.19064	0.445168	-7.16727	7.65063e-13	1.04593e-11	JHE,Carboxylic-ester-hydrolase-(EC-3.1.1.-)
TC014256	4404.58	-0.738861	0.192527	-3.83771	0.000124189	0.000572887	SRC

## Sheet: ecdysone
	baseMean	log2FoldChange	lfcSE	stat	pvalue	padj
TC031968	8679.06	-2.05208	0.188235	-10.9017	1.13119e-27	4.09736e-26	Ecdysone-induced-protein-74EF-isoform-B-like-Protein
TC034305	422.221	-1.81195	0.196639	-9.21456	3.12554e-20	7.22982e-19	Ecdysone-receptor-like-Protein,Ecdysone-receptor-like-Protein
TC005474	5898.98	-1.34588	0.23524	-5.72129	1.05716e-08	9.38446e-08	Broad-complex-core-protein-isoforms-1/2/3/4/5-like-Protein-(Broad-complex-isoform-Z5),Broad-complex-core-protein-isoforms-1/2/3/4/5-like-Protein
TC014027	718.125	-0.606002	0.133216	-4.549	5.39019e-06	3.17576e-05	USP
TC000543	7160.36	1.3188	0.344258	3.83086	0.000127696	0.000587623	HR4

## Sheet: programmed cell death
	baseMean	log2FoldChange	lfcSE	stat	pvalue	padj
TC034408	26.4534	5.36802	0.901309	5.9558	2.58802e-09	2.46026e-08	Uncharacterized-protein
TC031980	34.8776	2.13773	0.445776	4.79553	1.62243e-06	1.05463e-05	XK-related protein 3
TC006266	1641.32	3.01946	0.124392	24.2738	3.70777e-130	4.1768e-127	Charybde-like Protein 2
TC008566	2085.41	1.05858	0.16946	6.2468	4.1896e-10	4.4067e-09	ATM-like protein
TC011076	33.3674	1.15938	0.372162	3.11526	0.00183784	0.00645563	Endonuclease G
TC012581	83.5281	3.22221	0.333879	9.65082	4.87632e-22	1.25415e-20	Caspase Nc-like Protein
TC004531	1275.96	2.5172	0.204441	12.3126	7.74917e-35	3.94997e-33	XK-related protein 1
TC000475	228.831	1.02986	0.181987	5.65897	1.52283e-08	1.31948e-07	CIDE-A-like Protein
TC013535	62.1966	1.21501	0.311022	3.90652	9.36364e-05	0.000444694	XK-related protein 2
TC008059	1242.77	1.30857	0.124707	10.4931	9.29194e-26	2.95688e-24	tumorous imaginal discs
TC005774	36.5225	1.13185	0.386404	2.92918	0.0033986	0.0110555	DnaJ-like protein
TC005886	2730.41	2.47821	0.133554	18.5559	7.30446e-77	1.7888e-74	Charybde-like Protein 1

## Sheet: Cuticle
	baseMean	log2FoldChange	lfcSE	stat	pvalue	padj
TC013821	38.6765	-9.03143	2.57584	-3.5062	0.000454547	0.00186267	Pupal-cuticle-protein-Edg-84A-like-Protein
TC013992	28.8855	-6.74626	1.48525	-4.54216	5.56811e-06	3.27544e-05	Pupal-cuticle-protein-Edg-84A-like-Protein
TC007724	651.811	-6.67874	0.466673	-14.3114	1.85727e-46	1.60939e-44	Pupal-cuticle-protein-Edg-84A-like-Protein
TC013823	3184.03	-5.02911	0.407148	-12.3521	4.74795e-35	2.47619e-33	Pupal-cuticle-protein-Edg-84A-like-Protein
TC010057	347.532	-4.71864	0.272932	-17.2887	5.72376e-67	1.02346e-64	Pupal-cuticle-protein-Edg-84A-like-Protein
TC002434	9.37209	-4.47842	1.26181	-3.54919	0.000386418	0.00160568	Cuticle-protein-19-like-Protein
TC000725	566302	-3.59875	0.214341	-16.7898	2.89592e-63	4.29244e-61	Pupal-cuticle-protein-Edg-84A-like-Protein
TC008770	1284.22	-3.2123	0.26591	-12.0804	1.34038e-33	6.56496e-32	Pupal-cuticle-protein-Edg-84A-like-Protein
TC003509	310.699	-2.83399	0.996125	-2.84502	0.00444089	0.0139622	Pupal-cuticle-protein-Edg-84A-like-Protein
TC013811	21.0793	-2.77703	0.633532	-4.38341	1.16837e-05	6.53184e-05	Pupal-cuticle-protein-Edg-84A-like-Protein
TC000722	114661	-2.72987	0.160387	-17.0205	5.79088e-65	9.31919e-63	Pupal-cuticle-protein-Edg-84A-like-Protein
TC000723	573601	-2.674	0.256827	-10.4117	2.19322e-25	6.78754e-24	Pupal-cuticle-protein-Edg-84A-like-Protein
TC004546	792.957	-2.64143	0.988227	-2.6729	0.00751982	0.0219439	Cuticle-protein-3-like-Protein
TC013809	220.85	-2.50365	0.362257	-6.91126	4.80361e-12	6.06644e-11	Pupal-cuticle-protein-Edg-84A-like-Protein
TC013818	17.3907	-2.45837	0.741099	-3.31719	0.000909271	0.0034488	Pupal-cuticle-protein-Edg-84A-like-Protein
TC004547	895.665	-1.84552	0.314983	-5.85911	4.65367e-09	4.26902e-08	Endocuticle-structural-glycoprotein-SgAbd-2-like-Protein
TC013812	295.297	-1.83749	0.242998	-7.56175	3.97679e-14	5.94144e-13	Pupal-cuticle-protein-Edg-84A-like-Protein
TC006262	146485	-1.53595	0.307563	-4.99392	5.91654e-07	4.15005e-06	Pupal-cuticle-protein-C1B-like-Protein
TC013131	272.023	-1.50077	0.548439	-2.73644	0.00621079	0.0185681	Pupal-cuticle-protein-like-Protein
TC000720	2176.43	-1.37333	0.507466	-2.70626	0.0068046	0.020077	Pupal-cuticle-protein-Edg-84A-like-Protein
TC013128	446.957	-1.20283	0.229786	-5.23456	1.65377e-07	1.24948e-06	Pupal-cuticle-protein-like-Protein
TC001177	144497	-1.18077	0.247642	-4.76807	1.85997e-06	1.19388e-05	Larval/pupal-cuticle-protein-H1C-like-Protein
TC013135	108.038	-1.09185	0.279717	-3.90339	9.48528e-05	0.000449499	Pupal-cuticle-protein-Edg-78E-like-Protein

## Sheet: Immune response
	baseMean	log2FoldChange	lfcSE	stat	pvalue	padj
TC032149	10.2279	4.56836	1.22001	3.74452	0.000180737	0.000808258	Spaetzle domain-containing protein 1
TC033974	462.975	-5.29436	0.375196	-14.1109	3.2534e-45	2.65576e-43	Toll-like receptor 2
TC032150	1142.02	3.52119	0.159635	22.0578	8.03582e-108	4.31064e-105	Spaetzle domain-containing protein 2
TC006726	948.152	1.41358	0.281873	5.01494	5.30497e-07	3.7397e-06	Spatzle 4
TC001054	635.564	2.41051	0.209675	11.4964	1.37497e-30	5.7155e-29	Spaetzle-like protein
TC000520	478.946	-1.03604	0.335832	-3.085	0.00203554	0.00705086	Spaetzle
TC001053	989.384	2.98635	0.204428	14.6083	2.48755e-48	2.33519e-46	Spatzle 7
TC004439	195.456	1.36428	0.190045	7.17875	7.03524e-13	9.66487e-12	Toll-like protein 1
TC004452	6.35243	3.80062	1.2913	2.94326	0.00324773	0.0106447	Toll-like protein 2
TC016368	826.405	1.11676	0.290515	3.84408	0.000121005	0.000559343	Invected
TC013304	9032.49	5.26953	0.281259	18.7355	2.54312e-78	6.82102e-76	Spaetzle domain-containing protein 3
TC007697	1627.07	1.11246	0.208992	5.32298	1.0208e-07	7.90332e-07	Dorsal
TC008096	157.492	2.52247	0.273457	9.22438	2.85203e-20	6.63804e-19	Dorsal 2
TC006250	9.77963	2.25565	0.765274	2.94751	0.00320347	0.0105247	Defensin-like Protein 1
TC012469	2.28619	4.32131	1.71609	2.51812	0.0117983	0.0324482	Defensin-like Protein 2
