# Supplementary material for: Mitochondria dysfunction impairs Tribolium castaneum wing development during metamorphosis
Source: Commun Biol. 2022 Nov 15;5:1252. doi: 10.1038/s42003-022-04185-z (PMC9666433; doi:10.1038/s42003-022-04185-z)
Supplement: Supplementary file 6 — Supplementary Data 4 [file 42003_2022_4185_MOESM6_ESM.xlsx]

## Sheet: Fig 2a
Wings			Body tissue
Gene	Value		Gene	Value
ND1	0.233524		ND1	1.16352
ND1	0.1832		ND1	1.10365
ND1	0.174635		ND1	0.901255
ND2	0.19877		ND2	0.520634
ND2	0.203095		ND2	0.479045
ND2	0.176349		ND2	0.365843
ND3	0.269679		ND3	1.1511
ND3	0.235744		ND3	1.22515
ND3	0.199785		ND3	0.946102
ND4	0.0681442		ND4	0.322723
ND4	0.0135998		ND4	0.404267
ND4	0.0439338		ND4	0.380485
ND5	0.0479568		ND5	0.331439
ND5	0.0604835		ND5	0.516058
ND5	0.0575519		ND5	0.340785
CYTB	0.113149		CYTB	0.823405
CYTB	0.105236		CYTB	1.20918
CYTB	0.115791		CYTB	0.918459
COX1	0.0880663		COX1	0.60441
COX1	0.0873923		COX1	0.865656
COX1	0.12363		COX1	0.628217
COX2	0.0170402		COX2	0.194555
COX2	0.0197952		COX2	0.293354
COX2	0.0160718		COX2	0.237708

## Sheet: Fig 2f
	Total	Severe	Mild	Normal pupa
dsmt-polymerase	26	18	7	1
dsTFAM	30	4	24	2
dsmtTFB2	20	0	0	20
dsmtTFB1	25	4	18	3
dsLRPPRC	60	60	0	0

## Sheet: Fig 3c
Treatment	pronotum width	wing mean size	left wing size	right wing size
dsmalE	1234	1911	1877	1945
dsmalE	1285	1846	1863	1828
dsmalE	1275	1852	1890	1813
dsmalE	1261	1919	1947	1891
dsmalE	1229	1818	1807	1829
dsmalE	1251	1907	1917	1897
dsmalE	1234	1849	1837	1861
dsmalE	1300	1868	1904	1831
dsmalE	1246	1816	1828	1804
dsmalE	1234	1870	1846	1894
dsmalE	1320	1956	1973	1939
dsInR1	1200	1707	1712	1701
dsInR1	1236	1760	1757	1763
dsInR1	1193	1629	1599	1659
dsInR1	1162	1661	1622	1699
dsInR1	1226	1687	1667	1706
dsInR1	1251	1649	1645	1652
dsInR1	1215	1756	1753	1758
dsInR1	1273	1731	1763	1699
dsInR1	1301	1702	1760	1643
dsmalE	1177	1702	1717	1686
dsmalE	1291	1918	1933	1903
dsmalE	1295	1947	1934	1959
dsmalE	1275	1970	1971	1969
dsmalE	1302	1970	2007	1933
dsmalE	1316	1974	2030	1918
dsInR1	1221	1808	1823	1793
dsInR1	1304	1845	1837	1853
dsInR1	1256	1579	1550	1608
dsInR1	1273	1737	1733	1740
dsInR1	1200	1657	1741	1572
dsInR1	1316	1799	1769	1829
dsInR1	1284	1840	1856	1824
dsInR1	1225	1809	1758	1860
dsInR1+dsFOXO	1187	1734	1672	1796
dsInR1+dsFOXO	1178	1792	1734	1849
dsInR1+dsFOXO	1258	1782	1824	1740
dsInR1+dsFOXO	1210	1774	1837	1710
dsInR1+dsFOXO	1255	1856	1925	1786
dsInR1+dsFOXO	1215	1817	1815	1819
dsInR1+dsFOXO	1199	1763	1745	1781
dsInR1+dsFOXO	1148	1730	1743	1717
dsInR1+dsFOXO	1205	1766	1763	1768
dsInR1+dsFOXO	1232	1752	1773	1731
dsInR1+dsFOXO	1232	1732	1788	1676
dsInR1+dsFOXO	1215	1828	1829	1826
dsInR1+dsFOXO	1246	1791	1798	1784
dsInR1+dsFOXO	1263	1880	1925	1834
dsInR1+dsFOXO	1250	1898	1898	1897
dsInR1+dsFOXO	1169	1715	1723	1707
dsInR1+dsFOXO	1284	1875	1874	1875
dsInR1+dsFOXO	1180	1632	1620	1643
dsInR1+dsFOXO	1184	1873	1861	1885
dsInR1	1181	1749	1794	1704
dsInR1	1242	1812	1817	1807
dsInR1	1159	1676	1707	1644
dsInR1	1183	1589	1651	1527
dsInR1	1192	1697	1693	1701
dsmalE	1263	1932	1952	1912
dsmalE	1241	1879	1941	1817
dsmalE	1222	1910	1894	1926
dsmalE	1205	1886	1901	1870
dsmalE	1221	1896	1935	1856
dsmalE	1218	1925	1923	1927
dsmalE	1241	1860	1830	1890
dsmalE	1278	1956	1963	1948
dsmalE	1301	1924	1915	1933
dsmalE	1245	1867	1856	1878
dsmalE	1200	1911	1905	1916
dsmalE	1262	1889	1898	1880
dsmalE	1221	1878	1919	1836
dsmalE	1274	1935	1974	1896
dsmalE	1245	1918	1929	1906
dsmalE	1277	1991	1965	2016
dsmalE	1255	1936	1913	1958
dsmalE	1267	1844	1867	1820
dsmalE	1195	1830	1826	1834
dsFOXO	1215	1884	1880	1888
dsFOXO	1248	1865	1872	1857
dsFOXO	1213	1822	1821	1822
dsFOXO	1328	1971	1976	1965
dsFOXO	1204	1840	1859	1821
dsFOXO	1269	1954	1934	1973
dsFOXO	1263	1885	1919	1851
dsFOXO	1265	1824	1829	1818
dsFOXO	1300	1959	1972	1945
dsFOXO	1234	1865	1861	1869
dsFOXO	1229	1912	1931	1893
dsFOXO	1278	1915	1981	1849
dsFOXO	1244	1920	1924	1915
dsFOXO	1246	1896	1936	1855
dsFOXO	1178	1769	1778	1759
dsFOXO	1278	1910	1925	1895
dsFOXO	1296	1950	1961	1939
dsFOXO	1241	1963	1958	1967
dsFOXO	1266	1945	1955	1935
dsFOXO	1201	1800	1811	1788
dsFOXO	1200	1879	1911	1847
dsFOXO	1207	1819	1805	1832
dsFOXO	1254	1805	1841	1768
dsInR2	1325	1961	1972	1949
dsInR2	1296	1912	1905	1919
dsInR2	1293	1927	1957	1897
dsInR2	1236	1869	1890	1848
dsInR2	1322	2009	2009	2008
dsInR2	1241	1923	1889	1956
dsInR2	1291	2036	2021	2050
dsInR2	1249	1833	1858	1808
dsInR2	1279	1903	1894	1912
dsInR2	1288	1898	1909	1887
dsInR2	1289	1990	2017	1963
dsInR2	1244	1845	1817	1872
dsInR2	1303	1939	1949	1928
dsInR2	1272	1914	1910	1918
dsInR2	1260	1881	1875	1886
dsInR2	1272	1904	1903	1904
dsInR2	1270	1857	1868	1846
dsInR2	1264	1841	1862	1819
dsInR2	1266	1960	1997	1923
dsInR2	1266	1911	1922	1900
dsInR2	1295	2028	2052	2003
dsInR2	1230	1854	1864	1843
dsInR2	1297	1916	1930	1901
dsInR2	1291	1909	1912	1906
dsInR2	1264	1881	1909	1853
dsInR2	1293	2012	2030	1994
dsInR2	1303	1954	1951	1957
dsInR2	1243	1831	1803	1859
dsInR2	1258	1978	1969	1987
dsInR2	1293	1944	1959	1929
dsInR2	1272	1951	1943	1958
dsInR2	1261	1964	1948	1980
dsInR2	1290	1903	1896	1909
dsInR2	1301	1966	1974	1958

## Sheet: Fig 3d
Treatment	Target	Value
dsmalE	ND1	1.17582
dsmalE	ND1	0.991722
dsmalE	ND1	0.857571
dsInR1	ND1	0.530004
dsInR1	ND1	0.733049
dsInR1	ND1	0.678479
dsInR1	ND1	0.434082
dsmalE	ND5	1.52902
dsmalE	ND5	0.84994
dsmalE	ND5	0.769481
dsInR1	ND5	0.308392
dsInR1	ND5	0.528115
dsInR1	ND5	0.569149
dsInR1	ND5	0.533164
dsmalE	COX1	1.07536
dsmalE	COX1	1.03594
dsmalE	COX1	0.897666
dsInR1	COX1	0.476276
dsInR1	COX1	0.81895
dsInR1	COX1	1.06241
dsInR1	COX1	0.345961
dsmalE	CYTB	1.08671
dsmalE	CYTB	1.03738
dsmalE	CYTB	0.887051
dsInR1	CYTB	0.444154
dsInR1	CYTB	0.882942
dsInR1	CYTB	1.03571
dsInR1	CYTB	0.391372
dsmalE	ND1	1.7523
dsmalE	ND1	0.839172
dsmalE	ND1	0.919076
dsmalE	ND1	0.739929
dsInR1	ND1	0.858251
dsInR1	ND1	0.96467
dsInR1	ND1	0.617152
dsmalE	ND5	1.49043
dsmalE	ND5	0.823579
dsmalE	ND5	0.877371
dsmalE	ND5	0.928541
dsInR1	ND5	0.768721
dsInR1	ND5	0.979623
dsInR1	ND5	0.588598
dsmalE	COX1	1.15306
dsmalE	COX1	0.843715
dsmalE	COX1	0.980469
dsmalE	COX1	1.04838
dsInR1	COX1	0.744323
dsInR1	COX1	0.966625
dsInR1	COX1	0.621219
dsmalE	CYTB	1.5726
dsmalE	CYTB	0.836624
dsmalE	CYTB	0.884085
dsmalE	CYTB	0.859719
dsInR1	CYTB	0.803434
dsInR1	CYTB	0.804344
dsInR1	CYTB	0.668022
dsInR1+dsFOXO	ND1	1.06389
dsInR1+dsFOXO	ND1	1.03807
dsInR1+dsFOXO	ND1	2.11994
dsInR1+dsFOXO	ND1	0.675128
dsFOXO	ND1	2.95072
dsFOXO	ND1	5.02426
dsFOXO	ND1	1.19013
dsFOXO	ND1	1.3395
dsInR1+dsFOXO	ND5	0.983156
dsInR1+dsFOXO	ND5	1.09336
dsInR1+dsFOXO	ND5	2.42542
dsInR1+dsFOXO	ND5	0.647583
dsFOXO	ND5	2.43729
dsFOXO	ND5	1.09847
dsFOXO	ND5	0.926992
dsFOXO	ND5	1.51313
dsInR1+dsFOXO	COX1	1.27651
dsInR1+dsFOXO	COX1	1.40418
dsInR1+dsFOXO	COX1	3.15646
dsInR1+dsFOXO	COX1	0.484863
dsFOXO	COX1	2.86756
dsFOXO	COX1	3.75827
dsFOXO	COX1	0.323329
dsFOXO	COX1	1.69953
dsInR1+dsFOXO	CYTB	1.17151
dsInR1+dsFOXO	CYTB	1.02733
dsInR1+dsFOXO	CYTB	2.22509
dsInR1+dsFOXO	CYTB	0.518044
dsFOXO	CYTB	2.55159
dsFOXO	CYTB	3.38241
dsFOXO	CYTB	0.880751
dsFOXO	CYTB	1.42701
dsmalE	FOXO	0.648404
dsmalE	FOXO	1.0471
dsmalE	FOXO	1.12713
dsmalE	FOXO	1.30675
dsInR1+dsFOXO	FOXO	0.480403
dsInR1+dsFOXO	FOXO	0.493773
dsInR1+dsFOXO	FOXO	0.438804
dsInR1+dsFOXO	FOXO	0.275438
dsFOXO	FOXO	0.666527
dsFOXO	FOXO	0.616599
dsFOXO	FOXO	0.46494
dsFOXO	FOXO	0.520278
dsmalE	InR1	0.616566
dsmalE	InR1	1.09519
dsmalE	InR1	1.19948
dsmalE	InR1	1.23462
dsInR1	InR1	0.292967
dsInR1	InR1	0.237803
dsInR1	InR1	0.357364
dsInR1+dsFOXO	InR1	0.318209
dsInR1+dsFOXO	InR1	0.533006
dsInR1+dsFOXO	InR1	0.249403
dsInR1+dsFOXO	InR1	0.213884
dsmalE	ND1	0.844625
dsmalE	ND1	1.3746
dsmalE	ND1	0.86131
dsInR1	ND1	0.792065
dsInR1	ND1	0.592138
dsInR1	ND1	0.689922
dsInR1+dsFOXO	ND1	0.954964
dsInR1+dsFOXO	ND1	0.93132
dsFOXO	ND1	2.40916
dsFOXO	ND1	1.06559
dsFOXO	ND1	0.8228
dsmalE	COX1	0.973144
dsmalE	COX1	1.36751
dsmalE	COX1	0.751435
dsInR1	COX1	0.729019
dsInR1	COX1	0.592877
dsInR1	COX1	0.666161
dsInR1+dsFOXO	COX1	1.12114
dsInR1+dsFOXO	COX1	1.24634
dsFOXO	COX1	2.53869
dsFOXO	COX1	0.851042
dsFOXO	COX1	1.02395
dsmalE	CYTB	1.00496
dsmalE	CYTB	1.3247
dsmalE	CYTB	0.751161
dsInR1	CYTB	0.718876
dsInR1	CYTB	0.751805
dsInR1	CYTB	0.604419
dsInR1+dsFOXO	CYTB	1.00445
dsInR1+dsFOXO	CYTB	1.02032
dsFOXO	CYTB	1.79532
dsFOXO	CYTB	0.92086
dsFOXO	CYTB	0.888538
dsmalE	ND5	0.832278
dsmalE	ND5	1.43975
dsmalE	ND5	0.834536
dsInR1	ND5	0.752751
dsInR1	ND5	0.799389
dsInR1	ND5	0.733989
dsInR1+dsFOXO	ND5	1.07983
dsInR1+dsFOXO	ND5	1.10404
dsFOXO	ND5	1.923
dsFOXO	ND5	0.971284
dsFOXO	ND5	0.788993
dsmalE	InR1	0.742361
dsmalE	InR1	1.35958
dsmalE	InR1	0.990789
dsInR1	InR1	0.180644
dsInR1	InR1	0.395433
dsInR1	InR1	0.207364
dsInR1+dsFOXO	InR1	0.467163
dsInR1+dsFOXO	InR1	0.474955
dsmalE	FOXO	1.05574
dsmalE	FOXO	0.947206
dsInR1+dsFOXO	FOXO	0.513738
dsInR1+dsFOXO	FOXO	0.583334
dsFOXO	FOXO	0.275174
dsFOXO	FOXO	0.318889
dsFOXO	FOXO	0.357546

## Sheet: Fig 3e
Treatment	Target	Value
dsmalE	mtTFB1	1.12
dsmalE	mtTFB1	0.94
dsmalE	mtTFB1	1.07
dsmalE	mtTFB1	0.89
dsInR1	mtTFB1	0.722144
dsInR1	mtTFB1	0.672522
dsInR1	mtTFB1	1.13257
dsInR1+dsFOXO	mtTFB1	1.10023
dsInR1+dsFOXO	mtTFB1	1.07638
dsInR1+dsFOXO	mtTFB1	1.17133
dsInR1+dsFOXO	mtTFB1	0.79567
dsFOXO	mtTFB1	1.28499
dsFOXO	mtTFB1	0.940539
dsFOXO	mtTFB1	0.986337
dsFOXO	mtTFB1	0.683119
dsmalE	TFAM	0.965201
dsmalE	TFAM	0.91462
dsmalE	TFAM	1.21566
dsmalE	TFAM	0.931816
dsInR1	TFAM	0.690208
dsInR1	TFAM	0.77041
dsInR1	TFAM	0.795465
dsInR1+dsFOXO	TFAM	1.25564
dsInR1+dsFOXO	TFAM	1.84095
dsInR1+dsFOXO	TFAM	1.54615
dsInR1+dsFOXO	TFAM	0.565349
dsFOXO	TFAM	1.52813
dsFOXO	TFAM	1.32211
dsFOXO	TFAM	1.6269
dsFOXO	TFAM	1.44546
dsmalE	mtRNApol	0.98453
dsmalE	mtRNApol	1.1745
dsmalE	mtRNApol	1.14091
dsmalE	mtRNApol	0.75799
dsInR1	mtRNApol	1.9785
dsInR1	mtRNApol	0.622857
dsInR1	mtRNApol	0.834566
dsInR1+dsFOXO	mtRNApol	1.28762
dsInR1+dsFOXO	mtRNApol	1.02162
dsInR1+dsFOXO	mtRNApol	0.623794
dsFOXO	mtRNApol	1.24739
dsFOXO	mtRNApol	1.3142
dsFOXO	mtRNApol	0.572091
dsmalE	LRPPRC	0.76
dsmalE	LRPPRC	0.91
dsmalE	LRPPRC	1.21
dsmalE	LRPPRC	1.2
dsInR1	LRPPRC	0.780728
dsInR1	LRPPRC	0.651151
dsInR1	LRPPRC	0.794738
dsInR1+dsFOXO	LRPPRC	0.552375
dsInR1+dsFOXO	LRPPRC	1.03349
dsInR1+dsFOXO	LRPPRC	0.347421
dsFOXO	LRPPRC	2.19641
dsFOXO	LRPPRC	1.11374
dsFOXO	LRPPRC	1.13735
dsFOXO	LRPPRC	0.463252
dsmalE	mtTFB1	0.916328
dsmalE	mtTFB1	1.13707
dsmalE	mtTFB1	0.959757
dsInR1	mtTFB1	0.78718
dsInR1	mtTFB1	1.13205
dsInR1	mtTFB1	0.799024
dsInR1+dsFOXO	mtTFB1	0.992412
dsInR1+dsFOXO	mtTFB1	1.39419
dsFOXO	mtTFB1	1.14468
dsFOXO	mtTFB1	1.20086
dsFOXO	mtTFB1	0.971016
dsmalE	TFAM	1.0349
dsmalE	TFAM	1.11116
dsmalE	TFAM	0.869608
dsInR1	TFAM	0.491223
dsInR1	TFAM	0.903758
dsInR1	TFAM	0.705646
dsInR1+dsFOXO	TFAM	1.47265
dsInR1+dsFOXO	TFAM	1.24521
dsFOXO	TFAM	0.935842
dsFOXO	TFAM	0.960191
dsFOXO	TFAM	1.03422
dsmalE	LRPPRC	0.930711
dsmalE	LRPPRC	1.20511
dsmalE	LRPPRC	0.891577
dsInR1	LRPPRC	0.768843
dsInR1	LRPPRC	1.21837
dsInR1	LRPPRC	1.03563
dsInR1+dsFOXO	LRPPRC	1.32677
dsInR1+dsFOXO	LRPPRC	1.33894
dsFOXO	LRPPRC	0.403514
dsFOXO	LRPPRC	0.863125
dsFOXO	LRPPRC	0.941147
dsmalE	mtRNApol	1
dsInR1	mtRNApol	1.47889
dsInR1	mtRNApol	1.14431
dsInR1+dsFOXO	mtRNApol	1.26879
dsInR1+dsFOXO	mtRNApol	1.29613
dsFOXO	mtRNApol	1.32165
dsFOXO	mtRNApol	2.55203
dsFOXO	mtRNApol	0.86625

## Sheet: Fig 4c
id	malE1	malE2	malE3	LRPPRC1	LRPPRC2	LRPPRC3
ash	1273.7	1098.7	793.828	436.931	230.676	236.359
dpp	807.151	692.763	903.179	364.421	402.816	435.741
hth	1232.69	934.367	1616.47	499.216	612.49	600.651
wnt5	598.306	779.231	575.074	278.294	270.427	300.347
wnt	257.138	183.886	229.465	76.5503	95.6343	104.219
fng	476.053	445.207	365.963	351.647	192.083	183.822
wnt6	726.607	649.694	897.697	411.423	396.169	404.596
vvl	4581.39	4664.99	5185.49	2307.82	2136.35	1955.44
ara	284.026	359.582	328.1	125.246	107.337	113.199
hh	316.958	327.427	555.851	173.034	210.88	214.184
apA	235.459	335.373	352.201	54.221	56.4603	60.7282
apB	170.552	274.793	174.746	30.3001	37.6387	33.6466
nub	1001.65	1408.64	1219.24	327.849	375.268	409.571
vg	403.526	540.453	471.211	428.202	412.332	391.438

## Sheet: Fig 4d
id	malE1	malE2	malE3	LRPPRC1	LRPPRC2	LRPPRC3
CIDE-A-like-Protein	175.585	145.912	130.916	311.747	296.621	311.046
XK-related-protein-1	334.75	335.338	472.408	2498.18	1964.92	2034.37
DnaJ-like-protein	33.0812	16.8361	19.0918	52.6223	43.1593	54.1663
Charybde-like-Protein-1	849.593	747.043	904.304	4297.82	4752.5	4803.96
Charybde-like-Protein-2	338.494	371.402	373.832	2914.26	2796.62	3033.23
Tumorous-imaginal-discs	661.891	707.623	781.082	1723.95	1805.59	1768.47
ATM-like-protein	1262.2	1361.83	1444.99	2294.42	3087.11	3053.2
Endonuclease-G	22.8987	21.333	17.7188	49.4312	36.8945	51.7058
Caspase-Nc-like-Protein	21.6408	13.4545	13.6595	138.748	173.232	139.506
XK-related-protein-2	40.7312	32.5225	39.5984	70.967	80.7562	108.324
XK-related-protein-3	21.6353	7.85269	9.55369	56.6122	51.7631	61.5496
Uncharacterized-protein	1.27346	0	2.73527	53.4307	52.4753	48.413
